# Supplementary material for: Widespread local chronic stressors in Caribbean coastal habitats
Source: PLoS One. 2017 Dec 20;12(12):e0188564. doi: 10.1371/journal.pone.0188564 (PMC5737976; doi:10.1371/journal.pone.0188564)
Supplement: S2 File — Text file including all CARICOMP’s weekly environmental data. (TXT) [file pone.0188564.s002.txt]

Site	Date	Ecosystem	Temp	Sal	Secchi
San Salvador	34703	Coral Reef	26.3	35	NA
San Salvador	34703	Seagrass Beds	NA	37	NA
San Salvador	34710	Coral Reef	25.7	NA	58
San Salvador	34717	Coral Reef	25.4	35	37
San Salvador	34717	Seagrass Beds	NA	36	NA
San Salvador	34725	Coral Reef	25.5	35	39
San Salvador	34725	Seagrass Beds	NA	36	NA
San Salvador	34731	Coral Reef	25.5	35	37
San Salvador	34731	Seagrass Beds	NA	37	NA
San Salvador	34738	Coral Reef	25.4	37	40
San Salvador	34738	Seagrass Beds	NA	38	NA
San Salvador	34745	Coral Reef	25.7	36	47
San Salvador	34745	Seagrass Beds	NA	38	NA
San Salvador	34759	Coral Reef	26	36	41
San Salvador	34759	Seagrass Beds	NA	37	NA
San Salvador	34766	Coral Reef	25.5	36	40
San Salvador	34766	Seagrass Beds	NA	36	NA
San Salvador	34773	Coral Reef	25.3	38	42
San Salvador	34773	Seagrass Beds	NA	38	NA
San Salvador	34780	Coral Reef	26.2	37	47
San Salvador	34780	Seagrass Beds	NA	38	NA
San Salvador	34787	Coral Reef	26	38	41
San Salvador	34787	Seagrass Beds	NA	38	NA
San Salvador	34794	Coral Reef	25.7	37	37
San Salvador	34794	Seagrass Beds	NA	37	NA
San Salvador	34801	Coral Reef	25.4	38	42
San Salvador	34801	Seagrass Beds	NA	38	NA
San Salvador	34808	Coral Reef	26	NA	49
San Salvador	34815	Coral Reef	26.5	38	49
San Salvador	34815	Seagrass Beds	NA	37	8.8
San Salvador	34824	Coral Reef	27.5	37	49
San Salvador	34824	Seagrass Beds	NA	37	14.8
San Salvador	34829	Coral Reef	26.4	37	38
San Salvador	34829	Seagrass Beds	NA	37	13
San Salvador	34836	Coral Reef	28.3	37	49
San Salvador	34836	Seagrass Beds	NA	37	13.5
San Salvador	34843	Coral Reef	27.3	37	49
San Salvador	34843	Seagrass Beds	NA	38	13
San Salvador	34850	Coral Reef	27.9	36	30
San Salvador	34850	Seagrass Beds	NA	37	NA
San Salvador	34857	Coral Reef	28.2	37	46
San Salvador	34857	Seagrass Beds	NA	37	16.6
San Salvador	34864	Coral Reef	NA	37	NA
San Salvador	34864	Seagrass Beds	NA	38	NA
San Salvador	34871	Coral Reef	28.3	37	28
San Salvador	34871	Seagrass Beds	NA	38	17.3
San Salvador	34878	Coral Reef	NA	37	NA
San Salvador	34878	Seagrass Beds	NA	37	19
San Salvador	34885	Coral Reef	29	37	37
San Salvador	34885	Seagrass Beds	NA	37	16.7
San Salvador	34892	Seagrass Beds	NA	37	11.8
San Salvador	34899	Coral Reef	NA	37	NA
San Salvador	34899	Seagrass Beds	NA	37	NA
San Salvador	34906	Seagrass Beds	NA	37	15.4
San Salvador	34920	Seagrass Beds	NA	38	15.7
San Salvador	34927	Coral Reef	30	36	34
San Salvador	34927	Seagrass Beds	NA	37	11.4
San Salvador	34934	Coral Reef	NA	37	NA
San Salvador	34934	Seagrass Beds	NA	37	10
San Salvador	34941	Seagrass Beds	NA	37	6.4
San Salvador	34955	Coral Reef	29	NA	34
San Salvador	34990	Coral Reef	29	38	37
San Salvador	34990	Seagrass Beds	NA	37	9.9
San Salvador	34997	Coral Reef	28	37	NA
San Salvador	34997	Seagrass Beds	28	38	9.3
San Salvador	35004	Seagrass Beds	27.5	37	8.7
San Salvador	35011	Seagrass Beds	NA	38	12.4
San Salvador	35018	Coral Reef	26.4	38	30
San Salvador	35018	Seagrass Beds	26	38	12.2
San Salvador	35028	Coral Reef	26.5	NA	NA
San Salvador	35028	Seagrass Beds	26	38	7.6
San Salvador	35032	Coral Reef	27	38	34
San Salvador	35032	Seagrass Beds	25.5	38	NA
San Salvador	35116	Coral Reef	24.5	38	27
San Salvador	35123	Coral Reef	25	38	32
San Salvador	35123	Seagrass Beds	25.5	38	16
San Salvador	35130	Seagrass Beds	24	38	16.5
San Salvador	35144	Seagrass Beds	24	NA	11.5
San Salvador	35151	Seagrass Beds	24	38	19
San Salvador	35158	Coral Reef	23	38	27
San Salvador	35172	Seagrass Beds	24	38	19
San Salvador	35179	Coral Reef	25	38	21
San Salvador	35179	Seagrass Beds	25	38	20
San Salvador	35186	Coral Reef	24	38	28
San Salvador	35186	Seagrass Beds	25	38	20
San Salvador	35207	Coral Reef	24	27	15
San Salvador	35207	Seagrass Beds	24	38	28
San Salvador	35214	Coral Reef	28	38	28
San Salvador	35214	Seagrass Beds	28	38	18
San Salvador	35221	Coral Reef	26.5	36	27
San Salvador	35221	Seagrass Beds	28	38	13
San Salvador	35228	Coral Reef	26	36	24
San Salvador	35228	Seagrass Beds	28	36	17
San Salvador	35235	Coral Reef	26	36	37
San Salvador	35242	Seagrass Beds	28	36	16
San Salvador	35249	Seagrass Beds	29	36	14
San Salvador	35263	Seagrass Beds	28	36	16
San Salvador	35270	Seagrass Beds	NA	36	16
San Salvador	35326	Seagrass Beds	NA	36	13
San Salvador	35333	Seagrass Beds	NA	36	14
San Salvador	35340	Seagrass Beds	28.1	36	17
San Salvador	35347	Seagrass Beds	29.5	36	13
San Salvador	35361	Seagrass Beds	26.7	36	9
San Salvador	35368	Coral Reef	26.5	36	29
San Salvador	35368	Seagrass Beds	27	36	21
San Salvador	35375	Seagrass Beds	27.3	36	17
San Salvador	35382	Coral Reef	NA	36	36
San Salvador	35382	Seagrass Beds	26.2	36	9
San Salvador	35389	Seagrass Beds	NA	36	7
San Salvador	35396	Seagrass Beds	NA	36	21
San Salvador	35438	Coral Reef	24	36	38
San Salvador	35438	Seagrass Beds	25.4	36	17
San Salvador	35445	Coral Reef	23.5	36	30
San Salvador	35445	Seagrass Beds	23.5	36	11
San Salvador	35452	Coral Reef	23.5	36	30
San Salvador	35452	Seagrass Beds	23	36	19
San Salvador	35459	Coral Reef	23	36	28
San Salvador	35459	Seagrass Beds	24	36	18
San Salvador	35466	Seagrass Beds	NA	36	17
San Salvador	35473	Seagrass Beds	NA	36	11
San Salvador	35480	Coral Reef	23	36	29
San Salvador	35480	Seagrass Beds	NA	36	19
San Salvador	35487	Seagrass Beds	NA	36	21
San Salvador	35508	Seagrass Beds	24.4	36	19
San Salvador	35515	Seagrass Beds	26	36	18
San Salvador	35522	Seagrass Beds	25.6	NA	6
San Salvador	35529	Seagrass Beds	26.1	NA	19
San Salvador	35543	Seagrass Beds	27.4	NA	16
San Salvador	35564	Seagrass Beds	27.4	NA	13
San Salvador	35571	Seagrass Beds	28.7	NA	19
San Salvador	35585	Seagrass Beds	28	NA	15
San Salvador	35592	Seagrass Beds	28.5	NA	11
San Salvador	35606	Seagrass Beds	28.7	NA	15
San Salvador	35618	Seagrass Beds	30.5	NA	18
San Salvador	35641	Seagrass Beds	30.8	NA	15
San Salvador	35655	Seagrass Beds	NA	NA	15
San Salvador	35662	Seagrass Beds	NA	NA	17
San Salvador	35704	Seagrass Beds	31	NA	16
San Salvador	35711	Seagrass Beds	28.7	NA	18
San Salvador	35718	Seagrass Beds	27.5	NA	15
San Salvador	35725	Seagrass Beds	27.1	NA	6
Bellairs	33933	Coral Reef	28.9	35	20.3
Bellairs	33933	Mangrove	29.8	2	NA
Bellairs	33933	Seagrass Beds	28.7	35	9
Bellairs	33940	Coral Reef	28.2	35	18
Bellairs	33940	Mangrove	28.5	2	NA
Bellairs	33940	Seagrass Beds	28.1	35	NA
Bellairs	33947	Mangrove	28.9	2	NA
Bellairs	33947	Seagrass Beds	28.1	35	NA
Bellairs	33954	Coral Reef	28.8	35	16.5
Bellairs	33954	Mangrove	29	2	NA
Bellairs	33954	Seagrass Beds	28.8	35	NA
Bellairs	33961	Coral Reef	28.5	35	NA
Bellairs	33961	Mangrove	28.5	2	NA
Bellairs	33961	Seagrass Beds	28.4	35	4.4
Bellairs	33968	Coral Reef	27.7	35	NA
Bellairs	33968	Mangrove	27.85	2	NA
Bellairs	33968	Seagrass Beds	27.6	36	3.3
Bellairs	33975	Coral Reef	27.5	35	NA
Bellairs	33975	Mangrove	27	2	NA
Bellairs	33975	Seagrass Beds	27	35	3.6
Bellairs	33982	Coral Reef	27.2	35	NA
Bellairs	33982	Mangrove	27	2	NA
Bellairs	33982	Seagrass Beds	27.4	35	6.7
Bellairs	33989	Coral Reef	26.95	35	NA
Bellairs	33989	Mangrove	27.55	2	NA
Bellairs	33989	Seagrass Beds	27.7	35	4.8
Bellairs	33995	Coral Reef	26.9	35	12.3
Bellairs	33995	Mangrove	27.05	2	NA
Bellairs	33995	Seagrass Beds	26.9	35	6.8
Bellairs	34003	Coral Reef	27.1	35.5	NA
Bellairs	34003	Mangrove	28.15	2	NA
Bellairs	34003	Seagrass Beds	27.3	35	4.3
Bellairs	34010	Coral Reef	26.9	35.5	NA
Bellairs	34010	Mangrove	27.85	3	NA
Bellairs	34010	Seagrass Beds	26.95	35.5	6.3
Bellairs	34017	Coral Reef	26.95	36	15.8
Bellairs	34017	Mangrove	28	3	NA
Bellairs	34017	Seagrass Beds	26.7	35	3.9
Bellairs	34023	Coral Reef	26.85	35	18.8
Bellairs	34023	Mangrove	28.25	2	NA
Bellairs	34023	Seagrass Beds	27.15	35	15.1
Bellairs	34031	Coral Reef	27.5	35	18.5
Bellairs	34031	Mangrove	29.1	3	NA
Bellairs	34031	Seagrass Beds	27.7	35	15.1
Bellairs	34038	Coral Reef	27.2	35	12.9
Bellairs	34038	Mangrove	28.2	3	NA
Bellairs	34038	Seagrass Beds	27.6	35	9.9
Bellairs	34046	Coral Reef	27.45	35	20.3
Bellairs	34046	Mangrove	27.95	3	NA
Bellairs	34046	Seagrass Beds	27.45	35	1.7
Bellairs	34052	Coral Reef	27.1	35.5	20.1
Bellairs	34052	Mangrove	28	4	NA
Bellairs	34052	Seagrass Beds	28.3	36	11.1
Bellairs	34059	Coral Reef	27.45	34.5	22.5
Bellairs	34059	Mangrove	28.8	4	NA
Bellairs	34059	Seagrass Beds	27.05	34.5	5
Bellairs	34066	Coral Reef	29	34	18.1
Bellairs	34066	Mangrove	28.8	4.5	NA
Bellairs	34066	Seagrass Beds	29.2	34	11.4
Bellairs	34080	Coral Reef	29	34.5	20.4
Bellairs	34080	Mangrove	29	4.5	NA
Bellairs	34080	Seagrass Beds	29	34.5	5.5
Bellairs	34087	Coral Reef	29	34	17.6
Bellairs	34087	Mangrove	29	4.5	NA
Bellairs	34087	Seagrass Beds	29	33	3.6
Bellairs	34094	Coral Reef	29	34	15
Bellairs	34094	Mangrove	29	4.5	NA
Bellairs	34094	Seagrass Beds	29.5	34	12.8
Bellairs	34095	Coral Reef	29	34	20
Bellairs	34095	Mangrove	29	5	NA
Bellairs	34095	Seagrass Beds	29	33	12.8
Bellairs	34101	Coral Reef	29	34	18.5
Bellairs	34101	Mangrove	29.2	5	NA
Bellairs	34101	Seagrass Beds	29	33	5.5
Bellairs	34108	Coral Reef	29.5	34	20
Bellairs	34108	Mangrove	29	5	NA
Bellairs	34108	Seagrass Beds	29	32.5	8.7
Bellairs	34143	Seagrass Beds	28.8	32	6.3
Bellairs	34156	Coral Reef	28.1	34.5	17.4
Bellairs	34156	Mangrove	29.9	5	NA
Bellairs	34156	Seagrass Beds	29.1	35	9
Bellairs	34164	Coral Reef	28.7	34.5	20.3
Bellairs	34164	Mangrove	29.95	5	NA
Bellairs	34164	Seagrass Beds	29	34.5	11.1
Bellairs	34171	Coral Reef	29.8	34	20.4
Bellairs	34171	Mangrove	30.2	5	NA
Bellairs	34171	Seagrass Beds	30	33.5	13.7
Bellairs	34178	Coral Reef	28.45	32.5	20.4
Bellairs	34178	Mangrove	30.35	5	NA
Bellairs	34178	Seagrass Beds	29.7	32.5	2.5
Bellairs	34186	Mangrove	29.9	4	NA
Bellairs	34186	Seagrass Beds	30	33	12.3
Bellairs	34192	Coral Reef	28.6	34.5	18.5
Bellairs	34192	Mangrove	29.5	4	NA
Bellairs	34192	Seagrass Beds	28.55	33	12.6
Bellairs	34199	Coral Reef	28.65	34	15
Bellairs	34199	Mangrove	30.4	5	NA
Bellairs	34199	Seagrass Beds	29.9	34	9
Bellairs	34206	Coral Reef	29.4	35	20
Bellairs	34206	Mangrove	30.3	5	NA
Bellairs	34206	Seagrass Beds	29.35	34	4
Bellairs	34213	Coral Reef	28.9	34	17.6
Bellairs	34213	Mangrove	30.6	4	NA
Bellairs	34213	Seagrass Beds	29.2	33	5.5
Bellairs	34220	Coral Reef	28.8	33	17.6
Bellairs	34220	Mangrove	31	4	NA
Bellairs	34220	Seagrass Beds	29.5	33	3.3
Bellairs	34227	Coral Reef	28.6	35	18.2
Bellairs	34227	Mangrove	29.5	5.5	NA
Bellairs	34227	Seagrass Beds	29.55	35	7.2
Bellairs	34234	Coral Reef	29	34	20.4
Bellairs	34234	Mangrove	30.5	4.5	NA
Bellairs	34234	Seagrass Beds	29.4	34	5.3
Bellairs	34241	Coral Reef	29	34	23.4
Bellairs	34241	Mangrove	31.2	4	NA
Bellairs	34241	Seagrass Beds	31.2	34	3.4
Bellairs	34248	Coral Reef	29	34	19
Bellairs	34248	Mangrove	30.6	4	NA
Bellairs	34248	Seagrass Beds	30.3	34	4.4
Bellairs	34255	Coral Reef	28.3	34.5	17.3
Bellairs	34255	Mangrove	30.4	4	NA
Bellairs	34255	Seagrass Beds	29	34	2.8
Bellairs	34263	Coral Reef	28.7	34	18
Bellairs	34263	Mangrove	30.1	4	NA
Bellairs	34263	Seagrass Beds	28.9	34	7.4
Bellairs	34270	Mangrove	28.3	3	NA
Bellairs	34270	Seagrass Beds	28.2	34	5.3
Bellairs	34276	Coral Reef	28.65	34	18.8
Bellairs	34276	Mangrove	30.35	4	NA
Bellairs	34276	Seagrass Beds	29.5	34	6.7
Bellairs	34282	Coral Reef	28.4	34.5	18.4
Bellairs	34282	Mangrove	29.25	3	NA
Bellairs	34282	Seagrass Beds	28.55	34	2.5
Bellairs	34290	Coral Reef	28.15	34.5	12.9
Bellairs	34290	Mangrove	28.7	4	NA
Bellairs	34290	Seagrass Beds	28.6	35	4
Bellairs	34297	Coral Reef	27.9	35	18.9
Bellairs	34297	Mangrove	28.05	3.5	NA
Bellairs	34297	Seagrass Beds	28.45	35	3.5
Bellairs	34305	Mangrove	28.3	3.5	NA
Bellairs	34305	Seagrass Beds	28.4	34.5	9.1
Bellairs	34312	Mangrove	28.35	3.5	NA
Bellairs	34312	Seagrass Beds	27.9	34.5	4.2
Bellairs	34340	Mangrove	27.3	5	NA
Bellairs	34340	Seagrass Beds	27.2	35	2.2
Bellairs	34341	Coral Reef	27	35	17
Bellairs	34347	Mangrove	27.45	5	NA
Bellairs	34347	Seagrass Beds	27.3	35	7.8
Bellairs	34348	Coral Reef	26.3	35.5	19.3
Bellairs	34354	Coral Reef	26.5	35	19
Bellairs	34354	Seagrass Beds	27.3	34	7.1
Bellairs	34367	Coral Reef	26.45	34	17
Bellairs	34367	Seagrass Beds	26.8	34	6
Bellairs	34374	Coral Reef	27.1	34	16.4
Bellairs	34374	Seagrass Beds	26.9	34	6.4
Bellairs	34381	Coral Reef	26.9	34	15.3
Bellairs	34381	Seagrass Beds	26.75	34	7
Bellairs	34388	Coral Reef	26.8	34	18
Bellairs	34388	Seagrass Beds	26.9	34	6.8
Bellairs	34395	Coral Reef	27	34	18
Bellairs	34395	Seagrass Beds	27.5	34	6.1
Bellairs	34404	Coral Reef	26.4	34	17.5
Bellairs	34404	Seagrass Beds	26.45	33	5.6
Bellairs	34411	Coral Reef	26.7	34	19.3
Bellairs	34411	Seagrass Beds	26.5	34	6
Bellairs	34418	Coral Reef	27	34	20.2
Bellairs	34418	Seagrass Beds	27.5	33	5.8
Bellairs	34423	Seagrass Beds	27	33	6.8
Bellairs	34437	Seagrass Beds	28	33	11.4
Bellairs	34438	Coral Reef	27	34	18.9
Bellairs	34444	Seagrass Beds	27	33	3.2
Bellairs	34446	Coral Reef	27.05	34	19.1
Bellairs	34465	Seagrass Beds	28.15	34	10
Bellairs	34466	Coral Reef	27.55	34	14.3
Bellairs	34474	Seagrass Beds	28.1	33	NA
Bellairs	34475	Coral Reef	27.6	34	14
Bellairs	34481	Coral Reef	27.65	34	6.7
Bellairs	34481	Seagrass Beds	27	34	4.6
Bellairs	34493	Coral Reef	28	33	12
Bellairs	34493	Seagrass Beds	28.2	33	5
Bellairs	34500	Coral Reef	28.2	31	11
Bellairs	34500	Seagrass Beds	28	32	5.1
Bellairs	34507	Coral Reef	28.3	31.5	10
Bellairs	34507	Seagrass Beds	29	32	4.8
Bellairs	34520	Seagrass Beds	28.9	32	5
Bellairs	34521	Coral Reef	28	32	12.5
Bellairs	34529	Coral Reef	28.5	33	17
Bellairs	34529	Seagrass Beds	28.2	34	3.1
Bellairs	34536	Coral Reef	27.95	33	7.7
Bellairs	34536	Seagrass Beds	29.3	33	NA
Bellairs	34543	Coral Reef	28	32	10.2
Bellairs	34543	Seagrass Beds	28.4	32	4.6
Bellairs	34550	Seagrass Beds	28.4	31.5	4.1
Bellairs	34551	Coral Reef	28.1	31.5	12.3
Bellairs	34565	Coral Reef	29.7	34	NA
Bellairs	34565	Seagrass Beds	29.7	33	8.2
Bellairs	34570	Seagrass Beds	29.3	33	5.1
Bellairs	34572	Coral Reef	28.9	33	8.8
Bellairs	34578	Coral Reef	28.9	34	13.9
Bellairs	34578	Seagrass Beds	29.6	33	5.7
Bellairs	34585	Coral Reef	28.85	35	17.1
Bellairs	34585	Seagrass Beds	30.05	34	5.7
Bellairs	34591	Coral Reef	28.9	35	16
Bellairs	34591	Seagrass Beds	28.95	35	11.4
Bellairs	34598	Coral Reef	29.1	35	14
Bellairs	34598	Seagrass Beds	30.2	34	8.7
Bellairs	34604	Coral Reef	28.7	34	15.5
Bellairs	34604	Seagrass Beds	28.6	34	7
Bellairs	34611	Coral Reef	29	34	12.5
Bellairs	34611	Seagrass Beds	29.5	35	5.3
Bellairs	34617	Coral Reef	28.9	34	10.5
Bellairs	34617	Seagrass Beds	29	34	6.4
Bellairs	34627	Coral Reef	28.55	34	7.7
Bellairs	34627	Seagrass Beds	28	34	5.9
Bellairs	34633	Coral Reef	28.5	34	14.1
Bellairs	34633	Seagrass Beds	28.5	34	2.9
Bellairs	34640	Coral Reef	28.6	33	6.5
Bellairs	34640	Seagrass Beds	28.7	33	5.8
Bellairs	34647	Seagrass Beds	28.95	34	5
Bellairs	34653	Coral Reef	28.65	33	5.9
Bellairs	34653	Seagrass Beds	29.7	34	6.3
Bellairs	34660	Seagrass Beds	28.5	34.5	3.3
Bellairs	34662	Coral Reef	28.75	34	9
Bellairs	34683	Coral Reef	27.5	35	5.6
Bellairs	34689	Seagrass Beds	26.2	36	5.3
Bellairs	34690	Coral Reef	26.5	35.5	8.6
Bellairs	34696	Seagrass Beds	28	36	6
Bellairs	34697	Coral Reef	26.8	NA	NA
Bellairs	34697	Seagrass Beds	NA	35.5	NA
Bellairs	34710	Coral Reef	26.6	36.5	8.6
Bellairs	34710	Seagrass Beds	26.1	36.5	3.8
Bellairs	34718	Coral Reef	27	34	14
Bellairs	34718	Seagrass Beds	27.6	35	3
Bellairs	34724	Coral Reef	26.3	34	12.4
Bellairs	34724	Seagrass Beds	27.6	35	4
Bellairs	34737	Coral Reef	26.7	34	13
Bellairs	34737	Seagrass Beds	26.8	35	2.3
Bellairs	34746	Coral Reef	26.6	34	14
Bellairs	34746	Seagrass Beds	26.8	36	6.3
Bellairs	34753	Coral Reef	26.8	35	12.5
Bellairs	34753	Seagrass Beds	26.5	36	4.3
Bellairs	34759	Coral Reef	26.8	35	14.3
Bellairs	34759	Seagrass Beds	26.8	36	3.2
Bellairs	34766	Coral Reef	26.8	36	14.1
Bellairs	34766	Seagrass Beds	26.8	36	3.8
Bellairs	34772	Coral Reef	27	36	14.8
Bellairs	34772	Seagrass Beds	27.5	36	5.9
Bellairs	34780	Seagrass Beds	28.8	35	7.1
Bellairs	34789	Coral Reef	27	35	10
Bellairs	34794	Coral Reef	28	35	12.8
Bellairs	34794	Seagrass Beds	28.2	35	5.9
Bellairs	34801	Coral Reef	29	35	14
Bellairs	34801	Seagrass Beds	29.3	35	5.4
Bellairs	34808	Coral Reef	28.6	35	13.9
Bellairs	34808	Seagrass Beds	28.9	35.5	9
Bellairs	34838	Coral Reef	28.9	34	24
Bellairs	34838	Seagrass Beds	29.1	35	9
Bellairs	34844	Coral Reef	28.9	34	12.7
Bellairs	34844	Seagrass Beds	28.9	35	4.9
Bellairs	34857	Coral Reef	28.9	35	14
Bellairs	34857	Seagrass Beds	29	35	5.6
Bellairs	34864	Coral Reef	29	35	14.2
Bellairs	34864	Seagrass Beds	29.3	35	4.9
Bellairs	34913	Coral Reef	29.2	35	12.8
Bellairs	34913	Seagrass Beds	30.9	35	4
Bellairs	34921	Coral Reef	29.4	35	13.3
Bellairs	34921	Seagrass Beds	30.5	34	3.8
Bellairs	34927	Coral Reef	29.5	35	14.1
Bellairs	34927	Seagrass Beds	30.9	34	2.8
Bellairs	34935	Coral Reef	29.3	35	14
Bellairs	34935	Seagrass Beds	31	35	3.6
Bellairs	34962	Seagrass Beds	28	32	3
Bellairs	34976	Coral Reef	29.3	35	12
Bellairs	34976	Seagrass Beds	30	33	4.5
Bellairs	34983	Coral Reef	29.3	35	14
Bellairs	34983	Seagrass Beds	30	35	4
Bellairs	34990	Coral Reef	29.4	35	16
Bellairs	34990	Seagrass Beds	30.1	35	3.8
Bellairs	35005	Coral Reef	29.5	35	4.7
Bellairs	35005	Seagrass Beds	29.6	35	4.5
Bellairs	35013	Coral Reef	29.3	35	18
Bellairs	35013	Seagrass Beds	30.5	35	4.2
Bellairs	35025	Coral Reef	29.1	35	10
Bellairs	35025	Seagrass Beds	30.3	34.5	2.8
Bellairs	35039	Coral Reef	29	35	6.6
Bellairs	35039	Seagrass Beds	29.2	35	4.1
Bellairs	35046	Seagrass Beds	28.5	35	5.4
Bellairs	35053	Seagrass Beds	NA	35	3
Bellairs	35062	Coral Reef	26.9	35	9.5
Bellairs	35314	Seagrass Beds	29.8	32	2.8
Bellairs	35386	Coral Reef	29.2	35	11
Bellairs	35956	Coral Reef	28	30	29.5
Bellairs	35963	Coral Reef	29	34	17
Bellairs	35977	Coral Reef	28.5	35	44
Bellairs	35991	Coral Reef	29.5	34	31.6
Bellairs	35998	Coral Reef	29.5	34	32.3
Bellairs	36005	Coral Reef	29.2	32	36
Bellairs	36012	Coral Reef	29.5	33	29.4
Bellairs	36019	Coral Reef	29.8	34	30.8
Bellairs	36026	Coral Reef	30.5	32	40.9
Bellairs	36048	Coral Reef	29.7	35	31.5
Bellairs	36061	Coral Reef	29.5	34	33
Bellairs	36068	Coral Reef	29.8	34	33.4
Bellairs	36206	Coral Reef	26.5	34	22.1
Bellairs	36213	Coral Reef	26.7	35	32.65
Bellairs	36222	Coral Reef	27.1	35	40.9
Bellairs	36228	Coral Reef	26.9	35	38.3
Bellairs	36235	Coral Reef	26.7	34	35
Bellairs	36262	Coral Reef	27.6	35	31.5
Bellairs	36286	Coral Reef	28	33	30.6
Bellairs	36293	Coral Reef	28	34	28.5
Bellairs	36301	Coral Reef	28	35	30
Bellairs	36306	Coral Reef	28	35	28.7
Bellairs	36313	Coral Reef	28	35	27
Bellairs	36320	Coral Reef	28	34	26.5
Bellairs	36327	Coral Reef	28	34	29
Bellairs	36434	Coral Reef	28.5	37	27
Bellairs	36439	Coral Reef	27.6	31	37.3
Bellairs	36446	Coral Reef	28.4	31	26.6
Bellairs	36459	Coral Reef	28.3	35	32
Bellairs	36468	Coral Reef	28	30	30.5
Bellairs	36476	Coral Reef	27.9	36	30.1
Bellairs	36496	Coral Reef	28	36	35.5
Carrie Bow Cay	33975	Coral Reef	27.9	32	24
Carrie Bow Cay	33975	Seagrass Beds	28.2	32	10
Carrie Bow Cay	33989	Coral Reef	27.9	36	NA
Carrie Bow Cay	33989	Mangrove	28	36	NA
Carrie Bow Cay	33989	Seagrass Beds	27.9	36	15
Carrie Bow Cay	33997	Mangrove	24.9	37	NA
Carrie Bow Cay	33997	Seagrass Beds	24.5	36	13
Carrie Bow Cay	34002	Coral Reef	26.8	36	24.5
Carrie Bow Cay	34002	Mangrove	26.5	36	NA
Carrie Bow Cay	34002	Seagrass Beds	25.4	35.5	13
Carrie Bow Cay	34003	Coral Reef	26.8	36	27
Carrie Bow Cay	34003	Seagrass Beds	25.4	35.5	13
Carrie Bow Cay	34011	Coral Reef	26.2	35	21.5
Carrie Bow Cay	34011	Mangrove	27.4	35	NA
Carrie Bow Cay	34011	Seagrass Beds	26.5	35	9
Carrie Bow Cay	34018	Mangrove	28.7	36	NA
Carrie Bow Cay	34018	Seagrass Beds	27.9	36	19
Carrie Bow Cay	34024	Mangrove	29.5	38	NA
Carrie Bow Cay	34032	Coral Reef	26.4	35	21.5
Carrie Bow Cay	34032	Mangrove	26.8	36	NA
Carrie Bow Cay	34038	Coral Reef	26.7	35.5	26.5
Carrie Bow Cay	34038	Mangrove	26.4	34.5	NA
Carrie Bow Cay	34038	Seagrass Beds	26.5	35.5	13
Carrie Bow Cay	34045	Coral Reef	30.4	35.5	NA
Carrie Bow Cay	34045	Mangrove	30.4	35.5	NA
Carrie Bow Cay	34045	Seagrass Beds	27.6	35	12
Carrie Bow Cay	34053	Mangrove	28	36	NA
Carrie Bow Cay	34053	Seagrass Beds	27.5	36	15.5
Carrie Bow Cay	34059	Mangrove	29.2	36	NA
Carrie Bow Cay	34059	Seagrass Beds	28.8	36	12
Carrie Bow Cay	34067	Coral Reef	27	35.5	20
Carrie Bow Cay	34067	Mangrove	28.5	36	NA
Carrie Bow Cay	34067	Seagrass Beds	28	36	16
Carrie Bow Cay	34073	Coral Reef	28.5	36	28.5
Carrie Bow Cay	34073	Mangrove	29.5	36	NA
Carrie Bow Cay	34073	Seagrass Beds	29	36	17
Carrie Bow Cay	34080	Mangrove	29.5	36	NA
Carrie Bow Cay	34080	Seagrass Beds	28	36	16
Carrie Bow Cay	34087	Coral Reef	28	38	19.5
Carrie Bow Cay	34087	Mangrove	30	36	NA
Carrie Bow Cay	34087	Seagrass Beds	29	36	14
Carrie Bow Cay	34101	Coral Reef	28	35	21.5
Carrie Bow Cay	34101	Mangrove	29	34	NA
Carrie Bow Cay	34101	Seagrass Beds	28	35	10
Carrie Bow Cay	34108	Coral Reef	29	37	21.5
Carrie Bow Cay	34108	Mangrove	31	36	NA
Carrie Bow Cay	34108	Seagrass Beds	30.5	36	10
Carrie Bow Cay	34116	Mangrove	30.5	36	NA
Carrie Bow Cay	34116	Seagrass Beds	29.2	36	13
Carrie Bow Cay	34123	Mangrove	32.2	NA	NA
Carrie Bow Cay	34123	Seagrass Beds	31.7	36	11.5
Carrie Bow Cay	34130	Coral Reef	29.1	36	21
Carrie Bow Cay	34130	Mangrove	29.4	36	NA
Carrie Bow Cay	34130	Seagrass Beds	29.1	36	12
Carrie Bow Cay	34137	Mangrove	32	36	NA
Carrie Bow Cay	34137	Seagrass Beds	30.7	36	12
Carrie Bow Cay	34145	Mangrove	29.5	36	NA
Carrie Bow Cay	34145	Seagrass Beds	29	36	9
Carrie Bow Cay	34150	Coral Reef	29.2	36	18.5
Carrie Bow Cay	34150	Mangrove	30.5	36	NA
Carrie Bow Cay	34150	Seagrass Beds	29.5	36	10
Carrie Bow Cay	34157	Coral Reef	28.2	35	19
Carrie Bow Cay	34157	Mangrove	31	36	NA
Carrie Bow Cay	34157	Seagrass Beds	30	36	11
Carrie Bow Cay	34164	Coral Reef	29	37	19.5
Carrie Bow Cay	34164	Mangrove	30.2	37	NA
Carrie Bow Cay	34164	Seagrass Beds	29.5	38	7
Carrie Bow Cay	34172	Coral Reef	29.2	38	20
Carrie Bow Cay	34172	Mangrove	30.5	35	NA
Carrie Bow Cay	34172	Seagrass Beds	30.2	36	12
Carrie Bow Cay	34179	Coral Reef	29.5	37	19.5
Carrie Bow Cay	34179	Mangrove	30.4	36	NA
Carrie Bow Cay	34179	Seagrass Beds	30	36	11
Carrie Bow Cay	34186	Coral Reef	NA	36	NA
Carrie Bow Cay	34186	Mangrove	30.2	36	NA
Carrie Bow Cay	34186	Seagrass Beds	29.7	36	15
Carrie Bow Cay	34192	Mangrove	29.9	36	NA
Carrie Bow Cay	34192	Seagrass Beds	29.7	36	14
Carrie Bow Cay	34199	Mangrove	29.8	36	NA
Carrie Bow Cay	34199	Seagrass Beds	29.5	36	15.5
Carrie Bow Cay	34206	Mangrove	31.1	35	NA
Carrie Bow Cay	34206	Seagrass Beds	29.7	35	16.8
Carrie Bow Cay	34325	Mangrove	27.5	34	NA
Carrie Bow Cay	34325	Seagrass Beds	27.2	34	14
Carrie Bow Cay	34347	Mangrove	28.5	35	NA
Carrie Bow Cay	34347	Seagrass Beds	27.5	35	15
Carrie Bow Cay	34353	Mangrove	28.5	35	NA
Carrie Bow Cay	34353	Seagrass Beds	27.5	35	13
Carrie Bow Cay	34360	Mangrove	28	35	NA
Carrie Bow Cay	34360	Seagrass Beds	27.5	35	14
Carrie Bow Cay	34367	Mangrove	28	35	NA
Carrie Bow Cay	34367	Seagrass Beds	27.5	35	15
Carrie Bow Cay	34375	Mangrove	26.5	35	NA
Carrie Bow Cay	34375	Seagrass Beds	26.7	36	15
Carrie Bow Cay	34381	Mangrove	28.5	35	NA
Carrie Bow Cay	34381	Seagrass Beds	28.6	36	15.5
Carrie Bow Cay	34388	Mangrove	28	34.5	NA
Carrie Bow Cay	34388	Seagrass Beds	27	35	16
Carrie Bow Cay	34395	Coral Reef	28.8	36	22
Carrie Bow Cay	34395	Mangrove	28.8	35	NA
Carrie Bow Cay	34395	Seagrass Beds	28.8	36	12
Carrie Bow Cay	34402	Coral Reef	27.8	36	21.5
Carrie Bow Cay	34402	Mangrove	27.8	36	NA
Carrie Bow Cay	34402	Seagrass Beds	27.8	36	4
Carrie Bow Cay	34409	Mangrove	28	36	NA
Carrie Bow Cay	34409	Seagrass Beds	27.8	36	10
Carrie Bow Cay	34417	Mangrove	29.5	36	NA
Carrie Bow Cay	34423	Coral Reef	27.8	35	NA
Carrie Bow Cay	34423	Mangrove	27	36	NA
Carrie Bow Cay	34423	Seagrass Beds	29.8	35.5	11
Carrie Bow Cay	34430	Mangrove	30.4	35	NA
Carrie Bow Cay	34430	Seagrass Beds	30.7	35	11
Carrie Bow Cay	34437	Mangrove	29	35	NA
Carrie Bow Cay	34437	Seagrass Beds	28.1	35	15
Carrie Bow Cay	34452	Mangrove	30.1	36	NA
Carrie Bow Cay	34452	Seagrass Beds	29.9	36	12
Carrie Bow Cay	34473	Mangrove	29	36	NA
Carrie Bow Cay	34473	Seagrass Beds	29.5	36	9
Carrie Bow Cay	34479	Coral Reef	28.4	38	19.5
Carrie Bow Cay	34479	Mangrove	28.8	35	NA
Carrie Bow Cay	34479	Seagrass Beds	29.2	35	7
Carrie Bow Cay	34486	Mangrove	28	36	NA
Carrie Bow Cay	34486	Seagrass Beds	28	38	10
Carrie Bow Cay	34493	Mangrove	28.4	36	NA
Carrie Bow Cay	34493	Seagrass Beds	28.4	36	8
Carrie Bow Cay	34500	Mangrove	32	36	NA
Carrie Bow Cay	34500	Seagrass Beds	29.8	36	18
Carrie Bow Cay	34507	Mangrove	32.4	36	NA
Carrie Bow Cay	34507	Seagrass Beds	29.7	36	15
Carrie Bow Cay	34521	Mangrove	29.7	37	NA
Carrie Bow Cay	34521	Seagrass Beds	29.5	36	13.9
Carrie Bow Cay	34528	Mangrove	29.2	36	NA
Carrie Bow Cay	34528	Seagrass Beds	29	36	15.3
Carrie Bow Cay	34535	Mangrove	30.5	35	NA
Carrie Bow Cay	34535	Seagrass Beds	28.9	36	15.5
Carrie Bow Cay	34549	Mangrove	29.7	37	NA
Carrie Bow Cay	34549	Seagrass Beds	29.1	36	15.5
Carrie Bow Cay	34563	Mangrove	30	36	NA
Carrie Bow Cay	34563	Seagrass Beds	30	36	13
Carrie Bow Cay	34690	Seagrass Beds	28.4	NA	13
Carrie Bow Cay	34696	Seagrass Beds	25.9	NA	13
Carrie Bow Cay	34704	Seagrass Beds	27	35	8
Carrie Bow Cay	34711	Coral Reef	27.5	36	19
Carrie Bow Cay	34717	Coral Reef	27.4	35.5	23
Carrie Bow Cay	34717	Seagrass Beds	26.5	36	7
Carrie Bow Cay	34752	Coral Reef	26.9	35.5	14
Carrie Bow Cay	34752	Seagrass Beds	25.9	36	12
Carrie Bow Cay	34759	Coral Reef	27.2	37	34
Carrie Bow Cay	34759	Seagrass Beds	27.7	36	15
Carrie Bow Cay	34766	Coral Reef	28.6	35	15
Carrie Bow Cay	34766	Seagrass Beds	27.8	35	17
Carrie Bow Cay	34773	Coral Reef	26.9	37	23
Carrie Bow Cay	34773	Seagrass Beds	27.2	37	9
Carrie Bow Cay	34780	Coral Reef	27.1	36	22
Carrie Bow Cay	34787	Coral Reef	27.4	36	21
Carrie Bow Cay	34795	Coral Reef	28.1	36	30
Carrie Bow Cay	34795	Seagrass Beds	27.8	36	12.5
Carrie Bow Cay	34801	Coral Reef	28	35	22
Carrie Bow Cay	34801	Seagrass Beds	28.8	34.5	10
Carrie Bow Cay	34808	Coral Reef	28	36	15
Carrie Bow Cay	34808	Seagrass Beds	29.1	36	11
Carrie Bow Cay	34815	Coral Reef	28.5	37.5	20
Carrie Bow Cay	34815	Seagrass Beds	29	NA	10
Carrie Bow Cay	34822	Coral Reef	29.9	35	22
Carrie Bow Cay	34829	Coral Reef	29.9	35	20
Carrie Bow Cay	34829	Seagrass Beds	30.5	34.5	13
Carrie Bow Cay	34836	Coral Reef	29.3	34.5	22
Carrie Bow Cay	34836	Seagrass Beds	29.5	35	13.5
Carrie Bow Cay	34843	Coral Reef	29.5	35	22
Carrie Bow Cay	34843	Seagrass Beds	30.5	34.5	15
Carrie Bow Cay	34850	Coral Reef	29.5	35	22
Carrie Bow Cay	34850	Seagrass Beds	30	34.5	15
Carrie Bow Cay	34857	Coral Reef	30.4	34	36
Carrie Bow Cay	34857	Seagrass Beds	31.9	35	17
Carrie Bow Cay	34862	Coral Reef	29.2	36	38
Carrie Bow Cay	34864	Coral Reef	30.4	34	35
Carrie Bow Cay	34864	Seagrass Beds	31.3	35	10
Carrie Bow Cay	34869	Coral Reef	29.3	35	33
Carrie Bow Cay	34871	Coral Reef	29.7	35	38
Carrie Bow Cay	34871	Seagrass Beds	30.3	35	14
Carrie Bow Cay	34879	Coral Reef	30	37	30
Carrie Bow Cay	34879	Seagrass Beds	30.1	36	11
Carrie Bow Cay	34885	Coral Reef	29.5	35	NA
Carrie Bow Cay	34885	Seagrass Beds	29.8	35	9
Carrie Bow Cay	34892	Coral Reef	29.2	36	38
Carrie Bow Cay	34892	Seagrass Beds	29	36	11
Carrie Bow Cay	34899	Coral Reef	29.3	35	33
Carrie Bow Cay	34899	Seagrass Beds	30.1	35	13
Carrie Bow Cay	34913	Coral Reef	29.1	35	34
Carrie Bow Cay	34913	Seagrass Beds	29.4	35	12
Carrie Bow Cay	34921	Mangrove	NA	35	NA
Carrie Bow Cay	34921	Seagrass Beds	30.5	35	11
Carrie Bow Cay	34934	Coral Reef	30.7	34	28
Carrie Bow Cay	34934	Mangrove	NA	36	NA
Carrie Bow Cay	34934	Seagrass Beds	31.6	34	15
Carrie Bow Cay	34941	Coral Reef	30.1	32	16.5
Carrie Bow Cay	34941	Mangrove	NA	31	NA
Carrie Bow Cay	34941	Seagrass Beds	30.6	33	17.5
Carrie Bow Cay	34948	Coral Reef	29.9	32	17.5
Carrie Bow Cay	34948	Mangrove	NA	30	NA
Carrie Bow Cay	34948	Seagrass Beds	30.3	32	7
Carrie Bow Cay	34955	Coral Reef	31	33	20.5
Carrie Bow Cay	34955	Mangrove	NA	33	NA
Carrie Bow Cay	34955	Seagrass Beds	32	33	13.5
Carrie Bow Cay	34962	Coral Reef	29.9	31	14.5
Carrie Bow Cay	34962	Mangrove	NA	33	NA
Carrie Bow Cay	34962	Seagrass Beds	30	32	11.5
Carrie Bow Cay	34969	Coral Reef	29.9	35	18.5
Carrie Bow Cay	34969	Mangrove	NA	32	NA
Carrie Bow Cay	34969	Seagrass Beds	29.2	34	10
Carrie Bow Cay	34976	Coral Reef	29.2	33	11.5
Carrie Bow Cay	34976	Mangrove	NA	34	NA
Carrie Bow Cay	34976	Seagrass Beds	29	33	8
Carrie Bow Cay	34983	Coral Reef	25.3	36	7
Carrie Bow Cay	34983	Mangrove	NA	35	NA
Carrie Bow Cay	34983	Seagrass Beds	26	36	2.5
Carrie Bow Cay	34990	Coral Reef	28.3	36	9.5
Carrie Bow Cay	34990	Mangrove	NA	36	NA
Carrie Bow Cay	34990	Seagrass Beds	28.2	36	12.5
Carrie Bow Cay	34997	Coral Reef	28.3	35	17.5
Carrie Bow Cay	34997	Mangrove	NA	34	NA
Carrie Bow Cay	34997	Seagrass Beds	28.3	36	14.5
Carrie Bow Cay	35004	Coral Reef	29.3	34	12.5
Carrie Bow Cay	35004	Mangrove	NA	35	NA
Carrie Bow Cay	35004	Seagrass Beds	30.3	34	3
Carrie Bow Cay	35011	Coral Reef	29.4	35	27.5
Carrie Bow Cay	35011	Mangrove	NA	36	NA
Carrie Bow Cay	35011	Seagrass Beds	28.5	34	12
Carrie Bow Cay	35018	Mangrove	NA	39	NA
Carrie Bow Cay	35018	Seagrass Beds	27.9	35	11.5
Carrie Bow Cay	35039	Coral Reef	28.4	37	27
Carrie Bow Cay	35039	Mangrove	NA	35	NA
Carrie Bow Cay	35039	Seagrass Beds	28.1	37	13
Carrie Bow Cay	35046	Coral Reef	NA	35	NA
Carrie Bow Cay	35046	Mangrove	NA	34	NA
Carrie Bow Cay	35046	Seagrass Beds	NA	34	NA
Carrie Bow Cay	35054	Coral Reef	28.5	36	26
Carrie Bow Cay	35060	Coral Reef	27.7	37	23
Carrie Bow Cay	35060	Seagrass Beds	26.1	38	5
Carrie Bow Cay	35067	Coral Reef	27.5	37	17
Carrie Bow Cay	35074	Coral Reef	26.9	39	27
Carrie Bow Cay	35074	Seagrass Beds	22.7	39	7
Carrie Bow Cay	35081	Coral Reef	26.4	36	22
Carrie Bow Cay	35081	Seagrass Beds	24.4	35	10
Carrie Bow Cay	35102	Coral Reef	25.4	37	29
Carrie Bow Cay	35102	Seagrass Beds	29	37	12
Carrie Bow Cay	35109	Coral Reef	27	35	19
Carrie Bow Cay	35109	Seagrass Beds	26	34	5
Carrie Bow Cay	35116	Coral Reef	26.7	32	21
Carrie Bow Cay	35116	Seagrass Beds	27	32	9
Carrie Bow Cay	35123	Coral Reef	27	30	18
Carrie Bow Cay	35123	Seagrass Beds	26	33	9
Carrie Bow Cay	35130	Coral Reef	26.5	34	11
Carrie Bow Cay	35130	Seagrass Beds	27.5	34	8
Carrie Bow Cay	35137	Coral Reef	26.5	40	25
Carrie Bow Cay	35137	Seagrass Beds	27.5	39	12
Carrie Bow Cay	35145	Coral Reef	26	38	23
Carrie Bow Cay	35145	Seagrass Beds	23	38	10
Carrie Bow Cay	35151	Coral Reef	26	37.5	20
Carrie Bow Cay	35151	Seagrass Beds	27.5	38	15
Carrie Bow Cay	35158	Coral Reef	26.5	38	23
Carrie Bow Cay	35158	Seagrass Beds	26.5	38	14
Carrie Bow Cay	35166	Coral Reef	26	36	26
Carrie Bow Cay	35166	Seagrass Beds	27	35	15
Carrie Bow Cay	35172	Coral Reef	28	35	28
Carrie Bow Cay	35172	Seagrass Beds	30	35	14
Carrie Bow Cay	35200	Coral Reef	27	34	NA
Carrie Bow Cay	35200	Seagrass Beds	27	35	8
Carrie Bow Cay	35207	Coral Reef	32	35	11
Carrie Bow Cay	35207	Seagrass Beds	33	33	10
Carrie Bow Cay	35214	Coral Reef	32	35	11
Carrie Bow Cay	35214	Seagrass Beds	32	34	8
Carrie Bow Cay	35221	Coral Reef	29	35	15
Carrie Bow Cay	35221	Seagrass Beds	31.5	36	13
Carrie Bow Cay	35228	Coral Reef	29	35	14
Carrie Bow Cay	35228	Seagrass Beds	30.5	36	12
Carrie Bow Cay	35235	Coral Reef	29.5	35	14
Carrie Bow Cay	35235	Seagrass Beds	31.5	36	13
Carrie Bow Cay	35242	Coral Reef	29.5	35	15
Carrie Bow Cay	35242	Seagrass Beds	31.5	36	14
Carrie Bow Cay	35250	Coral Reef	30	37.5	27
Carrie Bow Cay	35250	Seagrass Beds	29	39	14
Carrie Bow Cay	35257	Coral Reef	30	34	19
Carrie Bow Cay	35257	Seagrass Beds	32	34	19
Carrie Bow Cay	35264	Coral Reef	29	36	18
Carrie Bow Cay	35264	Seagrass Beds	29	35	4.5
Carrie Bow Cay	35270	Coral Reef	29	34	17
Carrie Bow Cay	35270	Seagrass Beds	30	35	9
Carrie Bow Cay	35279	Coral Reef	29.2	35	27
Carrie Bow Cay	35279	Seagrass Beds	29.8	36	14.5
Carrie Bow Cay	35298	Coral Reef	29	36	20
Carrie Bow Cay	35298	Seagrass Beds	29.5	36	15
Carrie Bow Cay	35305	Coral Reef	28.5	36	19
Carrie Bow Cay	35305	Seagrass Beds	29	36	12
Carrie Bow Cay	35312	Coral Reef	30	35	10
Carrie Bow Cay	35312	Seagrass Beds	30	34	11
Carrie Bow Cay	35319	Coral Reef	29.5	35	17
Carrie Bow Cay	35319	Seagrass Beds	29.5	34	14
Carrie Bow Cay	35326	Coral Reef	30.5	35	8
Carrie Bow Cay	35326	Seagrass Beds	30.5	35	9
Carrie Bow Cay	35333	Coral Reef	29.5	34	12
Carrie Bow Cay	35333	Seagrass Beds	29	34	14
Carrie Bow Cay	35341	Coral Reef	30	35	12
Carrie Bow Cay	35341	Seagrass Beds	30.5	35	16
Carrie Bow Cay	35347	Coral Reef	30	35	12
Carrie Bow Cay	35347	Seagrass Beds	30.5	35	12
Carrie Bow Cay	35354	Coral Reef	29.5	35	14
Carrie Bow Cay	35354	Seagrass Beds	28	36	10
Carrie Bow Cay	35368	Coral Reef	29.8	35	33
Carrie Bow Cay	35368	Seagrass Beds	30	35	10
Carrie Bow Cay	35376	Coral Reef	30	34	33
Carrie Bow Cay	35376	Seagrass Beds	30	34	13
Carrie Bow Cay	35390	Coral Reef	29.5	35	32
Carrie Bow Cay	35390	Seagrass Beds	30	35	13
Carrie Bow Cay	35397	Coral Reef	30.2	35	30
Carrie Bow Cay	35397	Seagrass Beds	29.8	35	12
Carrie Bow Cay	35404	Coral Reef	30.2	35	29
Carrie Bow Cay	35404	Seagrass Beds	30	35	14
Carrie Bow Cay	35417	Coral Reef	30	35	33
Carrie Bow Cay	35417	Seagrass Beds	29.8	35	10
Carrie Bow Cay	35425	Coral Reef	28.5	36	19
Carrie Bow Cay	35425	Seagrass Beds	28.5	36	11
Carrie Bow Cay	35431	Coral Reef	28.5	36	29
Carrie Bow Cay	35431	Seagrass Beds	28.5	36	11
Carrie Bow Cay	35438	Coral Reef	29	34	29
Carrie Bow Cay	35438	Seagrass Beds	29	34	11
Carrie Bow Cay	35445	Coral Reef	29	37.5	33
Carrie Bow Cay	35445	Seagrass Beds	29	37.5	12
Carrie Bow Cay	35452	Coral Reef	28.5	NA	36
Carrie Bow Cay	35452	Seagrass Beds	28.5	NA	20
Carrie Bow Cay	35458	Coral Reef	28	36	23
Carrie Bow Cay	35458	Seagrass Beds	28	36	12.5
Carrie Bow Cay	35466	Coral Reef	27.2	NA	30.5
Carrie Bow Cay	35466	Seagrass Beds	26.2	NA	10
Carrie Bow Cay	35473	Coral Reef	26.8	35	31
Carrie Bow Cay	35473	Seagrass Beds	26.8	35	17
Carrie Bow Cay	35480	Coral Reef	26.2	34	26
Carrie Bow Cay	35480	Seagrass Beds	25.6	35	12
Carrie Bow Cay	35487	Coral Reef	27	36	20
Carrie Bow Cay	35487	Seagrass Beds	26.6	35	12
Carrie Bow Cay	35495	Coral Reef	26.5	36	13
Carrie Bow Cay	35495	Seagrass Beds	26.6	36	2
Carrie Bow Cay	35501	Coral Reef	26.7	36	19
Carrie Bow Cay	35501	Seagrass Beds	26.9	35	10
Carrie Bow Cay	35508	Coral Reef	27.6	36	35
Carrie Bow Cay	35508	Seagrass Beds	28	35	17
Carrie Bow Cay	35515	Coral Reef	27.4	35	23
Carrie Bow Cay	35515	Seagrass Beds	27.6	35	18
Carrie Bow Cay	35522	Coral Reef	28	35	19
Carrie Bow Cay	35522	Seagrass Beds	29.3	35	15
Carrie Bow Cay	35529	Coral Reef	28.5	35	28
Carrie Bow Cay	35529	Seagrass Beds	29	35	18
Carrie Bow Cay	35543	Seagrass Beds	30.9	35	15
Carrie Bow Cay	35550	Coral Reef	28.5	35	23
Carrie Bow Cay	35550	Seagrass Beds	29.5	36	14.5
Carrie Bow Cay	35557	Coral Reef	28.5	36	25
Carrie Bow Cay	35557	Seagrass Beds	29.2	35	15
Carrie Bow Cay	35564	Coral Reef	29	35	27
Carrie Bow Cay	35564	Seagrass Beds	30.2	34	17
Carrie Bow Cay	35570	Coral Reef	28.2	36	17
Carrie Bow Cay	35570	Seagrass Beds	28.9	35.5	12
Carrie Bow Cay	35580	Coral Reef	28.9	34	22
Carrie Bow Cay	35580	Seagrass Beds	28.2	33	12
Carrie Bow Cay	35585	Coral Reef	29.3	34	21
Carrie Bow Cay	35585	Seagrass Beds	29.5	35	9
Carrie Bow Cay	35592	Coral Reef	29.7	34	13.5
Carrie Bow Cay	35592	Seagrass Beds	30.7	35	11.5
Carrie Bow Cay	35599	Coral Reef	29.6	34	NA
Carrie Bow Cay	35599	Seagrass Beds	30.3	34	11
Carrie Bow Cay	35608	Coral Reef	29	36	23.5
Carrie Bow Cay	35608	Seagrass Beds	29	35	14.5
Carrie Bow Cay	35613	Coral Reef	28	36	NA
Carrie Bow Cay	35613	Seagrass Beds	29	35	15
Carrie Bow Cay	35620	Coral Reef	28.7	35	26
Carrie Bow Cay	35620	Seagrass Beds	29	33	17
Carrie Bow Cay	35627	Coral Reef	28.8	35	16
Carrie Bow Cay	35627	Seagrass Beds	29.1	35	13
Carrie Bow Cay	35634	Coral Reef	29.7	33	19
Carrie Bow Cay	35634	Seagrass Beds	29.8	34	17
Carrie Bow Cay	35651	Coral Reef	31	34	19
Carrie Bow Cay	35651	Seagrass Beds	30.4	33	23
Carrie Bow Cay	35662	Coral Reef	29.5	33	19
Carrie Bow Cay	35662	Seagrass Beds	30.6	33	18
Carrie Bow Cay	35676	Coral Reef	29.5	33	NA
Carrie Bow Cay	35676	Seagrass Beds	30.6	32	12
Carrie Bow Cay	35684	Coral Reef	29	33	10
Carrie Bow Cay	35684	Seagrass Beds	31	32	7
Carrie Bow Cay	35690	Coral Reef	29.4	33	19
Carrie Bow Cay	35690	Seagrass Beds	29.5	31.5	12.5
Carrie Bow Cay	35697	Coral Reef	31	33	16
Carrie Bow Cay	35697	Seagrass Beds	30	33	16
Carrie Bow Cay	35704	Coral Reef	30	34	16
Carrie Bow Cay	35711	Coral Reef	30.5	31	15
Carrie Bow Cay	35711	Seagrass Beds	30.8	30	10
Carrie Bow Cay	35718	Coral Reef	31	33	13
Carrie Bow Cay	35718	Seagrass Beds	32	33	12
Carrie Bow Cay	35725	Coral Reef	30.2	35.5	18
Carrie Bow Cay	35732	Coral Reef	30.5	33	11.5
Carrie Bow Cay	35732	Seagrass Beds	31	34	7
Carrie Bow Cay	35739	Seagrass Beds	29	34.5	12.5
Carrie Bow Cay	35745	Coral Reef	30	34.5	28
Carrie Bow Cay	35745	Seagrass Beds	30	34	12
Carrie Bow Cay	35754	Coral Reef	30	34.5	18
Carrie Bow Cay	35754	Seagrass Beds	29.5	35	14
Carrie Bow Cay	35760	Coral Reef	30	35	20
Carrie Bow Cay	35760	Seagrass Beds	29	33	5
Carrie Bow Cay	35767	Coral Reef	30	33	22
Carrie Bow Cay	35767	Seagrass Beds	30	33.5	11
Carrie Bow Cay	36348	Coral Reef	29.3	36	NA
Carrie Bow Cay	36348	Seagrass Beds	30.5	38	11
Carrie Bow Cay	36355	Coral Reef	29.1	36	NA
Carrie Bow Cay	36355	Seagrass Beds	NA	38	10.5
Carrie Bow Cay	36362	Coral Reef	28.9	38	NA
Carrie Bow Cay	36362	Seagrass Beds	29.8	38	10.5
Carrie Bow Cay	36369	Coral Reef	29	36	NA
Carrie Bow Cay	36369	Seagrass Beds	30	38	11
Carrie Bow Cay	36376	Coral Reef	29.4	36.5	NA
Carrie Bow Cay	36376	Seagrass Beds	29.7	37	12
Carrie Bow Cay	36383	Coral Reef	29.1	36.5	NA
Carrie Bow Cay	36383	Seagrass Beds	29.5	36.5	13
Carrie Bow Cay	36411	Coral Reef	30	35	16.5
Carrie Bow Cay	36411	Seagrass Beds	30.3	33	5.5
Carrie Bow Cay	36418	Coral Reef	30.5	36	NA
Carrie Bow Cay	36418	Seagrass Beds	31.7	35	9.8
Carrie Bow Cay	36425	Coral Reef	30.3	36	16
Carrie Bow Cay	36425	Seagrass Beds	30.9	35	8.3
Carrie Bow Cay	36432	Coral Reef	30	36.5	14
Carrie Bow Cay	36432	Seagrass Beds	30.6	35	9
Carrie Bow Cay	36439	Coral Reef	31.2	35	NA
Carrie Bow Cay	36439	Seagrass Beds	32	35.5	7.5
Carrie Bow Cay	36453	Coral Reef	29.5	37	14
Carrie Bow Cay	36453	Seagrass Beds	29.6	34	6
Carrie Bow Cay	36467	Coral Reef	28	39	12
Carrie Bow Cay	36467	Seagrass Beds	27.1	38	9
Carrie Bow Cay	36474	Coral Reef	27.5	38	19
Carrie Bow Cay	36474	Seagrass Beds	26.3	36	7.5
Carrie Bow Cay	36481	Coral Reef	26.2	36	11
Carrie Bow Cay	36481	Seagrass Beds	25.8	35	6.5
Carrie Bow Cay	36487	Coral Reef	27.1	37	11.5
Carrie Bow Cay	36487	Seagrass Beds	27.3	36	9
Carrie Bow Cay	36502	Coral Reef	26.6	37	15.5
Carrie Bow Cay	36502	Seagrass Beds	25.1	38	8.5
Carrie Bow Cay	36509	Coral Reef	26.6	38	15.5
Carrie Bow Cay	36509	Seagrass Beds	25.9	36	7
Carrie Bow Cay	36516	Coral Reef	26.5	37	15.5
Carrie Bow Cay	36516	Seagrass Beds	26.5	36	8
Carrie Bow Cay	36524	Coral Reef	25.3	35	19.5
Carrie Bow Cay	36524	Seagrass Beds	25	35	18.5
Carrie Bow Cay	36530	Coral Reef	26.4	38	20
Carrie Bow Cay	36530	Seagrass Beds	25.6	36	12
Carrie Bow Cay	36537	Coral Reef	26.3	37	12
Carrie Bow Cay	36537	Seagrass Beds	25.8	37	5.5
Carrie Bow Cay	36544	Coral Reef	25.6	36.5	21
Carrie Bow Cay	36544	Seagrass Beds	27.5	36	12
Carrie Bow Cay	36551	Coral Reef	26.2	36	23
Carrie Bow Cay	36551	Seagrass Beds	24.8	35	9
Carrie Bow Cay	36559	Coral Reef	26.4	35	17
Carrie Bow Cay	36559	Seagrass Beds	27	35	9.5
Carrie Bow Cay	36565	Coral Reef	25	36.5	15
Carrie Bow Cay	36565	Seagrass Beds	23.5	36.5	5
Carrie Bow Cay	36572	Coral Reef	26.5	35	19
Carrie Bow Cay	36572	Seagrass Beds	26.9	36	3.5
Carrie Bow Cay	36579	Coral Reef	26.3	36	20
Carrie Bow Cay	36579	Seagrass Beds	25.7	37	10.5
Carrie Bow Cay	36586	Coral Reef	26.2	36	26
Carrie Bow Cay	36586	Seagrass Beds	25.9	36	8.5
Carrie Bow Cay	36593	Coral Reef	26.4	35	26
Carrie Bow Cay	36593	Seagrass Beds	26.7	35.5	9.5
Carrie Bow Cay	36601	Coral Reef	27	35	17
Carrie Bow Cay	36601	Seagrass Beds	28	35	8
Carrie Bow Cay	36607	Coral Reef	27.5	36	18
Carrie Bow Cay	36607	Seagrass Beds	28.1	36	11.5
Carrie Bow Cay	36614	Coral Reef	29.7	29	12
Carrie Bow Cay	36614	Seagrass Beds	30.4	29	12
Carrie Bow Cay	36628	Coral Reef	27.2	29	8.5
Carrie Bow Cay	36628	Seagrass Beds	27.6	29	8
Carrie Bow Cay	36635	Coral Reef	27.8	30	11.5
Carrie Bow Cay	36635	Seagrass Beds	29.6	30	8.5
Carrie Bow Cay	36642	Coral Reef	28.5	27	18.5
Carrie Bow Cay	36642	Seagrass Beds	29.5	28	11
Carrie Bow Cay	36650	Coral Reef	28	30	NA
Carrie Bow Cay	36650	Seagrass Beds	29	30	12
Carrie Bow Cay	36657	Coral Reef	28.5	29.5	NA
Carrie Bow Cay	36657	Seagrass Beds	29	28	13
Carrie Bow Cay	36663	Coral Reef	27.9	29	15
Carrie Bow Cay	36663	Seagrass Beds	27.7	28	13
Carrie Bow Cay	36670	Coral Reef	28.8	36	20
Carrie Bow Cay	36670	Seagrass Beds	29.4	37	15.5
Carrie Bow Cay	36677	Coral Reef	28.7	36	19.5
Carrie Bow Cay	36677	Seagrass Beds	29.4	36	10.5
Carrie Bow Cay	36684	Coral Reef	28.5	37	24
Carrie Bow Cay	36684	Seagrass Beds	28.8	38	10.5
Carrie Bow Cay	36690	Coral Reef	29.4	36	10.5
Carrie Bow Cay	36690	Seagrass Beds	28.5	36	2.5
Carrie Bow Cay	36698	Seagrass Beds	29	36	7
Carrie Bow Cay	36699	Coral Reef	29.7	36.5	14
Carrie Bow Cay	36706	Coral Reef	28.7	36.5	16
Carrie Bow Cay	36706	Seagrass Beds	29.8	36.5	10.5
Carrie Bow Cay	36713	Coral Reef	28.7	36.5	21
Carrie Bow Cay	36713	Seagrass Beds	29	36.5	16
Carrie Bow Cay	36719	Coral Reef	29	36.5	12
Carrie Bow Cay	36719	Seagrass Beds	28.9	37	9
Carrie Bow Cay	36726	Coral Reef	29	37.5	17.5
Carrie Bow Cay	36726	Seagrass Beds	28.9	37	10
Carrie Bow Cay	36733	Coral Reef	29.4	36	9.5
Carrie Bow Cay	36733	Seagrass Beds	29.9	35.5	11
Carrie Bow Cay	36740	Coral Reef	29.3	35	16.8
Carrie Bow Cay	36740	Seagrass Beds	29.9	35	9.3
Carrie Bow Cay	36754	Coral Reef	29.2	36	18
Carrie Bow Cay	36754	Seagrass Beds	29.4	36	14
Carrie Bow Cay	36761	Coral Reef	29.5	37	18.5
Carrie Bow Cay	36761	Seagrass Beds	28.8	35	11
Carrie Bow Cay	36768	Coral Reef	29.5	36	17
Carrie Bow Cay	36768	Seagrass Beds	29	35	12
Carrie Bow Cay	36775	Coral Reef	29	37	18
Carrie Bow Cay	36775	Seagrass Beds	29.5	35	12
Carrie Bow Cay	36782	Coral Reef	29	35.5	18
Carrie Bow Cay	36782	Seagrass Beds	28	35	11.5
Carrie Bow Cay	36789	Coral Reef	30.4	34	16.5
Carrie Bow Cay	36789	Seagrass Beds	31	31	8.5
Carrie Bow Cay	36796	Coral Reef	30.3	35	27.5
Carrie Bow Cay	36796	Seagrass Beds	30.6	33	11.5
Carrie Bow Cay	36803	Coral Reef	29	35	13
Carrie Bow Cay	36803	Seagrass Beds	29.5	34.5	13.5
Carrie Bow Cay	36810	Coral Reef	28.4	35	13
Carrie Bow Cay	36810	Seagrass Beds	27.8	35	9.5
Carrie Bow Cay	36817	Coral Reef	28.4	37	16
Carrie Bow Cay	36817	Seagrass Beds	28	36	8.5
Carrie Bow Cay	36824	Coral Reef	28.6	36	18
Carrie Bow Cay	36824	Seagrass Beds	27.8	36	9
Carrie Bow Cay	36831	Coral Reef	29	35	24.5
Carrie Bow Cay	36831	Seagrass Beds	28.4	34	10.5
Carrie Bow Cay	36838	Coral Reef	28.8	35	13
Carrie Bow Cay	36838	Seagrass Beds	29.4	34	6.5
Carrie Bow Cay	36845	Coral Reef	28.7	35	29
Carrie Bow Cay	36845	Seagrass Beds	29	35	8.5
Carrie Bow Cay	36859	Coral Reef	28	35	18
Carrie Bow Cay	36859	Seagrass Beds	27.5	35	11
Carrie Bow Cay	36866	Coral Reef	27.4	37	15
Carrie Bow Cay	36866	Seagrass Beds	24.7	36	11
Carrie Bow Cay	36873	Coral Reef	27.4	37	11
Carrie Bow Cay	36873	Seagrass Beds	27.3	37	5
Carrie Bow Cay	36887	Coral Reef	27.3	38	24
Carrie Bow Cay	36887	Seagrass Beds	26.2	37	13.5
Carrie Bow Cay	36902	Coral Reef	26.2	36	14.5
Carrie Bow Cay	36902	Seagrass Beds	26.1	35	9
Carrie Bow Cay	36910	Coral Reef	25.8	36	12.5
Carrie Bow Cay	36910	Seagrass Beds	26.4	35.5	9.5
Carrie Bow Cay	36915	Coral Reef	25.8	38	21
Carrie Bow Cay	36915	Seagrass Beds	23	36	10
Carrie Bow Cay	36922	Coral Reef	26.8	35	12
Carrie Bow Cay	36922	Seagrass Beds	26.3	35	10
Carrie Bow Cay	36929	Coral Reef	26.3	36	18.5
Carrie Bow Cay	36929	Seagrass Beds	25.9	36	8
Carrie Bow Cay	36930	Coral Reef	26.3	36	18.5
Carrie Bow Cay	36937	Coral Reef	27.2	37	NA
Carrie Bow Cay	36937	Seagrass Beds	27	37	2.8
Carrie Bow Cay	36943	Coral Reef	27	37	21
Carrie Bow Cay	36943	Seagrass Beds	27	37	12.5
Carrie Bow Cay	36951	Coral Reef	27.4	36.5	21.5
Carrie Bow Cay	36951	Seagrass Beds	27.5	36.5	7
Carrie Bow Cay	36958	Coral Reef	26.7	36.5	30.5
Carrie Bow Cay	36958	Seagrass Beds	26.6	36.5	12
Carrie Bow Cay	36964	Coral Reef	27.5	37	27.5
Carrie Bow Cay	36964	Seagrass Beds	28	37	12.5
Carrie Bow Cay	36973	Coral Reef	27.3	36.5	14
Carrie Bow Cay	36973	Seagrass Beds	27.7	37	9
Carrie Bow Cay	36978	Coral Reef	27.5	36	13
Carrie Bow Cay	36978	Seagrass Beds	28	37	10
Carrie Bow Cay	36985	Seagrass Beds	27.5	36	9
Carrie Bow Cay	36992	Coral Reef	27.5	36	14
Carrie Bow Cay	36992	Seagrass Beds	28.5	37	10
Carrie Bow Cay	36999	Coral Reef	27	36.5	15
Carrie Bow Cay	36999	Seagrass Beds	28	36.5	11
Carrie Bow Cay	37006	Coral Reef	27.5	36	15
Carrie Bow Cay	37006	Seagrass Beds	27.5	36.5	12
Carrie Bow Cay	37013	Coral Reef	29.2	36.5	20.5
Carrie Bow Cay	37013	Seagrass Beds	30.4	36	8.5
Carrie Bow Cay	37020	Coral Reef	28.3	37	17.5
Carrie Bow Cay	37020	Seagrass Beds	28.8	37	10.5
Carrie Bow Cay	37027	Coral Reef	28.6	35	17
Carrie Bow Cay	37027	Seagrass Beds	28.9	35	8.8
Carrie Bow Cay	37034	Coral Reef	29.6	36	20.5
Carrie Bow Cay	37034	Seagrass Beds	30.3	35.5	7.5
Carrie Bow Cay	37041	Coral Reef	28.7	36	17.5
Carrie Bow Cay	37041	Seagrass Beds	28.8	36.5	9.5
Carrie Bow Cay	37048	Coral Reef	29.6	34	19.5
Carrie Bow Cay	37048	Seagrass Beds	30.5	33.5	3.5
Carrie Bow Cay	37055	Coral Reef	29.4	34	20.5
Carrie Bow Cay	37055	Seagrass Beds	30	33.5	4.5
Carrie Bow Cay	37062	Coral Reef	29.5	33	16
Carrie Bow Cay	37062	Seagrass Beds	30.5	33	9
Carrie Bow Cay	37069	Coral Reef	28.8	34	15
Carrie Bow Cay	37069	Seagrass Beds	30	33.5	8
Carrie Bow Cay	37077	Coral Reef	28	34	13
Carrie Bow Cay	37077	Seagrass Beds	29	33	7.5
Carrie Bow Cay	37084	Coral Reef	28	34.5	12
Carrie Bow Cay	37084	Seagrass Beds	30	33	7
Carrie Bow Cay	37091	Coral Reef	28.5	34.8	14
Carrie Bow Cay	37091	Seagrass Beds	31	33.3	7.5
Carrie Bow Cay	37097	Coral Reef	NA	33	14
Carrie Bow Cay	37097	Seagrass Beds	31	35	12.5
Carrie Bow Cay	37104	Seagrass Beds	29.4	30	11.5
Carrie Bow Cay	37111	Coral Reef	30	35	17
Carrie Bow Cay	37111	Seagrass Beds	31	35	12
Carrie Bow Cay	37118	Coral Reef	30.5	34	19
Carrie Bow Cay	37118	Seagrass Beds	29.5	35	12
Carrie Bow Cay	37126	Coral Reef	29	29	11.5
Carrie Bow Cay	37126	Seagrass Beds	29.4	29	11.5
Carrie Bow Cay	37133	Coral Reef	29.8	28	19
Carrie Bow Cay	37133	Seagrass Beds	30.9	28	9.5
Carrie Bow Cay	37134	Coral Reef	30.4	34	28
Carrie Bow Cay	37134	Seagrass Beds	30.9	35	13
Carrie Bow Cay	37140	Coral Reef	29.5	31	13
Carrie Bow Cay	37140	Seagrass Beds	30.9	29.5	8
Carrie Bow Cay	37146	Coral Reef	30.2	30.5	16.5
Carrie Bow Cay	37146	Seagrass Beds	31	29.5	12
Carrie Bow Cay	37153	Coral Reef	29.5	30	15.5
Carrie Bow Cay	37153	Seagrass Beds	30.5	30	11
Carrie Bow Cay	37161	Coral Reef	29.5	30.5	19.5
Carrie Bow Cay	37161	Seagrass Beds	30	30	9.5
Carrie Bow Cay	37181	Coral Reef	29.6	30	24
Carrie Bow Cay	37181	Seagrass Beds	30.2	30	8.5
Carrie Bow Cay	37188	Coral Reef	29	28	11.5
Carrie Bow Cay	37202	Coral Reef	27.6	32	9
Carrie Bow Cay	37210	Coral Reef	28	32	24.5
Carrie Bow Cay	37216	Coral Reef	27.5	31	20.5
Carrie Bow Cay	37216	Seagrass Beds	26.7	31	10
Carrie Bow Cay	37225	Coral Reef	27.8	31	21
Carrie Bow Cay	37225	Seagrass Beds	28.2	31	8
Carrie Bow Cay	37230	Seagrass Beds	27	32	9
Carrie Bow Cay	37237	Coral Reef	27.5	32	28.5
Carrie Bow Cay	37237	Seagrass Beds	27	30	9.5
Carrie Bow Cay	37244	Coral Reef	27.7	32	19
Carrie Bow Cay	37244	Seagrass Beds	28.3	32	16
Carrie Bow Cay	37251	Coral Reef	27.3	32	18
Carrie Bow Cay	37251	Seagrass Beds	26.9	32	9
Carrie Bow Cay	37258	Seagrass Beds	27	32	8.5
Carrie Bow Cay	37267	Coral Reef	26.8	31	24
Carrie Bow Cay	37267	Seagrass Beds	24.7	31.5	4
Carrie Bow Cay	37272	Coral Reef	26.7	32	22.5
Carrie Bow Cay	37272	Seagrass Beds	25.6	31	10.5
Carrie Bow Cay	37279	Coral Reef	NA	NA	6.5
Carrie Bow Cay	37279	Seagrass Beds	26.5	32	6.5
Carrie Bow Cay	37286	Coral Reef	26.8	31.5	20.5
Carrie Bow Cay	37286	Seagrass Beds	26.5	31	6.5
Carrie Bow Cay	37293	Coral Reef	26.8	32	25
Carrie Bow Cay	37293	Seagrass Beds	26.7	32	8.5
Carrie Bow Cay	37300	Coral Reef	26.9	32	24.5
Carrie Bow Cay	37300	Seagrass Beds	25.8	32	18.5
Carrie Bow Cay	37307	Seagrass Beds	25.8	31	15.5
Carrie Bow Cay	37328	Coral Reef	27.4	31	27.3
Carrie Bow Cay	37328	Seagrass Beds	28.8	31	14.5
Carrie Bow Cay	37335	Coral Reef	26.9	32	22
Carrie Bow Cay	37335	Seagrass Beds	27.6	32	8
Carrie Bow Cay	37342	Coral Reef	27.5	31	26
Carrie Bow Cay	37342	Seagrass Beds	28	32	10
Carrie Bow Cay	37349	Coral Reef	27.5	32	25
Carrie Bow Cay	37349	Seagrass Beds	28.5	33	12
Carrie Bow Cay	37367	Coral Reef	28.9	35	12
Carrie Bow Cay	37367	Seagrass Beds	29.1	35	11
Carrie Bow Cay	37384	Coral Reef	28.4	32	20
Carrie Bow Cay	37384	Seagrass Beds	29.4	32	7
Carrie Bow Cay	37391	Coral Reef	28.4	32	23.5
Carrie Bow Cay	37391	Seagrass Beds	29.4	32	10.5
Carrie Bow Cay	37398	Coral Reef	28.5	30	8.5
Carrie Bow Cay	37398	Seagrass Beds	29.1	30	7.5
Carrie Bow Cay	37405	Coral Reef	30.2	30	21.5
Carrie Bow Cay	37405	Seagrass Beds	31.4	30	12
Carrie Bow Cay	37412	Coral Reef	31.2	31	8
Carrie Bow Cay	37412	Seagrass Beds	31.6	31	8.5
Carrie Bow Cay	37419	Coral Reef	29.8	NA	13
Carrie Bow Cay	37419	Seagrass Beds	29.5	NA	10
Carrie Bow Cay	37426	Coral Reef	29.5	31	15
Carrie Bow Cay	37426	Seagrass Beds	30.2	30	9.5
Carrie Bow Cay	37440	Coral Reef	29	30	14
Carrie Bow Cay	37440	Seagrass Beds	29.5	31	12
Carrie Bow Cay	37447	Coral Reef	29.2	30.5	16
Carrie Bow Cay	37447	Seagrass Beds	29.2	31	11
Carrie Bow Cay	37454	Coral Reef	29.2	30.5	17
Carrie Bow Cay	37454	Seagrass Beds	29.5	31.5	9
Carrie Bow Cay	37468	Coral Reef	29	37.5	15.5
Carrie Bow Cay	37468	Seagrass Beds	30.8	37	12
Carrie Bow Cay	37475	Coral Reef	28.5	38	17.5
Carrie Bow Cay	37475	Seagrass Beds	30.5	37.5	13
Carrie Bow Cay	37482	Seagrass Beds	29.9	37.5	11.5
Carrie Bow Cay	37495	Coral Reef	29.4	34.5	14.5
Carrie Bow Cay	37495	Seagrass Beds	29.6	34	17
Carrie Bow Cay	37503	Coral Reef	29.2	34	19
Carrie Bow Cay	37503	Seagrass Beds	30.3	34	17
Carrie Bow Cay	37510	Coral Reef	30.8	32	18.5
Carrie Bow Cay	37510	Seagrass Beds	30.5	35	13
Carrie Bow Cay	37517	Coral Reef	30.2	34.5	29
Carrie Bow Cay	37517	Seagrass Beds	31.3	35.5	15
Carrie Bow Cay	37524	Coral Reef	29.5	35	14
Carrie Bow Cay	37524	Seagrass Beds	29.4	35	12
Carrie Bow Cay	37531	Coral Reef	29.7	35	18
Carrie Bow Cay	37531	Seagrass Beds	29.8	34	10
Carrie Bow Cay	37545	Coral Reef	29.3	35	14
Carrie Bow Cay	37545	Seagrass Beds	29.3	35	9
Carrie Bow Cay	37552	Seagrass Beds	30	34	6
Carrie Bow Cay	37559	Coral Reef	29.5	33	10
Carrie Bow Cay	37566	Coral Reef	29.5	33	17.5
Carrie Bow Cay	37566	Seagrass Beds	29.5	33	11
Carrie Bow Cay	37568	Coral Reef	28	34	18.5
Carrie Bow Cay	37587	Seagrass Beds	27.2	33	12
Carrie Bow Cay	37594	Coral Reef	27.7	36	17
Carrie Bow Cay	37594	Seagrass Beds	26.9	35	7.5
Carrie Bow Cay	37602	Coral Reef	27.4	34.5	12
Carrie Bow Cay	37602	Seagrass Beds	27.2	34	4
Carrie Bow Cay	37608	Coral Reef	27.7	36	25.5
Carrie Bow Cay	37608	Seagrass Beds	27.2	36	15.5
Carrie Bow Cay	37614	Coral Reef	27.5	34.8	51
Carrie Bow Cay	37614	Seagrass Beds	27.8	34.8	13
Carrie Bow Cay	37618	Coral Reef	27.4	34	44
Carrie Bow Cay	37618	Seagrass Beds	26.4	35	15
Carrie Bow Cay	37621	Coral Reef	27.2	NA	27.5
Carrie Bow Cay	37621	Seagrass Beds	27.3	35.5	9
Carrie Bow Cay	37625	Coral Reef	27.2	36	15
Carrie Bow Cay	37625	Seagrass Beds	23.7	NA	5.5
Carrie Bow Cay	37628	Coral Reef	27.2	35	19
Carrie Bow Cay	37628	Seagrass Beds	23.5	36	6
Carrie Bow Cay	37632	Coral Reef	26.9	35.5	15
Carrie Bow Cay	37632	Seagrass Beds	24.5	34	10.5
Carrie Bow Cay	37643	Coral Reef	27	35	16
Carrie Bow Cay	37643	Seagrass Beds	25	34	11
Carrie Bow Cay	37649	Coral Reef	26.3	36	13
Carrie Bow Cay	37649	Seagrass Beds	26.1	36	7
Carrie Bow Cay	37656	Coral Reef	26.8	38	31
Carrie Bow Cay	37656	Seagrass Beds	26.4	36	11
Carrie Bow Cay	37660	Coral Reef	27.1	37	15.5
Carrie Bow Cay	37660	Seagrass Beds	27.7	37	11.5
Carrie Bow Cay	37664	Coral Reef	26.7	36	19
Carrie Bow Cay	37664	Seagrass Beds	27.5	34	8.5
Carrie Bow Cay	37667	Coral Reef	26.2	37	20
Carrie Bow Cay	37667	Seagrass Beds	27.4	37	4
Carrie Bow Cay	37674	Coral Reef	27.7	36	20.5
Carrie Bow Cay	37674	Seagrass Beds	27.7	34	10.5
Carrie Bow Cay	37677	Coral Reef	27.2	35	25.5
Carrie Bow Cay	37677	Seagrass Beds	27.8	36	10
Carrie Bow Cay	37681	Coral Reef	27.4	36	27.5
Carrie Bow Cay	37681	Seagrass Beds	28.4	36.5	9
Carrie Bow Cay	37688	Coral Reef	NA	35	27
Carrie Bow Cay	37688	Seagrass Beds	28.5	37	8
Carrie Bow Cay	37692	Coral Reef	27.4	35	20.7
Carrie Bow Cay	37692	Seagrass Beds	28.4	37	8.8
Carrie Bow Cay	37695	Seagrass Beds	27.9	37	12
Carrie Bow Cay	37698	Coral Reef	27.6	35.5	11
Carrie Bow Cay	37698	Seagrass Beds	27.7	35	3.5
Carrie Bow Cay	37702	Coral Reef	28.4	37	35
Carrie Bow Cay	37702	Seagrass Beds	29.6	36.5	9
Carrie Bow Cay	37705	Coral Reef	27.8	36	11
Carrie Bow Cay	37705	Seagrass Beds	28.5	35.5	9.5
Carrie Bow Cay	37709	Coral Reef	28.4	36.5	17
Carrie Bow Cay	37718	Coral Reef	28.4	35	13
Carrie Bow Cay	37718	Seagrass Beds	29	36	12
Carrie Bow Cay	37726	Coral Reef	28.2	36	14
Carrie Bow Cay	37726	Seagrass Beds	29	36	13
Carrie Bow Cay	37732	Coral Reef	28.9	35	12
Carrie Bow Cay	37732	Seagrass Beds	29.1	35	11
Carrie Bow Cay	37738	Coral Reef	29.2	36	12
Carrie Bow Cay	37748	Coral Reef	28.5	37	NA
Carrie Bow Cay	37748	Seagrass Beds	28.6	36.5	NA
Carrie Bow Cay	37755	Coral Reef	NA	37	NA
Carrie Bow Cay	37755	Seagrass Beds	NA	36.5	NA
Carrie Bow Cay	37760	Coral Reef	28.5	37	NA
Carrie Bow Cay	37760	Seagrass Beds	28.5	36.5	NA
Carrie Bow Cay	37772	Coral Reef	NA	37.4	NA
Carrie Bow Cay	37772	Seagrass Beds	NA	36.2	NA
Carrie Bow Cay	37776	Coral Reef	28.5	35.8	14
Carrie Bow Cay	37776	Seagrass Beds	29	36.2	9
Carrie Bow Cay	37779	Coral Reef	29	36	12
Carrie Bow Cay	37779	Seagrass Beds	29.5	36.4	8
Carrie Bow Cay	37783	Coral Reef	29	36	16
Carrie Bow Cay	37783	Seagrass Beds	29	36.2	10
Carrie Bow Cay	37790	Coral Reef	29.5	36.2	19
Carrie Bow Cay	37790	Seagrass Beds	29	36.2	11
Carrie Bow Cay	37794	Coral Reef	30	35	19
Carrie Bow Cay	37794	Seagrass Beds	30.2	35.6	12
Carrie Bow Cay	37800	Coral Reef	28.7	37	NA
Carrie Bow Cay	37800	Seagrass Beds	30.8	36.5	NA
Carrie Bow Cay	37804	Coral Reef	29.5	36.5	NA
Carrie Bow Cay	37804	Seagrass Beds	30.9	36.5	NA
Carrie Bow Cay	37807	Coral Reef	29	37	NA
Carrie Bow Cay	37807	Seagrass Beds	31	36.5	NA
Carrie Bow Cay	37811	Coral Reef	29.5	36.5	NA
Carrie Bow Cay	37811	Seagrass Beds	31	36.5	NA
Carrie Bow Cay	37814	Coral Reef	29.5	36.5	NA
Carrie Bow Cay	37814	Seagrass Beds	30.7	36.5	NA
Carrie Bow Cay	37823	Coral Reef	29.5	35.5	NA
Carrie Bow Cay	37823	Seagrass Beds	31	36	NA
Carrie Bow Cay	37830	Coral Reef	29.6	35	NA
Carrie Bow Cay	37830	Seagrass Beds	30.2	36	NA
Carrie Bow Cay	37835	Coral Reef	30.2	35	NA
Carrie Bow Cay	37835	Seagrass Beds	30.4	36	NA
Carrie Bow Cay	37839	Coral Reef	30.6	35	NA
Carrie Bow Cay	37839	Seagrass Beds	31	35	NA
Carrie Bow Cay	37846	Coral Reef	29.5	35	4.5
Carrie Bow Cay	37846	Seagrass Beds	NA	36	NA
Carrie Bow Cay	37849	Seagrass Beds	30.2	36	NA
Carrie Bow Cay	37853	Seagrass Beds	30.2	35	NA
Carrie Bow Cay	37881	Seagrass Beds	31	36	14
Carrie Bow Cay	37884	Seagrass Beds	31.5	36	15
Carrie Bow Cay	37888	Coral Reef	30	35	27.5
Carrie Bow Cay	37888	Seagrass Beds	32	35	21
Carrie Bow Cay	37896	Coral Reef	30	36	23.5
Carrie Bow Cay	37896	Seagrass Beds	31	36	12.5
Carrie Bow Cay	37899	Coral Reef	30	36.3	26.5
Carrie Bow Cay	37899	Seagrass Beds	30.2	36	13.5
Carrie Bow Cay	37905	Coral Reef	30.3	34	27.5
Carrie Bow Cay	37905	Seagrass Beds	31.2	34	17.5
Carrie Bow Cay	37909	Coral Reef	29.9	36	27.5
Carrie Bow Cay	37909	Seagrass Beds	30	35	14.5
Carrie Bow Cay	37913	Seagrass Beds	27.8	35	11
Carrie Bow Cay	37919	Coral Reef	29	36	27.5
Carrie Bow Cay	37919	Seagrass Beds	29.5	35	15
Carrie Bow Cay	37926	Seagrass Beds	29	30	10
Carrie Bow Cay	37928	Coral Reef	29	35	19.5
Carrie Bow Cay	37928	Seagrass Beds	29	35	10
Carrie Bow Cay	37933	Coral Reef	28.7	35	12.5
Carrie Bow Cay	37933	Seagrass Beds	27.8	36	8
Carrie Bow Cay	37937	Coral Reef	28.8	35.8	17
Carrie Bow Cay	37937	Seagrass Beds	27.8	34	10.5
Carrie Bow Cay	37940	Coral Reef	28.8	35.5	14
Carrie Bow Cay	37948	Coral Reef	28.8	35.2	20
Carrie Bow Cay	37948	Seagrass Beds	27.4	36	9
Carrie Bow Cay	37951	Coral Reef	28.7	36	20
Carrie Bow Cay	37951	Seagrass Beds	27.7	35	11.5
Carrie Bow Cay	37958	Coral Reef	27.8	37.5	NA
Carrie Bow Cay	37958	Seagrass Beds	24.8	36	7
Carrie Bow Cay	37962	Coral Reef	27	37	NA
Carrie Bow Cay	37962	Seagrass Beds	24	36	10
Carrie Bow Cay	37966	Coral Reef	27.3	37	23.5
Carrie Bow Cay	37966	Seagrass Beds	26.4	36	7
Carrie Bow Cay	37976	Coral Reef	26.2	37.5	12
Carrie Bow Cay	37976	Seagrass Beds	21.6	36	3
Carrie Bow Cay	37981	Coral Reef	26.2	36.5	14
Carrie Bow Cay	37981	Seagrass Beds	24.5	35	7.8
Carrie Bow Cay	37986	Coral Reef	26.7	37.5	19
Carrie Bow Cay	37986	Seagrass Beds	25.9	38	8.5
Carrie Bow Cay	37989	Coral Reef	26.8	36.8	21
Carrie Bow Cay	37989	Seagrass Beds	26.3	36.5	7
Carrie Bow Cay	37992	Coral Reef	28.6	35.9	26
Carrie Bow Cay	37992	Seagrass Beds	26.2	36	10.5
Carrie Bow Cay	37996	Coral Reef	26.7	37	22
Carrie Bow Cay	37996	Seagrass Beds	26	37	10
Carrie Bow Cay	37999	Coral Reef	26.4	37	20
Carrie Bow Cay	37999	Seagrass Beds	24.3	37	9
Carrie Bow Cay	38003	Coral Reef	26.5	37	24
Carrie Bow Cay	38003	Seagrass Beds	26.3	37	5
Carrie Bow Cay	38007	Coral Reef	26.4	37	25
Carrie Bow Cay	38007	Seagrass Beds	25.2	36	12
Carrie Bow Cay	38011	Coral Reef	25.6	37	18
Carrie Bow Cay	38011	Seagrass Beds	25.6	36	4
Carrie Bow Cay	38013	Coral Reef	26.2	37	18
Carrie Bow Cay	38013	Seagrass Beds	26.9	36	10
Carrie Bow Cay	38017	Coral Reef	26.3	36	18
Carrie Bow Cay	38017	Seagrass Beds	26.9	36	7
Carrie Bow Cay	38020	Coral Reef	26.7	35	26
Carrie Bow Cay	38020	Seagrass Beds	27.3	36	8.5
Carrie Bow Cay	38031	Coral Reef	26.8	36	36
Carrie Bow Cay	38031	Seagrass Beds	27.2	36	10
Carrie Bow Cay	38034	Coral Reef	26.2	36	NA
Carrie Bow Cay	38034	Seagrass Beds	24.7	37	7
Carrie Bow Cay	38038	Coral Reef	26.7	36	29
Carrie Bow Cay	38038	Seagrass Beds	26.5	37	11
Carrie Bow Cay	38042	Coral Reef	26.8	36	24
Carrie Bow Cay	38042	Seagrass Beds	27.8	36	8.3
Carrie Bow Cay	38053	Coral Reef	26.8	36	26
Carrie Bow Cay	38053	Seagrass Beds	27.6	37	15
Carrie Bow Cay	38057	Coral Reef	26.8	37	19
Carrie Bow Cay	38057	Seagrass Beds	29.2	26.5	12
Carrie Bow Cay	38063	Coral Reef	26.8	36	14
Carrie Bow Cay	38063	Seagrass Beds	28	35	9
Carrie Bow Cay	38066	Coral Reef	26.8	36	16
Carrie Bow Cay	38066	Seagrass Beds	27.6	36	9
Carrie Bow Cay	38073	Coral Reef	27.2	36	23
Carrie Bow Cay	38073	Seagrass Beds	27.3	36	10
Carrie Bow Cay	38076	Coral Reef	27	35	13
Carrie Bow Cay	38076	Seagrass Beds	27.2	36.5	11
Carrie Bow Cay	38115	Coral Reef	26.4	36	22
Carrie Bow Cay	38115	Seagrass Beds	26.4	36	9
Carrie Bow Cay	38122	Coral Reef	28.7	36.5	21
Carrie Bow Cay	38122	Seagrass Beds	28.3	36.5	11
Carrie Bow Cay	38126	Coral Reef	28.1	36	18
Carrie Bow Cay	38126	Seagrass Beds	28.2	36.5	18
Carrie Bow Cay	38129	Coral Reef	28.5	36	21
Carrie Bow Cay	38129	Seagrass Beds	28.2	36	10
Carrie Bow Cay	38133	Coral Reef	28.9	36	21
Carrie Bow Cay	38133	Seagrass Beds	31.2	36	11
Carrie Bow Cay	38137	Coral Reef	29.6	36	20
Carrie Bow Cay	38137	Seagrass Beds	31	36	8
Carrie Bow Cay	38143	Coral Reef	28.8	36	17
Carrie Bow Cay	38143	Seagrass Beds	28.9	36	10
Carrie Bow Cay	38147	Coral Reef	NA	35	17
Carrie Bow Cay	38147	Seagrass Beds	NA	35	9
Carrie Bow Cay	38150	Coral Reef	29.6	35	18
Carrie Bow Cay	38150	Seagrass Beds	30.3	35	11.5
Carrie Bow Cay	38153	Coral Reef	29.1	35	14
Carrie Bow Cay	38153	Seagrass Beds	29	35	10
Carrie Bow Cay	38154	Coral Reef	28.5	36	19
Carrie Bow Cay	38157	Coral Reef	29	36	18.5
Carrie Bow Cay	38157	Seagrass Beds	28.9	36	12.5
Carrie Bow Cay	38160	Coral Reef	29	35	15
Carrie Bow Cay	38160	Seagrass Beds	29	35	8
Carrie Bow Cay	38164	Seagrass Beds	28.9	36	12
Carrie Bow Cay	38167	Coral Reef	28.5	36	17
Carrie Bow Cay	38167	Seagrass Beds	29.5	36	12
Carrie Bow Cay	38171	Coral Reef	29	35	13.5
Carrie Bow Cay	38171	Seagrass Beds	29.5	35	16
Carrie Bow Cay	38174	Coral Reef	29	36	15
Carrie Bow Cay	38174	Seagrass Beds	28.9	36	11.5
Carrie Bow Cay	38178	Coral Reef	29	36	20
Carrie Bow Cay	38178	Seagrass Beds	29	37	4
Carrie Bow Cay	38182	Coral Reef	29.5	36	16
Carrie Bow Cay	38182	Seagrass Beds	30.5	37	14
Carrie Bow Cay	38185	Coral Reef	29.5	36	15
Carrie Bow Cay	38185	Seagrass Beds	30.2	36	17
Carrie Bow Cay	38189	Coral Reef	29.8	34.5	16
Carrie Bow Cay	38189	Seagrass Beds	31	35	19.5
Carrie Bow Cay	38192	Coral Reef	29.7	36	15
Carrie Bow Cay	38192	Seagrass Beds	30	36	15
Carrie Bow Cay	38196	Coral Reef	29	35.5	15
Carrie Bow Cay	38196	Seagrass Beds	29.8	36	12
Carrie Bow Cay	38202	Coral Reef	29.6	35.5	16
Carrie Bow Cay	38202	Seagrass Beds	30	36	13
Carrie Bow Cay	38207	Coral Reef	29.5	35	14
Carrie Bow Cay	38207	Seagrass Beds	30.2	35.5	14
Carrie Bow Cay	38213	Coral Reef	29	35	15
Carrie Bow Cay	38213	Seagrass Beds	29.5	35.5	13
Carrie Bow Cay	38216	Coral Reef	29.5	35	16
Carrie Bow Cay	38216	Seagrass Beds	30.5	36	14
Carrie Bow Cay	38234	Coral Reef	32.2	36	16
Carrie Bow Cay	38234	Seagrass Beds	32.2	36	12
Carrie Bow Cay	38238	Coral Reef	31.7	34	14
Carrie Bow Cay	38238	Seagrass Beds	31.7	34	7
Carrie Bow Cay	38241	Coral Reef	31	34	15
Carrie Bow Cay	38241	Seagrass Beds	31	34	8.5
Carrie Bow Cay	38245	Coral Reef	31.5	36	10.5
Carrie Bow Cay	38245	Seagrass Beds	31.5	36	10.5
Carrie Bow Cay	38248	Coral Reef	30.7	37	14.5
Carrie Bow Cay	38248	Seagrass Beds	32.4	36	11
Carrie Bow Cay	38251	Coral Reef	30.5	37	4
Carrie Bow Cay	38251	Seagrass Beds	31.7	36	11
Carrie Bow Cay	38256	Coral Reef	30.6	37	14
Carrie Bow Cay	38256	Seagrass Beds	32.3	36	10
Carrie Bow Cay	38258	Coral Reef	30.8	35	12
Carrie Bow Cay	38258	Seagrass Beds	31.8	36	9
Carrie Bow Cay	38267	Coral Reef	29.9	35	17
Carrie Bow Cay	38267	Seagrass Beds	29.8	36	11
Carrie Bow Cay	38273	Coral Reef	29	36	10
Carrie Bow Cay	38273	Seagrass Beds	29.9	35	10
Carrie Bow Cay	38277	Coral Reef	29.8	36	13
Carrie Bow Cay	38277	Seagrass Beds	30.3	36	7
Carrie Bow Cay	38279	Coral Reef	29.8	36	20
Carrie Bow Cay	38279	Seagrass Beds	30.3	37	11
Carrie Bow Cay	38283	Coral Reef	30.1	35	19
Carrie Bow Cay	38283	Seagrass Beds	31	34	11.5
Carrie Bow Cay	38285	Coral Reef	29.6	34	15
Carrie Bow Cay	38285	Seagrass Beds	30.1	NA	7
Carrie Bow Cay	38291	Coral Reef	29.3	34	24
Carrie Bow Cay	38291	Seagrass Beds	29.1	35	13
Carrie Bow Cay	38293	Coral Reef	29.3	35	14
Carrie Bow Cay	38293	Seagrass Beds	29.9	NA	9.5
Carrie Bow Cay	38306	Coral Reef	28.6	36	11
Carrie Bow Cay	38306	Seagrass Beds	27.5	36	2
Carrie Bow Cay	38311	Coral Reef	28.7	36	17
Carrie Bow Cay	38311	Seagrass Beds	26.3	36	4.5
Carrie Bow Cay	38318	Coral Reef	28.8	36	12
Carrie Bow Cay	38318	Seagrass Beds	29.1	36	5
Carrie Bow Cay	38321	Coral Reef	28.4	36.5	17
Carrie Bow Cay	38321	Seagrass Beds	28.2	36.5	9
Carrie Bow Cay	38325	Coral Reef	28.4	36	17
Carrie Bow Cay	38325	Seagrass Beds	28.3	36	9
Carrie Bow Cay	38328	Coral Reef	28	37	12
Carrie Bow Cay	38328	Seagrass Beds	28.1	37	5
Carrie Bow Cay	38331	Coral Reef	27.8	37	13
Carrie Bow Cay	38331	Seagrass Beds	28.1	36	10
Carrie Bow Cay	38335	Coral Reef	27.8	37	12
Carrie Bow Cay	38335	Seagrass Beds	25.2	37.5	7
Carrie Bow Cay	38339	Coral Reef	27.7	37	21
Carrie Bow Cay	38339	Seagrass Beds	25.3	36.5	8.5
Carrie Bow Cay	38342	Coral Reef	27.3	37.5	13
Carrie Bow Cay	38342	Seagrass Beds	24.4	36.5	7.5
Carrie Bow Cay	38346	Coral Reef	27.3	37	18
Carrie Bow Cay	38346	Seagrass Beds	27.4	36	9.5
Carrie Bow Cay	38349	Coral Reef	27.1	38	17
Carrie Bow Cay	38349	Seagrass Beds	23.7	37	6
Carrie Bow Cay	38353	Coral Reef	26.3	36.5	11
Carrie Bow Cay	38353	Seagrass Beds	24.9	35.5	7.5
Carrie Bow Cay	38356	Seagrass Beds	26.3	36.5	10
Carrie Bow Cay	38360	Seagrass Beds	26.6	36	4
Carrie Bow Cay	38363	Coral Reef	26.7	38	15
Carrie Bow Cay	38363	Seagrass Beds	26.4	36.5	9
Carrie Bow Cay	38367	Coral Reef	26.8	7.5	12
Carrie Bow Cay	38367	Seagrass Beds	24.9	37	5.5
Carrie Bow Cay	38370	Coral Reef	26.4	38	10
Carrie Bow Cay	38370	Seagrass Beds	22.6	37	5.5
Carrie Bow Cay	38374	Coral Reef	26.4	NA	19
Carrie Bow Cay	38374	Seagrass Beds	24.3	38	2.5
Carrie Bow Cay	38377	Coral Reef	26.5	37	14
Carrie Bow Cay	38377	Seagrass Beds	24.6	37	9
Carrie Bow Cay	38381	Coral Reef	26.5	36.5	19
Carrie Bow Cay	38381	Seagrass Beds	27.4	36.5	9
Carrie Bow Cay	38386	Coral Reef	26.6	37.5	13
Carrie Bow Cay	38386	Seagrass Beds	26.8	39	13
Carrie Bow Cay	38391	Coral Reef	26.3	38	19
Carrie Bow Cay	38391	Seagrass Beds	25.7	38.5	9
Carrie Bow Cay	38396	Coral Reef	26.4	37	16
Carrie Bow Cay	38396	Seagrass Beds	26.2	38	13
Carrie Bow Cay	38399	Coral Reef	26.5	37	16
Carrie Bow Cay	38399	Seagrass Beds	26.7	38	10
Carrie Bow Cay	38402	Coral Reef	26.5	38	10
Carrie Bow Cay	38402	Seagrass Beds	26.7	37	9
Carrie Bow Cay	38406	Coral Reef	26.5	38	15
Carrie Bow Cay	38406	Seagrass Beds	26.6	36.5	8
Carrie Bow Cay	38409	Coral Reef	27.3	37	18
Carrie Bow Cay	38409	Seagrass Beds	28.4	36.5	10
Carrie Bow Cay	38412	Coral Reef	26.4	37	8
Carrie Bow Cay	38412	Seagrass Beds	27	37	8
Carrie Bow Cay	38416	Coral Reef	26.9	37	11
Carrie Bow Cay	38416	Seagrass Beds	27.7	37	13
Carrie Bow Cay	38419	Coral Reef	27.9	36	12
Carrie Bow Cay	38419	Seagrass Beds	28.7	36	11
Carrie Bow Cay	38423	Coral Reef	27	37	10
Carrie Bow Cay	38423	Seagrass Beds	26.8	37	10
Carrie Bow Cay	38426	Coral Reef	27.9	36	10
Carrie Bow Cay	38426	Seagrass Beds	28.4	36	11
Carrie Bow Cay	38430	Coral Reef	27	35	14
Carrie Bow Cay	38430	Seagrass Beds	27.5	37.5	10
Carrie Bow Cay	38433	Coral Reef	27.9	35.5	24
Carrie Bow Cay	38433	Seagrass Beds	28.6	36.5	11
Carrie Bow Cay	38437	Coral Reef	28.6	35.5	19
Carrie Bow Cay	38437	Seagrass Beds	29.7	36.5	9
Carrie Bow Cay	38440	Coral Reef	27.4	36	23
Carrie Bow Cay	38440	Seagrass Beds	27.9	37	10
Carrie Bow Cay	38444	Seagrass Beds	26.8	37	8
Carrie Bow Cay	38445	Coral Reef	26.2	36	15
Carrie Bow Cay	38447	Coral Reef	27.2	37.5	19
Carrie Bow Cay	38447	Seagrass Beds	27.4	37	9
Carrie Bow Cay	38454	Coral Reef	28.2	35	18
Carrie Bow Cay	38454	Seagrass Beds	28.2	36	12
Carrie Bow Cay	38458	Coral Reef	27.9	37	17
Carrie Bow Cay	38458	Seagrass Beds	27.7	37	10
Carrie Bow Cay	38461	Coral Reef	28	36	20
Carrie Bow Cay	38461	Seagrass Beds	28	37	13
Carrie Bow Cay	38465	Coral Reef	28.3	35	19.5
Carrie Bow Cay	38465	Seagrass Beds	29	36	9
Carrie Bow Cay	38468	Coral Reef	28.5	36	20
Carrie Bow Cay	38468	Seagrass Beds	29.3	36	7.5
Carrie Bow Cay	38472	Coral Reef	27	36	9
Carrie Bow Cay	38472	Seagrass Beds	29.5	36	7.5
Carrie Bow Cay	38475	Coral Reef	29.2	36	18
Carrie Bow Cay	38475	Seagrass Beds	30.5	36	9
Carrie Bow Cay	38479	Coral Reef	28.7	36	20
Carrie Bow Cay	38479	Seagrass Beds	NA	36	9.5
Carrie Bow Cay	38482	Coral Reef	28.8	36	16
Carrie Bow Cay	38482	Seagrass Beds	29.5	36	9
Carrie Bow Cay	38486	Coral Reef	28.8	36.5	10
Carrie Bow Cay	38486	Seagrass Beds	29.1	36.5	9
Carrie Bow Cay	38489	Coral Reef	29.4	38	9
Carrie Bow Cay	38489	Seagrass Beds	29.7	37	7
Carrie Bow Cay	38493	Coral Reef	29.1	37	19
Carrie Bow Cay	38493	Seagrass Beds	29.5	36.5	7.5
Carrie Bow Cay	38496	Coral Reef	29.7	36.5	23
Carrie Bow Cay	38496	Seagrass Beds	30.9	36.5	8
Carrie Bow Cay	38500	Coral Reef	29.5	36	19
Carrie Bow Cay	38500	Seagrass Beds	29.9	36.5	6
Carrie Bow Cay	38503	Coral Reef	29.9	36.5	16
Carrie Bow Cay	38503	Seagrass Beds	30.5	36	12
Carrie Bow Cay	38507	Coral Reef	30	36.5	30
Carrie Bow Cay	38507	Seagrass Beds	31.3	37.5	10.5
Carrie Bow Cay	38510	Coral Reef	29.3	37	19
Carrie Bow Cay	38510	Seagrass Beds	29.5	35.5	7
Carrie Bow Cay	38514	Coral Reef	30.1	41	27
Carrie Bow Cay	38514	Seagrass Beds	30.8	37	10
Carrie Bow Cay	38517	Coral Reef	29.5	37	19
Carrie Bow Cay	38517	Seagrass Beds	29.2	36	10
Carrie Bow Cay	38524	Coral Reef	29.7	36.5	17
Carrie Bow Cay	38524	Seagrass Beds	30.5	36.5	9
Carrie Bow Cay	38528	Coral Reef	30	36.5	21
Carrie Bow Cay	38528	Seagrass Beds	30.1	37	12
Carrie Bow Cay	38531	Coral Reef	29.6	36.5	22
Carrie Bow Cay	38531	Seagrass Beds	30	38	8
Carrie Bow Cay	38535	Coral Reef	29.9	36	22
Carrie Bow Cay	38535	Seagrass Beds	31.1	36	8
Carrie Bow Cay	38538	Coral Reef	30.4	36	27
Carrie Bow Cay	38538	Seagrass Beds	31.2	35	10
Carrie Bow Cay	38541	Coral Reef	30.1	35	27
Carrie Bow Cay	38541	Seagrass Beds	31.5	34	14
Carrie Bow Cay	38545	Coral Reef	30.3	NA	27
Carrie Bow Cay	38545	Seagrass Beds	31.1	35	14
Carrie Bow Cay	38563	Coral Reef	30.5	36	24
Carrie Bow Cay	38563	Seagrass Beds	31	36	12
Carrie Bow Cay	38566	Coral Reef	30.4	37.9	23
Carrie Bow Cay	38566	Seagrass Beds	31.1	35.9	13
Carrie Bow Cay	38616	Coral Reef	31.4	35	31
Carrie Bow Cay	38616	Seagrass Beds	31.5	37	8
Carrie Bow Cay	38619	Coral Reef	31.2	36	20
Carrie Bow Cay	38619	Seagrass Beds	31.8	35	9.5
Carrie Bow Cay	38622	Coral Reef	29.5	36.5	17
Carrie Bow Cay	38622	Seagrass Beds	29.9	35.5	7
Carrie Bow Cay	38626	Coral Reef	30	36	24
Carrie Bow Cay	38626	Seagrass Beds	30.5	35.5	9
Carrie Bow Cay	38629	Coral Reef	30.5	35	12
Carrie Bow Cay	38629	Seagrass Beds	31.5	34.5	6
Carrie Bow Cay	38633	Coral Reef	29.5	36.5	12
Carrie Bow Cay	38633	Seagrass Beds	29.5	35	9
Carrie Bow Cay	38637	Coral Reef	30	35	13
Carrie Bow Cay	38637	Seagrass Beds	30.7	35	9
Carrie Bow Cay	38640	Coral Reef	29	37.5	12
Carrie Bow Cay	38640	Seagrass Beds	29.6	36	8
Carrie Bow Cay	38644	Coral Reef	29	38	18
Carrie Bow Cay	38644	Seagrass Beds	27.5	35	7
Carrie Bow Cay	38651	Coral Reef	29	34	18
Carrie Bow Cay	38651	Seagrass Beds	28.2	36	10
Carrie Bow Cay	38657	Coral Reef	28.2	38	14
Carrie Bow Cay	38657	Seagrass Beds	25.8	36	7.5
Carrie Bow Cay	38662	Coral Reef	27	36	14
Carrie Bow Cay	38662	Seagrass Beds	27.3	36	10
Carrie Bow Cay	38665	Coral Reef	27.9	37	16
Carrie Bow Cay	38665	Seagrass Beds	27.7	37	7
Carrie Bow Cay	38669	Coral Reef	27.5	38	16
Carrie Bow Cay	38669	Seagrass Beds	28	37	7.5
Carrie Bow Cay	38671	Coral Reef	28.2	35	24
Carrie Bow Cay	38671	Seagrass Beds	28.4	37	8
Carrie Bow Cay	38678	Coral Reef	27.4	38	16
Carrie Bow Cay	38678	Seagrass Beds	25	36	8
Carrie Bow Cay	38682	Coral Reef	26	35	12
Carrie Bow Cay	38682	Seagrass Beds	26.2	36	4
Carrie Bow Cay	38686	Coral Reef	27.6	37	18
Carrie Bow Cay	38686	Seagrass Beds	27.1	35	9
Carrie Bow Cay	38692	Coral Reef	27.4	35	9
Carrie Bow Cay	38692	Seagrass Beds	27.5	36	9
Carrie Bow Cay	38697	Coral Reef	27	36	9
Carrie Bow Cay	38697	Seagrass Beds	26.5	35	7
Carrie Bow Cay	38701	Coral Reef	27.4	35	13
Carrie Bow Cay	38701	Seagrass Beds	27.4	34	4.5
Carrie Bow Cay	38704	Coral Reef	27.5	36	12
Carrie Bow Cay	38704	Seagrass Beds	28	34	12
Carrie Bow Cay	38706	Coral Reef	27.1	NA	17
Carrie Bow Cay	38706	Seagrass Beds	26.5	36	9
Carrie Bow Cay	38710	Coral Reef	26.5	26.5	19
Carrie Bow Cay	38710	Seagrass Beds	26.1	36.5	8
Carrie Bow Cay	38714	Coral Reef	27.1	37	26
Carrie Bow Cay	38714	Seagrass Beds	25.8	37	6.5
Carrie Bow Cay	38717	Coral Reef	27.5	37	13
Carrie Bow Cay	38717	Seagrass Beds	27.7	36	5
Carrie Bow Cay	38721	Coral Reef	27.4	37	17.5
Carrie Bow Cay	38721	Seagrass Beds	27.1	36	6
Carrie Bow Cay	38724	Coral Reef	26.8	37.5	16.5
Carrie Bow Cay	38724	Seagrass Beds	24.1	37	6.5
Carrie Bow Cay	38727	Coral Reef	26.8	37	20
Carrie Bow Cay	38727	Seagrass Beds	25.6	36	5.8
Carrie Bow Cay	38731	Coral Reef	26.9	37	9.5
Carrie Bow Cay	38731	Seagrass Beds	25.9	36	2.5
Carrie Bow Cay	38734	Coral Reef	26.7	36.5	20
Carrie Bow Cay	38734	Seagrass Beds	26.4	36	5
Carrie Bow Cay	38738	Coral Reef	27	37	21
Carrie Bow Cay	38738	Seagrass Beds	25.9	36.5	7.5
Carrie Bow Cay	38742	Coral Reef	26.7	37	9
Carrie Bow Cay	38742	Seagrass Beds	25.8	37.5	3
Carrie Bow Cay	38744	Seagrass Beds	25.9	37	7.5
Carrie Bow Cay	38745	Coral Reef	26.5	37	18
Carrie Bow Cay	38745	Seagrass Beds	25.3	36.5	6.5
Carrie Bow Cay	38748	Coral Reef	26.7	36.5	15
Carrie Bow Cay	38748	Seagrass Beds	26.9	36.5	8
Carrie Bow Cay	38751	Coral Reef	28.5	36.5	20
Carrie Bow Cay	38751	Seagrass Beds	28.5	36	9
Carrie Bow Cay	38759	Coral Reef	26.5	37	13
Carrie Bow Cay	38759	Seagrass Beds	26.4	36.5	6
Carrie Bow Cay	38762	Coral Reef	26.3	37.5	14
Carrie Bow Cay	38762	Seagrass Beds	23.5	36	8
Carrie Bow Cay	38766	Coral Reef	26.3	37.5	15
Carrie Bow Cay	38766	Seagrass Beds	26.7	37.5	9
Carrie Bow Cay	38769	Coral Reef	26.4	37.5	15
Carrie Bow Cay	38769	Seagrass Beds	26	37.5	9
Carrie Bow Cay	38776	Coral Reef	26.2	26.2	17
Carrie Bow Cay	38780	Coral Reef	26.8	37	14
Carrie Bow Cay	38780	Seagrass Beds	26.7	36	10
Carrie Bow Cay	38783	Coral Reef	26.5	36	14
Carrie Bow Cay	38783	Seagrass Beds	26.8	37	8
Carrie Bow Cay	38787	Seagrass Beds	26.5	36	11
Carrie Bow Cay	38790	Coral Reef	27	37.5	15
Carrie Bow Cay	38794	Coral Reef	27.6	38	14
Carrie Bow Cay	38794	Seagrass Beds	27	37.5	8
Carrie Bow Cay	38797	Coral Reef	27.7	39	16
Carrie Bow Cay	38797	Seagrass Beds	27.8	38.5	10.5
Carrie Bow Cay	38801	Seagrass Beds	28.1	37	9
Carrie Bow Cay	38804	Coral Reef	26.9	39	26
Carrie Bow Cay	38804	Seagrass Beds	26.4	36	17
Carrie Bow Cay	38808	Coral Reef	27.4	35	23
Carrie Bow Cay	38808	Seagrass Beds	27.4	35	9
Carrie Bow Cay	38811	Coral Reef	27.2	36	16
Carrie Bow Cay	38811	Seagrass Beds	27.2	36	9
Carrie Bow Cay	38815	Coral Reef	28.5	36	14
Carrie Bow Cay	38815	Seagrass Beds	28.5	36	7
Carrie Bow Cay	38818	Coral Reef	28.4	36	19
Carrie Bow Cay	38818	Seagrass Beds	28.4	36	9.5
Carrie Bow Cay	38822	Coral Reef	27.4	36	22
Carrie Bow Cay	38822	Seagrass Beds	27.8	36	7.5
Carrie Bow Cay	38825	Coral Reef	27.8	36	11
Carrie Bow Cay	38825	Seagrass Beds	28.8	36	8.5
Carrie Bow Cay	38829	Seagrass Beds	28.9	35	11
Carrie Bow Cay	38832	Seagrass Beds	29.2	35	6
Carrie Bow Cay	38836	Coral Reef	28.5	38	17
Carrie Bow Cay	38836	Seagrass Beds	26.9	36	7
Carrie Bow Cay	38843	Coral Reef	28.5	38	10
Carrie Bow Cay	38843	Seagrass Beds	29.2	NA	7
Carrie Bow Cay	38846	Coral Reef	28.4	38.5	12
Carrie Bow Cay	38846	Seagrass Beds	29.9	38	12
Carrie Bow Cay	38850	Coral Reef	28.7	38.5	30
Carrie Bow Cay	38850	Seagrass Beds	28.7	37	9
Carrie Bow Cay	38857	Coral Reef	28.5	37.5	14
Carrie Bow Cay	38857	Seagrass Beds	28.5	37	10.5
Carrie Bow Cay	38860	Coral Reef	28.5	38.3	18
Carrie Bow Cay	38860	Seagrass Beds	28.5	37.5	6
Carrie Bow Cay	38864	Coral Reef	28.7	36.5	16
Carrie Bow Cay	38864	Seagrass Beds	29.8	37	10.5
Carrie Bow Cay	38867	Coral Reef	28.6	36.5	18.5
Carrie Bow Cay	38867	Seagrass Beds	29.3	37	10.5
Carrie Bow Cay	38871	Coral Reef	28.6	37	16
Carrie Bow Cay	38871	Seagrass Beds	29	38.5	11.5
Carrie Bow Cay	38874	Coral Reef	29.4	38	20
Carrie Bow Cay	38874	Seagrass Beds	30.8	37	9.5
Carrie Bow Cay	38878	Coral Reef	28.7	37	24.5
Carrie Bow Cay	38878	Seagrass Beds	29	36.5	8.5
Carrie Bow Cay	38881	Coral Reef	30.6	36	9
Carrie Bow Cay	38881	Seagrass Beds	29.6	35	6
Carrie Bow Cay	38888	Coral Reef	29	36	16
Carrie Bow Cay	38888	Seagrass Beds	29.5	36	7
Carrie Bow Cay	38893	Coral Reef	28.5	37	10
Carrie Bow Cay	38893	Seagrass Beds	28.5	36	7
Carrie Bow Cay	38899	Coral Reef	28.9	35	9
Carrie Bow Cay	38899	Seagrass Beds	29.3	36	10
Carrie Bow Cay	38902	Coral Reef	29.8	35	10
Carrie Bow Cay	38902	Seagrass Beds	30.8	35	10
Carrie Bow Cay	38906	Coral Reef	29.2	36	10
Carrie Bow Cay	38906	Seagrass Beds	29.2	35	8
Carrie Bow Cay	38909	Coral Reef	29	35.5	16
Carrie Bow Cay	38909	Seagrass Beds	29.5	35.5	9
Carrie Bow Cay	38913	Coral Reef	29.4	35	14
Carrie Bow Cay	38913	Seagrass Beds	29.5	34.5	8
Carrie Bow Cay	38916	Coral Reef	29	35	NA
Carrie Bow Cay	38916	Seagrass Beds	29.4	34	7
Carrie Bow Cay	38920	Coral Reef	29	34	14.5
Carrie Bow Cay	38920	Seagrass Beds	29.5	34	7
Carrie Bow Cay	38923	Coral Reef	29	31	14
Carrie Bow Cay	38923	Seagrass Beds	31.3	35	14
Carrie Bow Cay	38927	Coral Reef	28.8	34	12
Carrie Bow Cay	38927	Seagrass Beds	30.5	34	13
Carrie Bow Cay	38930	Coral Reef	28.6	35	11
Carrie Bow Cay	38930	Seagrass Beds	29.8	34	12
Carrie Bow Cay	38934	Coral Reef	28.4	36	9.5
Carrie Bow Cay	38934	Seagrass Beds	29.5	35	12
Carrie Bow Cay	38937	Coral Reef	29	36	12.5
Carrie Bow Cay	38937	Seagrass Beds	29.5	35	14
Carrie Bow Cay	38944	Coral Reef	29.9	35	19
Carrie Bow Cay	38944	Seagrass Beds	30.6	35	11
Carrie Bow Cay	38948	Coral Reef	30.8	35	15
Carrie Bow Cay	38948	Seagrass Beds	31.2	35	10
Carrie Bow Cay	38955	Coral Reef	30.8	35	14
Carrie Bow Cay	38955	Seagrass Beds	31.4	35	10
Carrie Bow Cay	38958	Coral Reef	30.6	35	13
Carrie Bow Cay	38958	Seagrass Beds	31.4	35	9
Carrie Bow Cay	38963	Coral Reef	35.5	35.5	16
Carrie Bow Cay	38963	Seagrass Beds	30.3	35	11
Carrie Bow Cay	38965	Coral Reef	30	35	16
Carrie Bow Cay	38965	Seagrass Beds	30.7	36	9
Carrie Bow Cay	38969	Seagrass Beds	30.8	34	9
Carrie Bow Cay	38972	Seagrass Beds	30.4	34	7
Carrie Bow Cay	38979	Coral Reef	30.3	35	22
Carrie Bow Cay	38979	Seagrass Beds	30.8	35	12
Carrie Bow Cay	38984	Seagrass Beds	30.7	36	12
Carrie Bow Cay	38986	Coral Reef	29.7	NA	22
Carrie Bow Cay	38986	Seagrass Beds	29.8	35	12
Carrie Bow Cay	38993	Coral Reef	29.4	35	17
Carrie Bow Cay	38993	Seagrass Beds	28.8	35	10
Carrie Bow Cay	38997	Coral Reef	29.3	34	16
Carrie Bow Cay	38997	Seagrass Beds	27.8	36	9
Carrie Bow Cay	39001	Coral Reef	29	38	18
Carrie Bow Cay	39001	Seagrass Beds	28.2	35	11
Carrie Bow Cay	39005	Coral Reef	29.4	34	NA
Carrie Bow Cay	39005	Seagrass Beds	30.3	35	4.5
Carrie Bow Cay	39009	Coral Reef	29.9	37	14
Carrie Bow Cay	39009	Seagrass Beds	30.7	38	11
Carrie Bow Cay	39011	Coral Reef	29.9	38	22
Carrie Bow Cay	39011	Seagrass Beds	30.2	37	14
Carrie Bow Cay	39015	Coral Reef	30.1	38	22
Carrie Bow Cay	39015	Seagrass Beds	30.6	37	12
Carrie Bow Cay	39049	Coral Reef	27.9	36	21
Carrie Bow Cay	39049	Seagrass Beds	25.1	36	9
Carrie Bow Cay	39053	Coral Reef	26.8	38	10
Carrie Bow Cay	39053	Seagrass Beds	26.4	36	4.5
Carrie Bow Cay	39061	Coral Reef	27.4	38	16
Carrie Bow Cay	39063	Coral Reef	27.4	37	19
Carrie Bow Cay	39063	Seagrass Beds	26.4	37	6.5
Carrie Bow Cay	39067	Coral Reef	27.1	36	11
Carrie Bow Cay	39067	Seagrass Beds	27.8	36	7.5
Carrie Bow Cay	39070	Coral Reef	27.6	37	11
Carrie Bow Cay	39070	Seagrass Beds	27.1	36	6.5
Carrie Bow Cay	39074	Coral Reef	28.8	36	12
Carrie Bow Cay	39074	Seagrass Beds	29.4	36	8
Carrie Bow Cay	39078	Coral Reef	27.2	NA	13
Carrie Bow Cay	39078	Seagrass Beds	23.9	NA	13
Carrie Bow Cay	39081	Coral Reef	27.4	38	10
Carrie Bow Cay	39081	Seagrass Beds	26.5	36	2.8
Carrie Bow Cay	39084	Coral Reef	27.5	38	12
Carrie Bow Cay	39084	Seagrass Beds	27.9	38	5.5
Carrie Bow Cay	39088	Coral Reef	27.6	38	22
Carrie Bow Cay	39088	Seagrass Beds	27.8	38.5	8.3
Carrie Bow Cay	39091	Coral Reef	27.4	38	17.5
Carrie Bow Cay	39091	Seagrass Beds	26.6	38	8.5
Carrie Bow Cay	39096	Coral Reef	27.2	38	15.5
Carrie Bow Cay	39096	Seagrass Beds	26.9	38	10
Carrie Bow Cay	39098	Coral Reef	27.4	38	18.5
Carrie Bow Cay	39098	Seagrass Beds	27.1	39	7.5
Carrie Bow Cay	39102	Coral Reef	27.1	38	20.5
Carrie Bow Cay	39102	Seagrass Beds	26.4	33	7.5
Carrie Bow Cay	39105	Coral Reef	27.7	27.5	24
Carrie Bow Cay	39105	Seagrass Beds	27.5	37	11
Carrie Bow Cay	39109	Coral Reef	26.9	38	22
Carrie Bow Cay	39112	Coral Reef	27.1	39	20
Carrie Bow Cay	39112	Seagrass Beds	24.8	37	7
Carrie Bow Cay	39116	Coral Reef	27.2	39	13
Carrie Bow Cay	39116	Seagrass Beds	27.4	37.5	7
Carrie Bow Cay	39119	Coral Reef	27.2	40.1	19
Carrie Bow Cay	39119	Seagrass Beds	27.2	37.5	9
Carrie Bow Cay	39123	Coral Reef	27.2	38.5	10
Carrie Bow Cay	39123	Seagrass Beds	27.4	38.5	9
Carrie Bow Cay	39126	Coral Reef	27.5	39	25
Carrie Bow Cay	39126	Seagrass Beds	27.6	38.5	10
Carrie Bow Cay	39133	Coral Reef	27	39	10
Carrie Bow Cay	39133	Seagrass Beds	25.1	39	9
Carrie Bow Cay	39137	Coral Reef	27.4	38	12
Carrie Bow Cay	39137	Seagrass Beds	28	37	10
Carrie Bow Cay	39140	Coral Reef	27.6	38	19
Carrie Bow Cay	39140	Seagrass Beds	28.7	38.5	9
Carrie Bow Cay	39144	Coral Reef	28.5	37	10
Carrie Bow Cay	39144	Seagrass Beds	29.8	37	6
Carrie Bow Cay	39151	Coral Reef	27.2	38	10
Carrie Bow Cay	39151	Seagrass Beds	27.6	37	6
Carrie Bow Cay	39154	Coral Reef	27.6	37	11
Carrie Bow Cay	39154	Seagrass Beds	27.8	36	11
Carrie Bow Cay	39161	Coral Reef	26.9	38	15
Carrie Bow Cay	39161	Seagrass Beds	26	39	8
Carrie Bow Cay	39165	Coral Reef	27.5	40	27
Carrie Bow Cay	39165	Seagrass Beds	28.5	38	12
Carrie Bow Cay	39169	Coral Reef	27.5	35	16
Carrie Bow Cay	39169	Seagrass Beds	28.5	36	8
Carrie Bow Cay	39172	Coral Reef	27	34.5	20
Carrie Bow Cay	39172	Seagrass Beds	28	37.5	7
Carrie Bow Cay	39175	Coral Reef	27.5	36	20
Carrie Bow Cay	39175	Seagrass Beds	28.5	35	8
Carrie Bow Cay	39179	Coral Reef	26.5	36	8
Carrie Bow Cay	39179	Seagrass Beds	27.5	35	8
Carrie Bow Cay	39182	Coral Reef	29	36	18
Carrie Bow Cay	39182	Seagrass Beds	30	35	7
Carrie Bow Cay	39186	Coral Reef	29	33.5	14
Carrie Bow Cay	39186	Seagrass Beds	30.5	33.5	5
Carrie Bow Cay	39189	Coral Reef	28	40	28
Carrie Bow Cay	39189	Seagrass Beds	29	39	10
Carrie Bow Cay	39193	Coral Reef	29.2	35	14
Carrie Bow Cay	39193	Seagrass Beds	30	35	7
Carrie Bow Cay	39196	Seagrass Beds	29.7	35	6
Carrie Bow Cay	39200	Seagrass Beds	29.7	35	9.5
Carrie Bow Cay	39203	Coral Reef	29.2	35	18
Carrie Bow Cay	39203	Seagrass Beds	29.7	35	9
Carrie Bow Cay	39207	Coral Reef	29.4	35	16
Carrie Bow Cay	39207	Seagrass Beds	29.7	35	9
Carrie Bow Cay	39210	Coral Reef	29.2	36	22
Carrie Bow Cay	39210	Seagrass Beds	29.8	36	12
Carrie Bow Cay	39214	Coral Reef	29.8	37	18
Carrie Bow Cay	39214	Seagrass Beds	30.4	37	5.5
Carrie Bow Cay	39217	Coral Reef	29.8	37	6
Carrie Bow Cay	39217	Seagrass Beds	30.8	37	5.5
Carrie Bow Cay	39221	Coral Reef	29.1	38	13
Carrie Bow Cay	39221	Seagrass Beds	29.6	38	6
Carrie Bow Cay	39224	Coral Reef	30.1	38	11
Carrie Bow Cay	39224	Seagrass Beds	30.9	38	9
Carrie Bow Cay	39228	Coral Reef	30.4	38	22
Carrie Bow Cay	39228	Seagrass Beds	31.2	39	7
Carrie Bow Cay	39231	Coral Reef	30	37.5	15
Carrie Bow Cay	39231	Seagrass Beds	31.8	39	9
Carrie Bow Cay	39235	Coral Reef	30.1	38	22
Carrie Bow Cay	39235	Seagrass Beds	31.4	38	NA
Carrie Bow Cay	39238	Coral Reef	30.4	38	13
Carrie Bow Cay	39238	Seagrass Beds	31.3	37	NA
Carrie Bow Cay	39245	Coral Reef	29.5	38	16.5
Carrie Bow Cay	39245	Seagrass Beds	29.8	37	8.5
Carrie Bow Cay	39249	Coral Reef	29.8	37.5	18
Carrie Bow Cay	39249	Seagrass Beds	30.3	38	6
Carrie Bow Cay	39252	Coral Reef	29.6	39	15
Carrie Bow Cay	39252	Seagrass Beds	29.7	38.5	6
Carrie Bow Cay	39270	Coral Reef	29.6	37	23
Carrie Bow Cay	39270	Seagrass Beds	29.7	38	6
Carrie Bow Cay	39273	Coral Reef	29.5	36	28
Carrie Bow Cay	39273	Seagrass Beds	30.4	40	9
Carrie Bow Cay	39280	Coral Reef	29.6	34	25
Carrie Bow Cay	39280	Seagrass Beds	29.7	38	8
Carrie Bow Cay	39284	Coral Reef	30.4	38	17
Carrie Bow Cay	39284	Seagrass Beds	31.2	40	17
Carrie Bow Cay	39287	Coral Reef	29.2	38	26
Carrie Bow Cay	39287	Seagrass Beds	30.2	39	8
Carrie Bow Cay	39291	Coral Reef	30.4	37	NA
Carrie Bow Cay	39291	Seagrass Beds	30.5	38	11.5
Carrie Bow Cay	39298	Coral Reef	29.8	38	17
Carrie Bow Cay	39298	Seagrass Beds	29.9	40	14
Carrie Bow Cay	39305	Coral Reef	29.1	37.5	19
Carrie Bow Cay	39305	Seagrass Beds	30	38.5	9
Carrie Bow Cay	39308	Coral Reef	29.5	38	23
Carrie Bow Cay	39312	Seagrass Beds	29.8	37	8
Carrie Bow Cay	39319	Coral Reef	29.7	38	23
Carrie Bow Cay	39319	Seagrass Beds	29.8	37	8
Carrie Bow Cay	39321	Coral Reef	29.8	38	15
Carrie Bow Cay	39321	Seagrass Beds	30.7	37	8
Carrie Bow Cay	39326	Coral Reef	29.7	36	19
Carrie Bow Cay	39326	Seagrass Beds	30.2	37	10
Carrie Bow Cay	39333	Coral Reef	29.7	36	18
Carrie Bow Cay	39333	Seagrass Beds	30.4	37	10
Carrie Bow Cay	39336	Coral Reef	29.7	37	17
Carrie Bow Cay	39336	Seagrass Beds	30.2	37	7
Carrie Bow Cay	39365	Coral Reef	29.5	38	14
Carrie Bow Cay	39365	Seagrass Beds	29.4	37	5
Carrie Bow Cay	39375	Coral Reef	29.7	37	10
Carrie Bow Cay	39375	Seagrass Beds	30	37	8
Carrie Bow Cay	39383	Coral Reef	28.7	39	14
Carrie Bow Cay	39383	Seagrass Beds	27.2	37	9.8
Carrie Bow Cay	39396	Coral Reef	28	39	20
Carrie Bow Cay	39396	Seagrass Beds	25.5	38	9
Carrie Bow Cay	39403	Coral Reef	26.6	38	13
Carrie Bow Cay	39403	Seagrass Beds	26.4	38	10
Carrie Bow Cay	39410	Coral Reef	27.6	38	13
Carrie Bow Cay	39410	Seagrass Beds	27.1	36	6
Carrie Bow Cay	39413	Coral Reef	27.6	35	14
Carrie Bow Cay	39413	Seagrass Beds	29.6	35	6.5
Carrie Bow Cay	39417	Coral Reef	27.5	34	15
Carrie Bow Cay	39417	Seagrass Beds	26.5	34	7.5
Carrie Bow Cay	39420	Coral Reef	27.6	36	23
Carrie Bow Cay	39420	Seagrass Beds	27.6	35	7.5
Carrie Bow Cay	39424	Coral Reef	27.8	38	11
Carrie Bow Cay	39424	Seagrass Beds	27.6	38	9
Carrie Bow Cay	39427	Seagrass Beds	27	38	3.5
Carrie Bow Cay	39431	Coral Reef	27.9	37	26.5
Carrie Bow Cay	39431	Seagrass Beds	27.8	36	7
Carrie Bow Cay	39434	Coral Reef	27.3	38	16
Carrie Bow Cay	39434	Seagrass Beds	24.4	37	6
Carrie Bow Cay	39439	Coral Reef	27.2	34	10
Carrie Bow Cay	39439	Seagrass Beds	26.6	36	7
Carrie Bow Cay	39441	Coral Reef	27.9	34	15
Carrie Bow Cay	39441	Seagrass Beds	26.9	35	7.5
Carrie Bow Cay	39445	Coral Reef	27.8	36	12
Carrie Bow Cay	39445	Seagrass Beds	26.8	35	2.3
Carrie Bow Cay	39448	Coral Reef	27.4	36	13
Carrie Bow Cay	39448	Seagrass Beds	27.4	35	6
Carrie Bow Cay	39452	Coral Reef	26.8	36	12.5
Carrie Bow Cay	39452	Seagrass Beds	22.8	36	4
Carrie Bow Cay	39455	Coral Reef	27.1	34	16
Carrie Bow Cay	39455	Seagrass Beds	27.2	35	5.5
Carrie Bow Cay	39459	Coral Reef	27	37	22
Carrie Bow Cay	39459	Seagrass Beds	26	36	7
Carrie Bow Cay	39462	Coral Reef	26.8	36	15
Carrie Bow Cay	39462	Seagrass Beds	25.8	34.5	6.5
Carrie Bow Cay	39466	Coral Reef	27.1	35	16
Carrie Bow Cay	39466	Seagrass Beds	27.5	35	6
Carrie Bow Cay	39469	Coral Reef	26.7	36	11
Carrie Bow Cay	39469	Seagrass Beds	25.5	35	5.5
Carrie Bow Cay	39473	Coral Reef	26.9	36	12
Carrie Bow Cay	39473	Seagrass Beds	26.5	36	5
Carrie Bow Cay	39476	Coral Reef	26.9	36.5	15
Carrie Bow Cay	39476	Seagrass Beds	26.3	36	19.5
Carrie Bow Cay	39480	Coral Reef	27.2	37	17
Carrie Bow Cay	39480	Seagrass Beds	27.4	36	11
Carrie Bow Cay	39483	Seagrass Beds	26.8	37	2
Carrie Bow Cay	39487	Coral Reef	27.2	37	19
Carrie Bow Cay	39487	Seagrass Beds	27.7	37.5	10
Carrie Bow Cay	39490	Coral Reef	26.8	36.5	13
Carrie Bow Cay	39490	Seagrass Beds	27	36	8
Carrie Bow Cay	39494	Coral Reef	27.2	36	13
Carrie Bow Cay	39494	Seagrass Beds	27.7	36.5	12
Carrie Bow Cay	39497	Coral Reef	27.4	35.5	16
Carrie Bow Cay	39497	Seagrass Beds	27.5	35	9
Carrie Bow Cay	39500	Coral Reef	27.8	36	18
Carrie Bow Cay	39500	Seagrass Beds	28.4	35.5	10
Carrie Bow Cay	39504	Coral Reef	27.2	36	15
Carrie Bow Cay	39504	Seagrass Beds	27.4	35.5	10
Carrie Bow Cay	39511	Coral Reef	27.3	36	12
Carrie Bow Cay	39511	Seagrass Beds	27.9	35	5
Carrie Bow Cay	39518	Coral Reef	26.9	35.5	11
Carrie Bow Cay	39518	Seagrass Beds	26.5	36	9
Carrie Bow Cay	39522	Coral Reef	NA	34.5	10
Carrie Bow Cay	39522	Seagrass Beds	28.4	35	7
Carrie Bow Cay	39529	Coral Reef	26.7	35	17
Carrie Bow Cay	39529	Seagrass Beds	26	36	8
Carrie Bow Cay	39532	Coral Reef	26.5	35	14
Carrie Bow Cay	39532	Seagrass Beds	25.8	36	6
Carrie Bow Cay	39536	Seagrass Beds	27.6	35	5.5
Carrie Bow Cay	39539	Coral Reef	27.5	36	13
Carrie Bow Cay	39539	Seagrass Beds	28.5	36	9.5
Carrie Bow Cay	39543	Coral Reef	27.8	36	13
Carrie Bow Cay	39543	Seagrass Beds	28.7	36	3
Carrie Bow Cay	39546	Coral Reef	28.5	36	16
Carrie Bow Cay	39546	Seagrass Beds	30.5	36	7.5
Carrie Bow Cay	39550	Coral Reef	28	36	13
Carrie Bow Cay	39550	Seagrass Beds	29	36	13
Carrie Bow Cay	39557	Seagrass Beds	28.4	36	9.5
Carrie Bow Cay	39560	Coral Reef	27.7	36	13
Carrie Bow Cay	39560	Seagrass Beds	28.8	36	9
Carrie Bow Cay	39564	Coral Reef	27.8	36	19
Carrie Bow Cay	39564	Seagrass Beds	28.4	36	10
Carrie Bow Cay	39567	Coral Reef	28	35	17
Carrie Bow Cay	39567	Seagrass Beds	28	36	8.5
Carrie Bow Cay	39571	Coral Reef	27.9	35.5	16
Carrie Bow Cay	39571	Seagrass Beds	28.9	35	8.5
Carrie Bow Cay	39574	Coral Reef	28	36	18
Carrie Bow Cay	39578	Coral Reef	28.3	35	15
Carrie Bow Cay	39578	Seagrass Beds	29.1	34	10.5
Carrie Bow Cay	39580	Seagrass Beds	28.8	36	12
Carrie Bow Cay	39581	Coral Reef	28.7	35.5	17
Carrie Bow Cay	39581	Seagrass Beds	29.6	35.5	12.5
Carrie Bow Cay	39588	Coral Reef	29.5	35	20
Carrie Bow Cay	39588	Seagrass Beds	30.2	35	8
Carrie Bow Cay	39592	Coral Reef	30.2	35	10
Carrie Bow Cay	39592	Seagrass Beds	30.9	35	5
Carrie Bow Cay	39595	Coral Reef	29.3	35	21
Carrie Bow Cay	39595	Seagrass Beds	29.9	35	10
Carrie Bow Cay	39614	Coral Reef	30	38	16
Carrie Bow Cay	39614	Seagrass Beds	31.5	28	4.5
Carrie Bow Cay	39617	Coral Reef	31.1	36.5	16
Carrie Bow Cay	39617	Seagrass Beds	31.8	35	7
Carrie Bow Cay	39627	Coral Reef	31	35.5	15
Carrie Bow Cay	39627	Seagrass Beds	31.6	35	7
Carrie Bow Cay	39630	Coral Reef	31.3	36.5	18
Carrie Bow Cay	39630	Seagrass Beds	31.8	35	9
Carrie Bow Cay	39634	Coral Reef	NA	36	14
Carrie Bow Cay	39634	Seagrass Beds	NA	35.5	9
Carrie Bow Cay	39637	Coral Reef	NA	36	17
Carrie Bow Cay	39637	Seagrass Beds	NA	35.5	12
Carrie Bow Cay	39641	Coral Reef	NA	36	18
Carrie Bow Cay	39641	Seagrass Beds	NA	35	16
Carrie Bow Cay	39644	Coral Reef	NA	36	16
Carrie Bow Cay	39644	Seagrass Beds	NA	35.5	12
Carrie Bow Cay	39651	Coral Reef	28.9	34	24.5
Carrie Bow Cay	39651	Seagrass Beds	30	35	8.5
Carrie Bow Cay	39655	Coral Reef	NA	36	17
Carrie Bow Cay	39655	Seagrass Beds	NA	35.5	11
Carrie Bow Cay	39658	Seagrass Beds	30.5	35	11
Carrie Bow Cay	39662	Seagrass Beds	31.3	34	11
Carrie Bow Cay	39666	Coral Reef	29.7	34	NA
Carrie Bow Cay	39666	Seagrass Beds	30	35	11
Carrie Bow Cay	39670	Coral Reef	29.3	35	NA
Carrie Bow Cay	39670	Seagrass Beds	29.8	35	6
Carrie Bow Cay	39672	Seagrass Beds	30.1	36	10
Carrie Bow Cay	39676	Coral Reef	29.5	35	15
Carrie Bow Cay	39676	Seagrass Beds	30	35	14
Carrie Bow Cay	39680	Coral Reef	30	35	12
Carrie Bow Cay	39680	Seagrass Beds	31	36	11
Carrie Bow Cay	39683	Coral Reef	30	35	18
Carrie Bow Cay	39683	Seagrass Beds	31	36	16
Carrie Bow Cay	39686	Coral Reef	30	35	18
Carrie Bow Cay	39686	Seagrass Beds	31	36	13
Carrie Bow Cay	39690	Coral Reef	30	35	18
Carrie Bow Cay	39690	Seagrass Beds	30	35	11
Carrie Bow Cay	39693	Coral Reef	30.5	35	21
Carrie Bow Cay	39693	Seagrass Beds	31.3	36	11
Carrie Bow Cay	39697	Coral Reef	31.5	36	16
Carrie Bow Cay	39697	Seagrass Beds	32.3	37	6
Carrie Bow Cay	39700	Coral Reef	31	35	21
Carrie Bow Cay	39700	Seagrass Beds	32	36	9
Carrie Bow Cay	39704	Coral Reef	30.7	34	10
Carrie Bow Cay	39704	Seagrass Beds	31.1	35	7
Carrie Bow Cay	39708	Coral Reef	29.8	36	17
Carrie Bow Cay	39708	Seagrass Beds	29.4	35	7
Carrie Bow Cay	39711	Coral Reef	29.7	36	20
Carrie Bow Cay	39711	Seagrass Beds	30	35	10
Carrie Bow Cay	39714	Coral Reef	29.6	34	15
Carrie Bow Cay	39714	Seagrass Beds	29.8	36	10
Carrie Bow Cay	39719	Coral Reef	29.9	35	18
Carrie Bow Cay	39719	Seagrass Beds	29.6	36	8
Carrie Bow Cay	39721	Coral Reef	29.8	35	11
Carrie Bow Cay	39721	Seagrass Beds	29.6	35	8
Carrie Bow Cay	39725	Coral Reef	29.1	36	18
Carrie Bow Cay	39725	Seagrass Beds	28.7	35	6
Carrie Bow Cay	39728	Coral Reef	29.2	37	18
Carrie Bow Cay	39728	Seagrass Beds	29.6	36	9
Carrie Bow Cay	39772	Coral Reef	27.3	36	15
Carrie Bow Cay	39772	Seagrass Beds	24.6	34	7
Carrie Bow Cay	39775	Coral Reef	27.2	37	19
Carrie Bow Cay	39775	Seagrass Beds	25.1	36.5	8
Carrie Bow Cay	39778	Coral Reef	27.2	36.5	18
Carrie Bow Cay	39778	Seagrass Beds	25	34.5	7.5
Carrie Bow Cay	39781	Coral Reef	25.8	35	11.5
Carrie Bow Cay	39781	Seagrass Beds	26	34	4
Carrie Bow Cay	39784	Coral Reef	26.8	37	12
Carrie Bow Cay	39784	Seagrass Beds	23.7	35	12
Carrie Bow Cay	39792	Coral Reef	25.9	36	11
Carrie Bow Cay	39792	Seagrass Beds	23.4	34	6.2
Carrie Bow Cay	39799	Coral Reef	27	37	13
Carrie Bow Cay	39799	Seagrass Beds	24	35	6.8
Carrie Bow Cay	39806	Coral Reef	27.1	37	10
Carrie Bow Cay	39806	Seagrass Beds	23.7	36	6.7
Carrie Bow Cay	39816	Coral Reef	26.5	35	14
Carrie Bow Cay	39816	Seagrass Beds	26.2	35	7.5
Carrie Bow Cay	39819	Coral Reef	26.6	35	18
Carrie Bow Cay	39819	Seagrass Beds	26.7	36	5
Carrie Bow Cay	39823	Coral Reef	26.9	35	16
Carrie Bow Cay	39823	Seagrass Beds	27	35	4.5
Carrie Bow Cay	39826	Coral Reef	26.7	36	20
Carrie Bow Cay	39826	Seagrass Beds	26.5	36	9.5
Carrie Bow Cay	39831	Coral Reef	26.3	36	18
Carrie Bow Cay	39831	Seagrass Beds	24.4	35	10
Carrie Bow Cay	39833	Coral Reef	25.5	34	12
Carrie Bow Cay	39833	Seagrass Beds	24.9	34	9
Carrie Bow Cay	39837	Coral Reef	26	36	11
Carrie Bow Cay	39837	Seagrass Beds	24	34.5	8.5
Carrie Bow Cay	39840	Coral Reef	26.2	36	13
Carrie Bow Cay	39840	Seagrass Beds	25	36	9.5
Carrie Bow Cay	39846	Coral Reef	26	36	17
Carrie Bow Cay	39846	Seagrass Beds	25.5	36	5
Carrie Bow Cay	39851	Coral Reef	25.8	37	15
Carrie Bow Cay	39851	Seagrass Beds	22.8	36.5	8
Carrie Bow Cay	39855	Coral Reef	26	36	14
Carrie Bow Cay	39855	Seagrass Beds	26	36.5	5
Carrie Bow Cay	39858	Coral Reef	26.2	36	8
Carrie Bow Cay	39858	Seagrass Beds	27	36.5	7
Carrie Bow Cay	39861	Coral Reef	26.3	36.5	16
Carrie Bow Cay	39861	Seagrass Beds	26.9	36.5	8
Carrie Bow Cay	39865	Coral Reef	26.3	36	10
Carrie Bow Cay	39865	Seagrass Beds	26	36	7
Carrie Bow Cay	39872	Coral Reef	26.4	37.5	17
Carrie Bow Cay	39872	Seagrass Beds	26.8	38	8
Carrie Bow Cay	39875	Coral Reef	26	38	30
Carrie Bow Cay	39875	Seagrass Beds	24	37	7
Carrie Bow Cay	39880	Coral Reef	26.2	36	15
Carrie Bow Cay	39880	Seagrass Beds	26.4	37	5
Carrie Bow Cay	39882	Coral Reef	26	36	24
Carrie Bow Cay	39882	Seagrass Beds	27	36.5	3
Carrie Bow Cay	39886	Coral Reef	26.2	36	37
Carrie Bow Cay	39886	Seagrass Beds	26.8	36.5	9
Carrie Bow Cay	39889	Coral Reef	27	36	17
Carrie Bow Cay	39889	Seagrass Beds	27.1	36.1	13
Carrie Bow Cay	39893	Coral Reef	26.4	35.5	10
Carrie Bow Cay	39893	Seagrass Beds	27	36.5	5
Carrie Bow Cay	39896	Coral Reef	26.5	36	10
Carrie Bow Cay	39896	Seagrass Beds	27.5	36.5	9
Carrie Bow Cay	39900	Coral Reef	27.7	35.5	9
Carrie Bow Cay	39900	Seagrass Beds	29.8	35	4
Carrie Bow Cay	39903	Coral Reef	28	35.5	12
Carrie Bow Cay	39903	Seagrass Beds	29.7	35	6
Carrie Bow Cay	39907	Coral Reef	28.4	36	12
Carrie Bow Cay	39907	Seagrass Beds	30.5	36	7
Carrie Bow Cay	39910	Coral Reef	27.5	36	13
Carrie Bow Cay	39910	Seagrass Beds	27	36.5	4
Carrie Bow Cay	39914	Coral Reef	27.4	36	10
Carrie Bow Cay	39914	Seagrass Beds	28	35.5	8
Carrie Bow Cay	39917	Coral Reef	28	34.5	12
Carrie Bow Cay	39917	Seagrass Beds	28.4	35	10
Carrie Bow Cay	39920	Seagrass Beds	27.9	36	2.5
Carrie Bow Cay	39925	Coral Reef	27.6	36	10.5
Carrie Bow Cay	39925	Seagrass Beds	28.3	36	7.5
Carrie Bow Cay	39928	Seagrass Beds	27.8	36	6
Carrie Bow Cay	39931	Seagrass Beds	28	36	7.5
Carrie Bow Cay	39935	Coral Reef	28	35	14
Carrie Bow Cay	39935	Seagrass Beds	28.6	35	8
Carrie Bow Cay	39938	Coral Reef	28.3	36	10
Carrie Bow Cay	39938	Seagrass Beds	28.9	36	11
Carrie Bow Cay	39942	Seagrass Beds	28.6	35	4.3
Carrie Bow Cay	39945	Coral Reef	27.9	36	11
Carrie Bow Cay	39945	Seagrass Beds	28.4	36	10
Carrie Bow Cay	39949	Coral Reef	27.4	36	17
Carrie Bow Cay	39949	Seagrass Beds	29	36	11
Carrie Bow Cay	39952	Coral Reef	28.4	36	10
Carrie Bow Cay	39952	Seagrass Beds	28.5	36	6
Carrie Bow Cay	39963	Coral Reef	30	35	15
Carrie Bow Cay	39970	Coral Reef	29.5	35	16
Carrie Bow Cay	39970	Seagrass Beds	32	35	9
Carrie Bow Cay	39973	Coral Reef	29.5	35	21
Carrie Bow Cay	39973	Seagrass Beds	30.5	30	8.5
Carrie Bow Cay	39977	Coral Reef	30	37	21
Carrie Bow Cay	39977	Seagrass Beds	31	35	9.5
Carrie Bow Cay	39980	Coral Reef	29.5	35	15
Carrie Bow Cay	39980	Seagrass Beds	30	36	8
Carrie Bow Cay	39985	Seagrass Beds	28.8	35	10
Carrie Bow Cay	39987	Coral Reef	29.1	35	31
Carrie Bow Cay	39987	Seagrass Beds	30.1	34	11
Carrie Bow Cay	39991	Coral Reef	29.8	37	29
Carrie Bow Cay	39991	Seagrass Beds	31	36	9
Carrie Bow Cay	39994	Coral Reef	30.4	35	26
Carrie Bow Cay	39994	Seagrass Beds	32	35.5	10
Carrie Bow Cay	39998	Coral Reef	30	35	NA
Carrie Bow Cay	39998	Seagrass Beds	30.9	36	11
Carrie Bow Cay	40001	Coral Reef	30.2	35	27
Carrie Bow Cay	40001	Seagrass Beds	31	36	9
Carrie Bow Cay	40005	Coral Reef	30	35	NA
Carrie Bow Cay	40005	Seagrass Beds	29.4	36	10
Carrie Bow Cay	40008	Coral Reef	30	36	28
Carrie Bow Cay	40008	Seagrass Beds	29.6	35.8	10.5
Carrie Bow Cay	40012	Coral Reef	29.3	36.5	14
Carrie Bow Cay	40012	Seagrass Beds	30.2	36	10.5
Carrie Bow Cay	40015	Coral Reef	29.8	36	15
Carrie Bow Cay	40015	Seagrass Beds	30.7	36	10.5
Carrie Bow Cay	40019	Coral Reef	29.8	NA	19
Carrie Bow Cay	40019	Seagrass Beds	30.4	36	9.5
Carrie Bow Cay	40022	Coral Reef	29.8	36.5	23.5
Carrie Bow Cay	40022	Seagrass Beds	30	36.5	12
Carrie Bow Cay	40026	Coral Reef	29.4	NA	15
Carrie Bow Cay	40026	Seagrass Beds	28.9	NA	9.8
Carrie Bow Cay	40029	Coral Reef	29.4	35	13
Carrie Bow Cay	40029	Seagrass Beds	30	35	11
Carrie Bow Cay	40033	Seagrass Beds	30.4	35	12.5
Carrie Bow Cay	40036	Coral Reef	29.7	33	14.5
Carrie Bow Cay	40036	Seagrass Beds	30.3	34	12.5
Carrie Bow Cay	40040	Coral Reef	29.8	34	15.5
Carrie Bow Cay	40040	Seagrass Beds	30.3	34	11.5
Carrie Bow Cay	40043	Coral Reef	29.8	34	17.5
Carrie Bow Cay	40043	Seagrass Beds	30.6	35	8
Carrie Bow Cay	40047	Coral Reef	30	34.5	15.5
Carrie Bow Cay	40047	Seagrass Beds	30.6	35.5	16
Carrie Bow Cay	40050	Coral Reef	29.9	34.5	16
Carrie Bow Cay	40050	Seagrass Beds	30.2	33.5	11
Carrie Bow Cay	40054	Coral Reef	29.8	34	12
Carrie Bow Cay	40054	Seagrass Beds	30.9	35	10
Carrie Bow Cay	40057	Coral Reef	30.1	34	17
Carrie Bow Cay	40057	Seagrass Beds	31.6	35	12
Carrie Bow Cay	40061	Coral Reef	30.9	34	16
Carrie Bow Cay	40061	Seagrass Beds	30.9	34	9
Carrie Bow Cay	40064	Coral Reef	30.3	34	14
Carrie Bow Cay	40064	Seagrass Beds	30.8	34	8
Carrie Bow Cay	40068	Coral Reef	30.7	34	19
Carrie Bow Cay	40068	Seagrass Beds	31.4	35	10
Carrie Bow Cay	40071	Coral Reef	31	36	15
Carrie Bow Cay	40071	Seagrass Beds	32.2	35	12
Carrie Bow Cay	40075	Coral Reef	30.4	35	16
Carrie Bow Cay	40075	Seagrass Beds	30.8	36	12
Carrie Bow Cay	40079	Coral Reef	29.7	35	19
Carrie Bow Cay	40079	Seagrass Beds	29.9	34.5	11
Carrie Bow Cay	40082	Coral Reef	29.4	34	10
Carrie Bow Cay	40082	Seagrass Beds	29.5	33	9
Carrie Bow Cay	40085	Coral Reef	29.8	36	15
Carrie Bow Cay	40085	Seagrass Beds	30.3	35	10
Carrie Bow Cay	40103	Coral Reef	29.8	33	10
Carrie Bow Cay	40103	Seagrass Beds	35.5	34	13
Carrie Bow Cay	40106	Coral Reef	28.5	37	10
Carrie Bow Cay	40106	Seagrass Beds	26	36	8
Carrie Bow Cay	40110	Coral Reef	29	34.5	9
Carrie Bow Cay	40110	Seagrass Beds	29.6	34	11
Carrie Bow Cay	40113	Coral Reef	29.4	34	9
Carrie Bow Cay	40113	Seagrass Beds	29.9	35	8
Carrie Bow Cay	40117	Coral Reef	29.4	36	12
Carrie Bow Cay	40117	Seagrass Beds	29.7	35	12
Carrie Bow Cay	40120	Coral Reef	29.3	36	9
Carrie Bow Cay	40120	Seagrass Beds	29.5	35	11
Carrie Bow Cay	40124	Coral Reef	28.8	36	16
Carrie Bow Cay	40124	Seagrass Beds	27.4	35	5.5
Carrie Bow Cay	40127	Coral Reef	28.6	36	17
Carrie Bow Cay	40127	Seagrass Beds	28.5	36	5
Carrie Bow Cay	40131	Coral Reef	28.8	35	18
Carrie Bow Cay	40131	Seagrass Beds	27.5	36.5	10
Carrie Bow Cay	40134	Coral Reef	28.8	37	18
Carrie Bow Cay	40134	Seagrass Beds	27.4	38	10
Carrie Bow Cay	40138	Coral Reef	29	36	21
Carrie Bow Cay	40138	Seagrass Beds	28.2	35	10.5
Carrie Bow Cay	40141	Coral Reef	28.8	35	21
Carrie Bow Cay	40141	Seagrass Beds	28	34	9
Carrie Bow Cay	40146	Coral Reef	28.2	36.5	17
Carrie Bow Cay	40146	Seagrass Beds	24.8	37	7
Carrie Bow Cay	40149	Coral Reef	27	33	19
Carrie Bow Cay	40149	Seagrass Beds	27.5	32	6
Carrie Bow Cay	40152	Coral Reef	28.3	35	12
Carrie Bow Cay	40152	Seagrass Beds	27.8	35	9
Carrie Bow Cay	40155	Coral Reef	28	36	20
Carrie Bow Cay	40155	Seagrass Beds	28.2	37	6
Carrie Bow Cay	40159	Coral Reef	28	36	13
Carrie Bow Cay	40159	Seagrass Beds	28	37	4
Carrie Bow Cay	40163	Coral Reef	28	36	11
Carrie Bow Cay	40163	Seagrass Beds	27.8	37	4
Carrie Bow Cay	40166	Coral Reef	27.8	38	15
Carrie Bow Cay	40166	Seagrass Beds	26.4	37	8
Carrie Bow Cay	40169	Coral Reef	27.5	37	19
Carrie Bow Cay	40169	Seagrass Beds	23.3	37	7
Carrie Bow Cay	40173	Coral Reef	26.8	36	18
Carrie Bow Cay	40173	Seagrass Beds	26.4	35	11
Carrie Bow Cay	40176	Coral Reef	27.2	37	16
Carrie Bow Cay	40176	Seagrass Beds	26.2	36	3
Carrie Bow Cay	40193	Coral Reef	26.7	37	14
Carrie Bow Cay	40193	Seagrass Beds	26	36	7
Carrie Bow Cay	40197	Coral Reef	36.4	36	16
Carrie Bow Cay	40197	Seagrass Beds	25.2	37	16
Carrie Bow Cay	40201	Coral Reef	36	36	18
Carrie Bow Cay	40201	Seagrass Beds	27	35.5	10
Carrie Bow Cay	40205	Coral Reef	26.5	36	20
Carrie Bow Cay	40205	Seagrass Beds	25.5	36	13
Carrie Bow Cay	40208	Coral Reef	26.6	36	14
Carrie Bow Cay	40208	Seagrass Beds	27	36	14
Carrie Bow Cay	40211	Coral Reef	26.8	35	15
Carrie Bow Cay	40211	Seagrass Beds	26.4	36	10
Carrie Bow Cay	40218	Coral Reef	27.2	36.5	21
Carrie Bow Cay	40218	Seagrass Beds	28	37	9
Carrie Bow Cay	40222	Coral Reef	26.6	37	19
Carrie Bow Cay	40222	Seagrass Beds	25.3	38	11
Carrie Bow Cay	40225	Coral Reef	26.4	37	17
Carrie Bow Cay	40225	Seagrass Beds	25	37.5	5
Carrie Bow Cay	40229	Coral Reef	26.5	36.5	21
Carrie Bow Cay	40229	Seagrass Beds	26.5	37	16
Carrie Bow Cay	40232	Coral Reef	27.3	35.5	15
Carrie Bow Cay	40232	Seagrass Beds	28	36	11
Carrie Bow Cay	40233	Coral Reef	26.1	36	12
Carrie Bow Cay	40233	Seagrass Beds	26	36	5
Carrie Bow Cay	40236	Coral Reef	26.5	36.5	19
Carrie Bow Cay	40236	Seagrass Beds	26.4	37	11
Carrie Bow Cay	40239	Coral Reef	26.6	37	3
Carrie Bow Cay	40239	Seagrass Beds	26.8	36.5	12
Carrie Bow Cay	40243	Coral Reef	26	37	21
Carrie Bow Cay	40243	Seagrass Beds	26.2	37	12
Carrie Bow Cay	40247	Coral Reef	26.8	37	20
Carrie Bow Cay	40247	Seagrass Beds	26.5	37	6
Carrie Bow Cay	40250	Coral Reef	25.8	37.5	15
Carrie Bow Cay	40250	Seagrass Beds	26.8	38	9
Carrie Bow Cay	40253	Coral Reef	26.5	37	12
Carrie Bow Cay	40253	Seagrass Beds	26.8	37.5	12
Carrie Bow Cay	40257	Coral Reef	26.5	38	2
Carrie Bow Cay	40257	Seagrass Beds	26.7	37	14
Carrie Bow Cay	40260	Coral Reef	26.5	37	30
Carrie Bow Cay	40260	Seagrass Beds	25.4	38	8
Carrie Bow Cay	40264	Coral Reef	27.5	36.5	17
Carrie Bow Cay	40264	Seagrass Beds	28.8	37	9
Carrie Bow Cay	40267	Coral Reef	26.2	37	14
Carrie Bow Cay	40267	Seagrass Beds	26.1	37	9
Carrie Bow Cay	40271	Coral Reef	27	36	19
Carrie Bow Cay	40271	Seagrass Beds	27.7	36	11.5
Carrie Bow Cay	40278	Coral Reef	27.8	35	30
Carrie Bow Cay	40278	Seagrass Beds	29.3	36	15
Carrie Bow Cay	40282	Coral Reef	28.6	35	17
Carrie Bow Cay	40282	Seagrass Beds	28.9	35	14.3
Carrie Bow Cay	40285	Coral Reef	28	35	30
Carrie Bow Cay	40285	Seagrass Beds	29.2	36	11
Carrie Bow Cay	40288	Coral Reef	28.8	35	16
Carrie Bow Cay	40288	Seagrass Beds	29.7	34	14
Carrie Bow Cay	40295	Coral Reef	NA	34	18
Carrie Bow Cay	40295	Seagrass Beds	29.5	35	11
Carrie Bow Cay	40299	Coral Reef	29.8	34	15
Carrie Bow Cay	40299	Seagrass Beds	30.5	35	10.8
Carrie Bow Cay	40302	Coral Reef	29.4	36	18
Carrie Bow Cay	40302	Seagrass Beds	30.9	35	11.8
Carrie Bow Cay	40306	Coral Reef	29.5	36	15
Carrie Bow Cay	40306	Seagrass Beds	30.5	35	13.5
Carrie Bow Cay	40309	Coral Reef	29.1	35	18
Carrie Bow Cay	40309	Seagrass Beds	29.9	36	10.5
Carrie Bow Cay	40313	Seagrass Beds	30.6	35	10
Carrie Bow Cay	40316	Seagrass Beds	29.4	36	10
Carrie Bow Cay	40320	Coral Reef	29.8	36	17
Carrie Bow Cay	40320	Seagrass Beds	30.9	36	13
Carrie Bow Cay	40323	Coral Reef	29.2	36	18
Carrie Bow Cay	40323	Seagrass Beds	30	36	11
Carrie Bow Cay	40327	Coral Reef	29	36	20
Carrie Bow Cay	40327	Seagrass Beds	29.5	36	10
Carrie Bow Cay	40330	Coral Reef	29.9	36	25.5
Carrie Bow Cay	40330	Seagrass Beds	30.9	36	9.5
Carrie Bow Cay	40334	Coral Reef	31	36	14
Carrie Bow Cay	40334	Seagrass Beds	32.4	36	10
Carrie Bow Cay	40337	Seagrass Beds	31	36	8.5
Carrie Bow Cay	40341	Seagrass Beds	31	36	7
Carrie Bow Cay	40344	Seagrass Beds	30.1	36	5
Carrie Bow Cay	40348	Coral Reef	29.8	36	14
Carrie Bow Cay	40348	Seagrass Beds	30	36	9
Carrie Bow Cay	40351	Coral Reef	30.3	36	16
Carrie Bow Cay	40351	Seagrass Beds	32	36	9
Carrie Bow Cay	40358	Coral Reef	30	35	8
Carrie Bow Cay	40358	Seagrass Beds	30.7	33	7
Carrie Bow Cay	40362	Coral Reef	29.6	35	16
Carrie Bow Cay	40362	Seagrass Beds	30.5	35.5	12
Carrie Bow Cay	40365	Coral Reef	30.7	36	22
Carrie Bow Cay	40365	Seagrass Beds	31.4	36	12
Carrie Bow Cay	40369	Coral Reef	29.8	35.5	12
Carrie Bow Cay	40369	Seagrass Beds	30.1	35	12
Carrie Bow Cay	40372	Coral Reef	30	36	13
Carrie Bow Cay	40372	Seagrass Beds	30.3	35.5	7
Carrie Bow Cay	40376	Coral Reef	31.2	36	19
Carrie Bow Cay	40376	Seagrass Beds	31.2	36	12
Carrie Bow Cay	40379	Coral Reef	30.1	36	18
Carrie Bow Cay	40379	Seagrass Beds	30.9	36	11.5
Carrie Bow Cay	40383	Coral Reef	29.9	36	22
Carrie Bow Cay	40383	Seagrass Beds	30.5	36	12
Carrie Bow Cay	40390	Coral Reef	25.7	36	22
Carrie Bow Cay	40390	Seagrass Beds	29.9	24	12
Carrie Bow Cay	40394	Coral Reef	29.5	37	18
Carrie Bow Cay	40394	Seagrass Beds	28.5	37.5	9
Carrie Bow Cay	40397	Coral Reef	29	35	14
Carrie Bow Cay	40397	Seagrass Beds	29.2	35	8
Carrie Bow Cay	40400	Coral Reef	29.9	35	14
Carrie Bow Cay	40400	Seagrass Beds	31	35	11
Carrie Bow Cay	40404	Coral Reef	30.5	35	16
Carrie Bow Cay	40404	Seagrass Beds	31.7	36	10
Carrie Bow Cay	40407	Coral Reef	30.4	35	18
Carrie Bow Cay	40407	Seagrass Beds	30.7	36	11
Carrie Bow Cay	40412	Coral Reef	29.9	36	16
Carrie Bow Cay	40412	Seagrass Beds	30.1	35	5
Carrie Bow Cay	40414	Coral Reef	30	34	28
Carrie Bow Cay	40414	Seagrass Beds	30.5	30	11
Carrie Bow Cay	40418	Coral Reef	30.5	35	28
Carrie Bow Cay	40418	Seagrass Beds	30.4	36	16
Carrie Bow Cay	40432	Coral Reef	30.2	34	24
Carrie Bow Cay	40432	Seagrass Beds	31	35	12
Carrie Bow Cay	40435	Coral Reef	30.2	34.5	14
Carrie Bow Cay	40435	Seagrass Beds	30.4	35	15
Carrie Bow Cay	40439	Coral Reef	30.2	34	13
Carrie Bow Cay	40439	Seagrass Beds	30.9	35	11
Carrie Bow Cay	40442	Coral Reef	NA	36	18
Carrie Bow Cay	40442	Seagrass Beds	31.5	35	11
Carrie Bow Cay	40453	Coral Reef	29	35	17
Carrie Bow Cay	40453	Seagrass Beds	29.6	34	11
Carrie Bow Cay	40460	Coral Reef	29.2	38	16
Carrie Bow Cay	40460	Seagrass Beds	29	36	10
Carrie Bow Cay	40463	Coral Reef	29	37	15
Carrie Bow Cay	40463	Seagrass Beds	29	36	10
Carrie Bow Cay	40467	Coral Reef	29.2	36	16
Carrie Bow Cay	40467	Seagrass Beds	28.7	37	11
Carrie Bow Cay	40470	Coral Reef	28.7	37	10
Carrie Bow Cay	40470	Seagrass Beds	28.5	35	10
Carrie Bow Cay	40484	Coral Reef	28.4	36	10
Carrie Bow Cay	40484	Seagrass Beds	29.5	35	6
Carrie Bow Cay	40488	Seagrass Beds	25.6	35	6
Carrie Bow Cay	40491	Coral Reef	28.2	37.5	14
Carrie Bow Cay	40491	Seagrass Beds	24.5	38	8
Carrie Bow Cay	40494	Coral Reef	29.2	35.5	12.5
Carrie Bow Cay	40494	Seagrass Beds	26.3	35	8
Carrie Bow Cay	40498	Coral Reef	28.9	36	13
Carrie Bow Cay	40498	Seagrass Beds	27.6	36	7
Carrie Bow Cay	40502	Seagrass Beds	26.2	36	7
Carrie Bow Cay	40505	Coral Reef	27.4	37	12.5
Carrie Bow Cay	40505	Seagrass Beds	27.4	37	7
Carrie Bow Cay	40509	Coral Reef	28.3	36	11
Carrie Bow Cay	40509	Seagrass Beds	28.2	36	5
Carrie Bow Cay	40512	Coral Reef	28.1	36	20.5
Carrie Bow Cay	40512	Seagrass Beds	28.7	36	10.5
Carrie Bow Cay	40516	Coral Reef	27.5	37	19.5
Carrie Bow Cay	40519	Coral Reef	27.1	36	15
Carrie Bow Cay	40523	Coral Reef	26.5	37	21
Carrie Bow Cay	40523	Seagrass Beds	25	35	15
Carrie Bow Cay	40530	Coral Reef	27	36	21.5
Carrie Bow Cay	40530	Seagrass Beds	25.5	35	14
Carrie Bow Cay	40533	Coral Reef	26.4	36	12
Carrie Bow Cay	40533	Seagrass Beds	25.5	36	9
Carrie Bow Cay	40537	Coral Reef	27	36	14
Carrie Bow Cay	40537	Seagrass Beds	25	35	9
Carrie Bow Cay	40544	Seagrass Beds	26.1	37	6.5
Carrie Bow Cay	40547	Coral Reef	26.5	37.5	18
Carrie Bow Cay	40547	Seagrass Beds	26	36.5	14
Carrie Bow Cay	40551	Coral Reef	25	36.5	9
Carrie Bow Cay	40551	Seagrass Beds	25.9	36	13.5
Carrie Bow Cay	40554	Coral Reef	26.5	35.5	10
Carrie Bow Cay	40554	Seagrass Beds	26.9	35	10
Carrie Bow Cay	40561	Coral Reef	25.9	36	24
Carrie Bow Cay	40561	Seagrass Beds	26.3	36	9
Carrie Bow Cay	40572	Coral Reef	26.3	37	6
Carrie Bow Cay	40572	Seagrass Beds	24.8	37	10
Carrie Bow Cay	40579	Coral Reef	26.7	36	14
Carrie Bow Cay	40579	Seagrass Beds	27.5	35.5	11
Carrie Bow Cay	40589	Coral Reef	26.2	36.5	14
Carrie Bow Cay	40589	Seagrass Beds	24.3	36	8
Carrie Bow Cay	40593	Coral Reef	25.8	36.5	16
Carrie Bow Cay	40593	Seagrass Beds	25.8	36.5	9
Carrie Bow Cay	40596	Coral Reef	26.9	35	14
Carrie Bow Cay	40596	Seagrass Beds	27.3	36	10
Carrie Bow Cay	40600	Coral Reef	26.7	36	17
Carrie Bow Cay	40600	Seagrass Beds	27.6	37	12
Carrie Bow Cay	40607	Coral Reef	27	36	19
Carrie Bow Cay	40607	Seagrass Beds	27.4	37	9
Carrie Bow Cay	40610	Coral Reef	27.1	36	18
Carrie Bow Cay	40610	Seagrass Beds	27.5	35.5	6
Carrie Bow Cay	40614	Coral Reef	27	37	22
Carrie Bow Cay	40614	Seagrass Beds	27	37	7
Carrie Bow Cay	40617	Coral Reef	27	35.5	19
Carrie Bow Cay	40617	Seagrass Beds	26.9	36	12
Carrie Bow Cay	40621	Coral Reef	26.8	37	19
Carrie Bow Cay	40621	Seagrass Beds	26.2	36.5	8
Carrie Bow Cay	40624	Coral Reef	26.9	37	22
Carrie Bow Cay	40624	Seagrass Beds	27	37	12
Carrie Bow Cay	40628	Coral Reef	27.4	36.5	16
Carrie Bow Cay	40628	Seagrass Beds	28.1	37	12
Carrie Bow Cay	40631	Coral Reef	27.7	36	21
Carrie Bow Cay	40631	Seagrass Beds	29.2	37	11
Carrie Bow Cay	40649	Coral Reef	28.4	36.5	15
Carrie Bow Cay	40649	Seagrass Beds	29	36	10
Carrie Bow Cay	40652	Coral Reef	28.2	NA	14
Carrie Bow Cay	40652	Seagrass Beds	28.4	37	8.5
Carrie Bow Cay	40659	Coral Reef	28.3	36.2	30
Carrie Bow Cay	40659	Seagrass Beds	28.9	36	9.5
Carrie Bow Cay	40663	Coral Reef	28.5	36.5	21
Carrie Bow Cay	40663	Seagrass Beds	30	37	12
Carrie Bow Cay	40666	Seagrass Beds	29.9	36	12.5
Carrie Bow Cay	40670	Coral Reef	28.5	36.5	19
Carrie Bow Cay	40670	Seagrass Beds	29	36	14
Carrie Bow Cay	40673	Coral Reef	28.5	36	28
Carrie Bow Cay	40673	Seagrass Beds	36.5	36.5	13
Carrie Bow Cay	40677	Coral Reef	28.8	36.5	20
Carrie Bow Cay	40677	Seagrass Beds	30.1	37.5	7.5
Carrie Bow Cay	40680	Coral Reef	30.1	36	23
Carrie Bow Cay	40680	Seagrass Beds	30.5	37.5	10
Carrie Bow Cay	40684	Coral Reef	28.6	36	17
Carrie Bow Cay	40684	Seagrass Beds	29.4	37.4	8.5
Carrie Bow Cay	40687	Coral Reef	29	36.5	23
Carrie Bow Cay	40687	Seagrass Beds	29.9	37.5	13
Carrie Bow Cay	40691	Coral Reef	29.6	36.4	30
Carrie Bow Cay	40691	Seagrass Beds	30.7	37	11
Carrie Bow Cay	40694	Coral Reef	29.6	36.2	23
Carrie Bow Cay	40694	Seagrass Beds	30.7	36.8	11
Carrie Bow Cay	40698	Coral Reef	29.8	31	21
Carrie Bow Cay	40698	Seagrass Beds	31	37	9.5
Carrie Bow Cay	40705	Coral Reef	30.3	37	7
Carrie Bow Cay	40705	Seagrass Beds	30.7	36	6
Carrie Bow Cay	40712	Seagrass Beds	29.6	35.5	2.7
Carrie Bow Cay	40715	Seagrass Beds	29.4	36	8
Carrie Bow Cay	40719	Coral Reef	29.4	36	16
Carrie Bow Cay	40719	Seagrass Beds	29.5	36	15
Carrie Bow Cay	40722	Coral Reef	29.8	36	12
Carrie Bow Cay	40722	Seagrass Beds	30.2	35.5	15
Carrie Bow Cay	40726	Seagrass Beds	29.1	36	9
Carrie Bow Cay	40729	Coral Reef	28.9	36	22
Carrie Bow Cay	40729	Seagrass Beds	28.3	36	10
Carrie Bow Cay	40733	Coral Reef	29.4	36	19
Carrie Bow Cay	40733	Seagrass Beds	29.9	36	13
Carrie Bow Cay	40736	Coral Reef	29.2	36	NA
Carrie Bow Cay	40736	Seagrass Beds	29.7	36	15
Carrie Bow Cay	40740	Coral Reef	NA	36	18
Carrie Bow Cay	40740	Seagrass Beds	29	37	11.5
Carrie Bow Cay	40743	Coral Reef	29.7	35	21
Carrie Bow Cay	40743	Seagrass Beds	30.5	36	15.5
Carrie Bow Cay	40747	Coral Reef	29.6	30.6	13
Carrie Bow Cay	40747	Seagrass Beds	30.7	37	13.5
Carrie Bow Cay	40750	Coral Reef	29.9	38	15
Carrie Bow Cay	40750	Seagrass Beds	30.8	36	5.5
Carrie Bow Cay	40754	Coral Reef	30.3	36	9
Carrie Bow Cay	40754	Seagrass Beds	30.8	36	13
Carrie Bow Cay	40757	Coral Reef	29.9	35	11
Carrie Bow Cay	40757	Seagrass Beds	30.2	36	13
Carrie Bow Cay	40761	Coral Reef	30.6	35	11
Carrie Bow Cay	40761	Seagrass Beds	31.3	35	11
Carrie Bow Cay	40764	Coral Reef	30.2	35	11
Carrie Bow Cay	40764	Seagrass Beds	30.5	35	11
Carrie Bow Cay	40768	Coral Reef	NA	35	11
Carrie Bow Cay	40768	Seagrass Beds	31	34	8
Carrie Bow Cay	40771	Coral Reef	30.4	35	10
Carrie Bow Cay	40771	Seagrass Beds	30.8	34	13
Carrie Bow Cay	40778	Coral Reef	30.5	35	12
Carrie Bow Cay	40778	Seagrass Beds	NA	34	12
Carrie Bow Cay	40781	Coral Reef	30.5	36	13
Carrie Bow Cay	40781	Seagrass Beds	31.5	37	11
Carrie Bow Cay	40785	Coral Reef	31	35	7
Carrie Bow Cay	40785	Seagrass Beds	31.4	36	4
Carrie Bow Cay	40789	Coral Reef	31.5	35	10
Carrie Bow Cay	40789	Seagrass Beds	32.3	35	2.5
Carrie Bow Cay	40792	Coral Reef	31.3	35	5.5
Carrie Bow Cay	40792	Seagrass Beds	31.2	36	4
Carrie Bow Cay	40797	Coral Reef	30.5	35	4.5
Carrie Bow Cay	40797	Seagrass Beds	30.6	35	2.5
Carrie Bow Cay	40800	Coral Reef	29.2	35.5	21
Carrie Bow Cay	40800	Seagrass Beds	28.8	35	9
Carrie Bow Cay	40803	Coral Reef	30	35	22
Carrie Bow Cay	40803	Seagrass Beds	30.2	34	8
Carrie Bow Cay	40806	Coral Reef	29.9	36	24
Carrie Bow Cay	40806	Seagrass Beds	29.8	35	14
Carrie Bow Cay	40810	Coral Reef	30	35	16
Carrie Bow Cay	40810	Seagrass Beds	30.2	35	8
Carrie Bow Cay	40813	Coral Reef	30.5	35	14
Carrie Bow Cay	40813	Seagrass Beds	30.9	35	11
Carrie Bow Cay	40817	Coral Reef	29.6	NA	13
Carrie Bow Cay	40817	Seagrass Beds	29.8	NA	10.5
Carrie Bow Cay	40820	Coral Reef	29.2	35	11
Carrie Bow Cay	40820	Seagrass Beds	29.2	34	7.5
Carrie Bow Cay	40824	Coral Reef	29.4	35	12
Carrie Bow Cay	40824	Seagrass Beds	31	34	9
Carrie Bow Cay	40827	Coral Reef	29	35	11
Carrie Bow Cay	40827	Seagrass Beds	30.8	33	9
Carrie Bow Cay	40831	Coral Reef	29.2	34	12
Carrie Bow Cay	40831	Seagrass Beds	29.6	33	9
Carrie Bow Cay	40834	Coral Reef	29.5	32	16
Carrie Bow Cay	40834	Seagrass Beds	31	32	10
Carrie Bow Cay	40838	Coral Reef	30	35	8
Carrie Bow Cay	40838	Seagrass Beds	29.7	33	8
Carrie Bow Cay	40841	Coral Reef	28.2	36	13
Carrie Bow Cay	40841	Seagrass Beds	25.4	34	12
Carrie Bow Cay	40845	Coral Reef	28.6	36	19
Carrie Bow Cay	40845	Seagrass Beds	28.1	34	13
Carrie Bow Cay	40852	Coral Reef	27.5	37	9.5
Carrie Bow Cay	40852	Seagrass Beds	26.9	35	11
Carrie Bow Cay	40855	Coral Reef	27.8	36	16
Carrie Bow Cay	40855	Seagrass Beds	27.6	34	8
Carrie Bow Cay	40859	Coral Reef	27.6	37	10
Carrie Bow Cay	40859	Seagrass Beds	25.5	35	6
Carrie Bow Cay	40862	Coral Reef	26	35	13
Carrie Bow Cay	40862	Seagrass Beds	27.2	34	7
Carrie Bow Cay	40866	Coral Reef	27.8	36	14
Carrie Bow Cay	40866	Seagrass Beds	28.4	35	6.5
Carrie Bow Cay	40869	Coral Reef	27.5	37	12.5
Carrie Bow Cay	40869	Seagrass Beds	28.5	35	6
Carrie Bow Cay	40873	Coral Reef	28.1	38	31
Carrie Bow Cay	40873	Seagrass Beds	28.4	35	7
Carrie Bow Cay	40876	Coral Reef	27.2	36	11
Carrie Bow Cay	40876	Seagrass Beds	26.4	35	6.5
Carrie Bow Cay	40880	Coral Reef	27.4	36	12
Carrie Bow Cay	40880	Seagrass Beds	24.6	35	9
Carrie Bow Cay	40881	Seagrass Beds	26.5	37	11
Carrie Bow Cay	40883	Coral Reef	27.5	36	17
Carrie Bow Cay	40883	Seagrass Beds	26.9	35	8
Carrie Bow Cay	40884	Seagrass Beds	23.8	34	10
Carrie Bow Cay	40890	Coral Reef	27	36	17
Carrie Bow Cay	40890	Seagrass Beds	25.1	35	7
Carrie Bow Cay	40894	Coral Reef	27	36	16
Carrie Bow Cay	40894	Seagrass Beds	26.9	36	8
Carrie Bow Cay	40904	Coral Reef	27	37	22
Carrie Bow Cay	40904	Seagrass Beds	27	36	9
Carrie Bow Cay	40911	Coral Reef	27.2	36	14
Carrie Bow Cay	40911	Seagrass Beds	26.2	36	7
Carrie Bow Cay	40915	Coral Reef	26.5	37	20
Carrie Bow Cay	40915	Seagrass Beds	23.9	35	9
Carrie Bow Cay	40922	Coral Reef	26.9	NA	20
Carrie Bow Cay	40922	Seagrass Beds	26.9	36	8
Carrie Bow Cay	40925	Seagrass Beds	26.8	36	9
Carrie Bow Cay	40929	Seagrass Beds	27.1	36	4
Carrie Bow Cay	40932	Coral Reef	NA	NA	5
Carrie Bow Cay	40932	Seagrass Beds	27.1	36	8
Carrie Bow Cay	40936	Coral Reef	27.1	36	6
Carrie Bow Cay	40936	Seagrass Beds	27.5	36	8
Carrie Bow Cay	40943	Coral Reef	26.8	35	10
Carrie Bow Cay	40943	Seagrass Beds	26	34	11
Carrie Bow Cay	40946	Coral Reef	26.7	35	20
Carrie Bow Cay	40946	Seagrass Beds	26.9	35	12
Carrie Bow Cay	40950	Coral Reef	26.7	36.5	12
Carrie Bow Cay	40950	Seagrass Beds	27.2	36	10
Carrie Bow Cay	40953	Coral Reef	26.7	36	20
Carrie Bow Cay	40953	Seagrass Beds	26.7	35	11
Carrie Bow Cay	40957	Coral Reef	27.4	35.5	18
Carrie Bow Cay	40957	Seagrass Beds	27.8	35.5	8
Carrie Bow Cay	40964	Coral Reef	27.8	35	18
Carrie Bow Cay	40964	Seagrass Beds	28.4	35.5	6
Carrie Bow Cay	40967	Coral Reef	27.5	33	20
Carrie Bow Cay	40967	Seagrass Beds	27.6	34.5	13
Carrie Bow Cay	40971	Coral Reef	27.5	35.5	15
Carrie Bow Cay	40971	Seagrass Beds	27.6	36	4
Carrie Bow Cay	40978	Coral Reef	26.9	36.5	16
Carrie Bow Cay	40978	Seagrass Beds	27.6	36	6
Carrie Bow Cay	40981	Coral Reef	26.8	36	14
Carrie Bow Cay	40981	Seagrass Beds	27.4	36.5	6
Carrie Bow Cay	40985	Coral Reef	26.8	36	16
Carrie Bow Cay	40985	Seagrass Beds	27.6	37	7
Carrie Bow Cay	40988	Coral Reef	27.3	36	14
Carrie Bow Cay	40988	Seagrass Beds	27.9	36.5	7
Carrie Bow Cay	40992	Coral Reef	27.3	35.5	19
Carrie Bow Cay	40992	Seagrass Beds	28	36	11
Carrie Bow Cay	40995	Coral Reef	27.5	36	20
Carrie Bow Cay	40995	Seagrass Beds	28.1	36.5	12
Carrie Bow Cay	40999	Coral Reef	28.1	35	13
Carrie Bow Cay	40999	Seagrass Beds	29	35.4	11
Carrie Bow Cay	41002	Coral Reef	28	35.2	27
Carrie Bow Cay	41002	Seagrass Beds	29.3	37	11
Carrie Bow Cay	41006	Coral Reef	28.5	34	14
Carrie Bow Cay	41006	Seagrass Beds	30.4	34.5	7
Carrie Bow Cay	41009	Coral Reef	29	39	21
Carrie Bow Cay	41009	Seagrass Beds	32	35	10.5
Carrie Bow Cay	41020	Coral Reef	30	35	16
Carrie Bow Cay	41020	Seagrass Beds	31	35.2	8
Carrie Bow Cay	41023	Coral Reef	30	37	20
Carrie Bow Cay	41023	Seagrass Beds	31	35	9
Carrie Bow Cay	41027	Coral Reef	28	36	30
Carrie Bow Cay	41027	Seagrass Beds	29	36	11
Carrie Bow Cay	41030	Coral Reef	28.7	36	26
Carrie Bow Cay	41030	Seagrass Beds	29.5	40	12.5
Carrie Bow Cay	41034	Coral Reef	30	34.5	NA
Carrie Bow Cay	41034	Seagrass Beds	29.7	35	10
Carrie Bow Cay	41037	Coral Reef	32.5	34	13
Carrie Bow Cay	41037	Seagrass Beds	30.4	34.5	9
Carrie Bow Cay	41041	Seagrass Beds	29.5	34.5	6.5
Carrie Bow Cay	41044	Coral Reef	28.8	34.9	27
Carrie Bow Cay	41044	Seagrass Beds	29.1	34.4	15
Carrie Bow Cay	41048	Coral Reef	28.6	34.5	20
Carrie Bow Cay	41048	Seagrass Beds	29.4	34.4	11
Carrie Bow Cay	41051	Coral Reef	29	35	21
Carrie Bow Cay	41051	Seagrass Beds	28.8	34.9	8
Carrie Bow Cay	41056	Coral Reef	28.6	34	22
Carrie Bow Cay	41056	Seagrass Beds	28.6	33	9
Carrie Bow Cay	41058	Coral Reef	27.1	33	25
Carrie Bow Cay	41058	Seagrass Beds	29.9	32	11
Carrie Bow Cay	41062	Coral Reef	30.2	33	14
Carrie Bow Cay	41062	Seagrass Beds	31.3	34	8
Carrie Bow Cay	41065	Coral Reef	29.2	32	20
Carrie Bow Cay	41065	Seagrass Beds	30.5	33	7
Carrie Bow Cay	41069	Coral Reef	30.2	34	NA
Carrie Bow Cay	41069	Seagrass Beds	30.6	34	3
Carrie Bow Cay	41072	Coral Reef	29.6	35	23
Carrie Bow Cay	41072	Seagrass Beds	30.2	34	12
Carrie Bow Cay	41076	Coral Reef	29.6	34	16
Carrie Bow Cay	41076	Seagrass Beds	30	33	10
Carrie Bow Cay	41079	Coral Reef	29	34	17
Carrie Bow Cay	41079	Seagrass Beds	29.4	34	13
Carrie Bow Cay	41083	Coral Reef	29.7	34	24
Carrie Bow Cay	41083	Seagrass Beds	30.4	33	9.5
Carrie Bow Cay	41086	Coral Reef	29.3	34	15.5
Carrie Bow Cay	41086	Seagrass Beds	29.7	33	6.5
Carrie Bow Cay	41090	Coral Reef	29.5	34	14
Carrie Bow Cay	41090	Seagrass Beds	29.7	33	6
Carrie Bow Cay	41093	Coral Reef	29	35	13
Carrie Bow Cay	41093	Seagrass Beds	29	34	8
Carrie Bow Cay	41097	Coral Reef	28.9	35	13
Carrie Bow Cay	41097	Seagrass Beds	29.4	35	8.5
Carrie Bow Cay	41100	Coral Reef	28.8	35	16
Carrie Bow Cay	41100	Seagrass Beds	28.8	35	12
Carrie Bow Cay	41104	Coral Reef	29.3	35	11
Carrie Bow Cay	41104	Seagrass Beds	29.5	35	12
Carrie Bow Cay	41107	Seagrass Beds	29.5	34	4.5
Carrie Bow Cay	41111	Coral Reef	29	34	15
Carrie Bow Cay	41111	Seagrass Beds	29.4	34	12
Carrie Bow Cay	41114	Coral Reef	29	34	11
Carrie Bow Cay	41114	Seagrass Beds	29.2	34	10.5
Carrie Bow Cay	41118	Coral Reef	29.2	34	13
Carrie Bow Cay	41118	Seagrass Beds	29.7	35	9
Carrie Bow Cay	41121	Coral Reef	29	NA	13
Carrie Bow Cay	41121	Seagrass Beds	30.4	NA	10
Carrie Bow Cay	41125	Coral Reef	29.4	35	18
Carrie Bow Cay	41125	Seagrass Beds	30.2	34	12
Carrie Bow Cay	41132	Coral Reef	29.4	34	12
Carrie Bow Cay	41132	Seagrass Beds	29.8	33	10
Carrie Bow Cay	41135	Coral Reef	29.3	34	14
Carrie Bow Cay	41135	Seagrass Beds	29.9	34	11
Carrie Bow Cay	41139	Coral Reef	29.2	34	16
Carrie Bow Cay	41139	Seagrass Beds	29.4	33	10
Carrie Bow Cay	41142	Coral Reef	29.4	33	14
Carrie Bow Cay	41142	Seagrass Beds	29.7	33	11
Carrie Bow Cay	41146	Coral Reef	29.4	34	12
Carrie Bow Cay	41146	Seagrass Beds	29.6	33	9
Carrie Bow Cay	41153	Coral Reef	29.9	34	19
Carrie Bow Cay	41153	Seagrass Beds	30.8	34	12
Carrie Bow Cay	41160	Coral Reef	30.9	35	19
Carrie Bow Cay	41160	Seagrass Beds	31.2	35	13.5
Carrie Bow Cay	41167	Coral Reef	31	35	20
Carrie Bow Cay	41167	Seagrass Beds	31.2	35	14
Carrie Bow Cay	41170	Coral Reef	30.6	34	19.5
Carrie Bow Cay	41170	Seagrass Beds	31.1	33	14.5
Carrie Bow Cay	41174	Coral Reef	30	34	21
Carrie Bow Cay	41174	Seagrass Beds	30.2	33	10
Carrie Bow Cay	41177	Coral Reef	29.6	34	13
Carrie Bow Cay	41177	Seagrass Beds	29.6	34	11
Carrie Bow Cay	41181	Coral Reef	29	35	14
Carrie Bow Cay	41181	Seagrass Beds	30.5	35	12
Carrie Bow Cay	41184	Coral Reef	30.7	34	11
Carrie Bow Cay	41184	Seagrass Beds	31.5	34	9
Carrie Bow Cay	41188	Coral Reef	29.5	34	16
Carrie Bow Cay	41188	Seagrass Beds	29.7	34	8
Carrie Bow Cay	41191	Coral Reef	29.7	34	14
Carrie Bow Cay	41191	Seagrass Beds	29.6	33	10
Carrie Bow Cay	41198	Coral Reef	29.2	33	18
Carrie Bow Cay	41198	Seagrass Beds	29.3	33	18
Carrie Bow Cay	41202	Coral Reef	29.4	33	16
Carrie Bow Cay	41202	Seagrass Beds	29.9	33	13
Carrie Bow Cay	41205	Coral Reef	28.4	32	10
Carrie Bow Cay	41205	Seagrass Beds	28.7	32	11
Carrie Bow Cay	41209	Coral Reef	29.1	34	16
Carrie Bow Cay	41209	Seagrass Beds	29.1	35	10
Carrie Bow Cay	41216	Coral Reef	28.8	36	9
Carrie Bow Cay	41216	Seagrass Beds	27.8	38	10
Carrie Bow Cay	41219	Coral Reef	28.7	37	18
Carrie Bow Cay	41219	Seagrass Beds	27.4	35	9
Carrie Bow Cay	41223	Coral Reef	29.2	33	16
Carrie Bow Cay	41223	Seagrass Beds	28.8	32	8.5
Carrie Bow Cay	41226	Seagrass Beds	27.5	35	9
Carrie Bow Cay	41230	Coral Reef	27.8	34	14
Carrie Bow Cay	41230	Seagrass Beds	26.6	35	9.5
Carrie Bow Cay	41233	Coral Reef	26.6	36	13
Carrie Bow Cay	41233	Seagrass Beds	27	34	11
Carrie Bow Cay	41237	Coral Reef	27.6	35	18
Carrie Bow Cay	41237	Seagrass Beds	25.2	34	8.5
Carrie Bow Cay	41240	Coral Reef	27.8	36	20
Carrie Bow Cay	41240	Seagrass Beds	27.2	35	8
Carrie Bow Cay	41244	Coral Reef	27.4	35	18
Carrie Bow Cay	41244	Seagrass Beds	26.2	33	8
Carrie Bow Cay	41247	Coral Reef	26.9	35	17
Carrie Bow Cay	41247	Seagrass Beds	25.9	33	4.5
Carrie Bow Cay	41250	Seagrass Beds	27.3	33	11
Carrie Bow Cay	41251	Coral Reef	26.9	35	17
Carrie Bow Cay	41254	Coral Reef	27.6	34	18
Carrie Bow Cay	41254	Seagrass Beds	28.5	34	9
Carrie Bow Cay	41258	Coral Reef	27.5	35	13
Carrie Bow Cay	41258	Seagrass Beds	27.1	34	7
Carrie Bow Cay	41261	Coral Reef	27.5	35	24
Carrie Bow Cay	41261	Seagrass Beds	27.9	34	8
Carrie Bow Cay	41268	Coral Reef	26	35	19
Carrie Bow Cay	41268	Seagrass Beds	26.5	34	5
Carrie Bow Cay	41272	Coral Reef	28	35	21
Carrie Bow Cay	41272	Seagrass Beds	28.2	34	9.5
Carrie Bow Cay	41275	Coral Reef	27	36	22
Carrie Bow Cay	41275	Seagrass Beds	27.5	34	9.5
Carrie Bow Cay	41279	Coral Reef	27.2	35	17
Carrie Bow Cay	41279	Seagrass Beds	26.9	35	8
Carrie Bow Cay	41286	Coral Reef	27.2	34	24
Carrie Bow Cay	41286	Seagrass Beds	27.4	34	8
Carrie Bow Cay	41289	Coral Reef	27.5	34	18
Carrie Bow Cay	41289	Seagrass Beds	27.9	33	12
Carrie Bow Cay	41296	Coral Reef	26.8	35	30
Carrie Bow Cay	41296	Seagrass Beds	34.4	34	7
Carrie Bow Cay	41300	Coral Reef	26.6	35.5	19
Carrie Bow Cay	41300	Seagrass Beds	34.1	34	11
Carrie Bow Cay	41303	Seagrass Beds	28.2	32.5	12
Carrie Bow Cay	41307	Coral Reef	26.5	35	10
Carrie Bow Cay	41307	Seagrass Beds	26.5	34.5	6
Carrie Bow Cay	41310	Coral Reef	27.1	34	21
Carrie Bow Cay	41310	Seagrass Beds	27.5	35	11.5
Carrie Bow Cay	41314	Coral Reef	27.2	35	18
Carrie Bow Cay	41314	Seagrass Beds	27.8	34.5	12
Carrie Bow Cay	41317	Coral Reef	27.5	35	14
Carrie Bow Cay	41317	Seagrass Beds	28.2	34	6
Carrie Bow Cay	41324	Coral Reef	27.5	35	16
Carrie Bow Cay	41324	Seagrass Beds	27.2	34	13
Carrie Bow Cay	41328	Coral Reef	27.3	35	15.5
Carrie Bow Cay	41328	Seagrass Beds	27.9	34	8
Carrie Bow Cay	41331	Coral Reef	27.8	34	25
Carrie Bow Cay	41331	Seagrass Beds	29.1	34	11
Carrie Bow Cay	41338	Coral Reef	27.4	36	21
Carrie Bow Cay	41338	Seagrass Beds	25.6	35	9
Carrie Bow Cay	41342	Coral Reef	26.7	36	20
Carrie Bow Cay	41342	Seagrass Beds	26.8	34	8
Carrie Bow Cay	41345	Coral Reef	26.9	35	16
Carrie Bow Cay	41345	Seagrass Beds	27.2	35	13
Carrie Bow Cay	41349	Coral Reef	26.5	36	15
Carrie Bow Cay	41349	Seagrass Beds	25.5	35	12
Carrie Bow Cay	41350	Coral Reef	27.5	34	22
Carrie Bow Cay	41350	Seagrass Beds	29.2	35	14
Carrie Bow Cay	41352	Coral Reef	27.3	35	13
Carrie Bow Cay	41352	Seagrass Beds	28.1	34	11
Carrie Bow Cay	41356	Coral Reef	27.8	35	14
Carrie Bow Cay	41356	Seagrass Beds	29.4	34	9
Carrie Bow Cay	41363	Coral Reef	27	35	22
Carrie Bow Cay	41363	Seagrass Beds	27.2	34	13
Carrie Bow Cay	41366	Coral Reef	27.7	33	20
Carrie Bow Cay	41366	Seagrass Beds	28.6	34	12
Carrie Bow Cay	41373	Coral Reef	27.5	36	17
Carrie Bow Cay	41373	Seagrass Beds	27.4	35	13
Carrie Bow Cay	41377	Coral Reef	28	36	33
Carrie Bow Cay	41377	Seagrass Beds	29.4	35	14
Carrie Bow Cay	41380	Coral Reef	27	38	20
Carrie Bow Cay	41380	Seagrass Beds	26.8	36	8
Carrie Bow Cay	41385	Coral Reef	28.2	36	24
Carrie Bow Cay	41385	Seagrass Beds	29.3	35	10
Carrie Bow Cay	41388	Coral Reef	25.3	34	19
Carrie Bow Cay	41388	Seagrass Beds	29.5	34	13
Carrie Bow Cay	41391	Coral Reef	28.5	34	23
Carrie Bow Cay	41391	Seagrass Beds	29.5	34	14
Carrie Bow Cay	41394	Coral Reef	28.7	35	26
Carrie Bow Cay	41394	Seagrass Beds	29.3	35	18
Carrie Bow Cay	41399	Coral Reef	28.3	34.5	15
Carrie Bow Cay	41399	Seagrass Beds	28.3	35	11
Carrie Bow Cay	41401	Coral Reef	27.5	36	16
Carrie Bow Cay	41401	Seagrass Beds	NA	34	11
Carrie Bow Cay	41405	Seagrass Beds	29.5	34.5	6
Carrie Bow Cay	41408	Coral Reef	28.8	34	23
Carrie Bow Cay	41408	Seagrass Beds	30	34	12
Carrie Bow Cay	41412	Coral Reef	29	34	23
Carrie Bow Cay	41412	Seagrass Beds	33	35	12
Carrie Bow Cay	41415	Seagrass Beds	29.4	35	10
Carrie Bow Cay	41422	Coral Reef	28.2	36	14
Carrie Bow Cay	41422	Seagrass Beds	28.7	36.5	11
Carrie Bow Cay	41429	Coral Reef	29.7	34	37
Carrie Bow Cay	41429	Seagrass Beds	30.2	33	11
Carrie Bow Cay	41433	Coral Reef	29.6	34.5	18
Carrie Bow Cay	41433	Seagrass Beds	30.3	35.5	11
Carrie Bow Cay	41440	Coral Reef	28	35	22
Carrie Bow Cay	41440	Seagrass Beds	29	35.5	11
Carrie Bow Cay	41443	Coral Reef	27	34	20
Carrie Bow Cay	41443	Seagrass Beds	28.5	34.5	8.5
Carrie Bow Cay	41447	Coral Reef	29.1	36	NA
Carrie Bow Cay	41447	Seagrass Beds	30	36	9
Carrie Bow Cay	41450	Coral Reef	29.5	35	15
Carrie Bow Cay	41450	Seagrass Beds	29.4	36	10
Carrie Bow Cay	41454	Coral Reef	31.1	35	20
Carrie Bow Cay	41454	Seagrass Beds	30.6	35	14
Carrie Bow Cay	41457	Coral Reef	29	35	15
Carrie Bow Cay	41457	Seagrass Beds	29.3	35	10
Carrie Bow Cay	41461	Coral Reef	29.2	36	18
Carrie Bow Cay	41461	Seagrass Beds	29.7	35	6
Carrie Bow Cay	41464	Coral Reef	29.3	36	18
Carrie Bow Cay	41464	Seagrass Beds	29.7	36	10.5
Carrie Bow Cay	41468	Coral Reef	28.6	36	19.5
Carrie Bow Cay	41468	Seagrass Beds	28.7	35	12.5
Carrie Bow Cay	41472	Coral Reef	29	NA	16
Carrie Bow Cay	41472	Seagrass Beds	29.5	NA	11
Carrie Bow Cay	41475	Coral Reef	29.2	36	18
Carrie Bow Cay	41475	Seagrass Beds	30.5	35	11
Carrie Bow Cay	41479	Coral Reef	29.2	34	16
Carrie Bow Cay	41479	Seagrass Beds	30	36	7.5
Carrie Bow Cay	41489	Seagrass Beds	30.2	32	7
Carrie Bow Cay	41492	Coral Reef	30.5	NA	19
Carrie Bow Cay	41492	Seagrass Beds	30.4	36	13
Carrie Bow Cay	41496	Coral Reef	30.5	37	9
Carrie Bow Cay	41496	Seagrass Beds	31.3	37	5
Carrie Bow Cay	41499	Coral Reef	29.6	33	13
Carrie Bow Cay	41499	Seagrass Beds	29.4	36	14
Carrie Bow Cay	41503	Coral Reef	30.4	35	13
Carrie Bow Cay	41503	Seagrass Beds	30.4	35	8
Carrie Bow Cay	41506	Seagrass Beds	30.4	36	10
Carrie Bow Cay	41510	Coral Reef	29.5	38	17
Carrie Bow Cay	41510	Seagrass Beds	29	36	10
Carrie Bow Cay	41513	Coral Reef	29.8	36	21
Carrie Bow Cay	41513	Seagrass Beds	30.8	36	14
Carrie Bow Cay	41517	Coral Reef	29.3	35	19
Carrie Bow Cay	41517	Seagrass Beds	29.7	35	10
Carrie Bow Cay	41520	Coral Reef	29.3	35	14
Carrie Bow Cay	41520	Seagrass Beds	29.4	34	7
Carrie Bow Cay	41524	Coral Reef	30.1	35	18
Carrie Bow Cay	41524	Seagrass Beds	30.7	34	7.5
Carrie Bow Cay	41527	Coral Reef	29.9	35	18
Carrie Bow Cay	41527	Seagrass Beds	30.8	34	6.5
Carrie Bow Cay	41531	Coral Reef	30.3	33	13
Carrie Bow Cay	41531	Seagrass Beds	30.4	34	8
Carrie Bow Cay	41534	Coral Reef	29.6	35	13.5
Carrie Bow Cay	41534	Seagrass Beds	29.8	34	8
Carrie Bow Cay	41538	Coral Reef	30.2	33	15
Carrie Bow Cay	41538	Seagrass Beds	30.5	32	10.5
Carrie Bow Cay	41541	Coral Reef	30.3	34	10
Carrie Bow Cay	41541	Seagrass Beds	31.2	33	8.5
Carrie Bow Cay	41545	Coral Reef	30	34	11
Carrie Bow Cay	41545	Seagrass Beds	30.7	35	10.5
Carrie Bow Cay	41548	Coral Reef	35	35	16
Carrie Bow Cay	41548	Seagrass Beds	30.8	33	8.5
Carrie Bow Cay	41555	Coral Reef	29.5	36	16
Carrie Bow Cay	41555	Seagrass Beds	30.2	35	NA
Carrie Bow Cay	41559	Coral Reef	29.8	36	12
Carrie Bow Cay	41559	Seagrass Beds	30	35	NA
Carrie Bow Cay	41562	Coral Reef	29.1	35	11
Carrie Bow Cay	41562	Seagrass Beds	28.9	35	NA
Carrie Bow Cay	41566	Coral Reef	30.1	36	11
Carrie Bow Cay	41566	Seagrass Beds	29.7	35	NA
Carrie Bow Cay	41569	Coral Reef	29.8	35.5	14.5
Carrie Bow Cay	41569	Seagrass Beds	30.2	35	NA
Carrie Bow Cay	41573	Coral Reef	29.5	35	15
Carrie Bow Cay	41573	Seagrass Beds	29.2	35	12
Carrie Bow Cay	41576	Coral Reef	28.8	36	18
Carrie Bow Cay	41576	Seagrass Beds	28.5	34	10
Carrie Bow Cay	41580	Coral Reef	29.6	35	15
Carrie Bow Cay	41580	Seagrass Beds	29.8	35	8
Carrie Bow Cay	41583	Coral Reef	29.2	34	20
Carrie Bow Cay	41583	Seagrass Beds	29	34	13
Carrie Bow Cay	41590	Coral Reef	28.5	34	15
Carrie Bow Cay	41590	Seagrass Beds	28	33	10
Carrie Bow Cay	41594	Coral Reef	28.4	34	15
Carrie Bow Cay	41594	Seagrass Beds	28.8	33.2	9
Carrie Bow Cay	41597	Coral Reef	28.8	35	15
Carrie Bow Cay	41597	Seagrass Beds	29.2	33.5	9
Carrie Bow Cay	41604	Coral Reef	28.5	36	17
Carrie Bow Cay	41604	Seagrass Beds	29	35	11
Carrie Bow Cay	41611	Coral Reef	26.3	34	25
Carrie Bow Cay	41611	Seagrass Beds	26.6	33	13
Carrie Bow Cay	41615	Coral Reef	27.9	35	14
Carrie Bow Cay	41615	Seagrass Beds	27.8	35	10
Carrie Bow Cay	41618	Seagrass Beds	28	NA	9
Carrie Bow Cay	41622	Coral Reef	27.8	36	10
Carrie Bow Cay	41622	Seagrass Beds	27.1	35	7
Carrie Bow Cay	41625	Coral Reef	27.8	35.5	19
Carrie Bow Cay	41625	Seagrass Beds	26.4	35	9
Carrie Bow Cay	41629	Coral Reef	27	35	20
Carrie Bow Cay	41629	Seagrass Beds	26.5	35	8
Carrie Bow Cay	41632	Coral Reef	27.8	35	10
Carrie Bow Cay	41632	Seagrass Beds	27.9	34	5.5
Carrie Bow Cay	41636	Coral Reef	26.5	34	9
Carrie Bow Cay	41636	Seagrass Beds	26	34	8.5
Carrie Bow Cay	41639	Coral Reef	27	34	9
Carrie Bow Cay	41639	Seagrass Beds	26.5	34	7
Carrie Bow Cay	41653	Coral Reef	26	NA	NA
Carrie Bow Cay	41653	Seagrass Beds	26.6	35	10
Carrie Bow Cay	41657	Coral Reef	26.5	35	NA
Carrie Bow Cay	41657	Seagrass Beds	23	35	9
Carrie Bow Cay	41660	Coral Reef	26.8	32	20
Carrie Bow Cay	41660	Seagrass Beds	24.5	35	12
Carrie Bow Cay	41664	Coral Reef	26.5	32	15
Carrie Bow Cay	41664	Seagrass Beds	24.9	35	10
Carrie Bow Cay	41667	Coral Reef	26.3	36	15
Carrie Bow Cay	41671	Coral Reef	26.4	37	16
Carrie Bow Cay	41671	Seagrass Beds	28.5	35	9
Carrie Bow Cay	41674	Coral Reef	27	35	19
Carrie Bow Cay	41674	Seagrass Beds	27.4	35	8
Carrie Bow Cay	41678	Coral Reef	27	36	20
Carrie Bow Cay	41678	Seagrass Beds	26.8	35	11
Carrie Bow Cay	41682	Coral Reef	27	36	15
Carrie Bow Cay	41682	Seagrass Beds	27.3	35	7
Carrie Bow Cay	41688	Coral Reef	27	36.5	20
Carrie Bow Cay	41688	Seagrass Beds	27	36.5	7
Carrie Bow Cay	41692	Seagrass Beds	27.6	35	3.5
Carrie Bow Cay	41695	Coral Reef	27.4	35.5	14
Carrie Bow Cay	41695	Seagrass Beds	27.7	34	10
Carrie Bow Cay	41699	Coral Reef	27.7	34.5	17
Carrie Bow Cay	41699	Seagrass Beds	28.5	33.5	9
Carrie Bow Cay	41702	Coral Reef	27.7	36	17
Carrie Bow Cay	41702	Seagrass Beds	27.8	35	10
Carrie Bow Cay	41706	Coral Reef	27.7	35	16
Carrie Bow Cay	41706	Seagrass Beds	28	34	10
Carrie Bow Cay	41709	Coral Reef	27.7	36	14
Carrie Bow Cay	41709	Seagrass Beds	28.4	36	8
Carrie Bow Cay	41713	Coral Reef	27.8	36.5	18
Carrie Bow Cay	41713	Seagrass Beds	28.9	36	4
Carrie Bow Cay	41716	Coral Reef	27.2	37	11
Carrie Bow Cay	41716	Seagrass Beds	27.3	36.5	7.5
Carrie Bow Cay	41720	Coral Reef	28	36	16
Carrie Bow Cay	41720	Seagrass Beds	28.7	35	12.5
Carrie Bow Cay	41723	Coral Reef	28.7	37	17
Carrie Bow Cay	41723	Seagrass Beds	29.1	36	9.5
Carrie Bow Cay	41727	Coral Reef	28.4	36.5	9
Carrie Bow Cay	41727	Seagrass Beds	28.8	36	7.5
Carrie Bow Cay	41730	Coral Reef	28.4	34.5	8
Carrie Bow Cay	41730	Seagrass Beds	29.5	35.5	8.5
Carrie Bow Cay	41734	Coral Reef	28.5	36	14.5
Carrie Bow Cay	41734	Seagrass Beds	29	35	7
Carrie Bow Cay	41737	Coral Reef	28.8	36.5	19.5
Carrie Bow Cay	41737	Seagrass Beds	29.5	35	8
Carrie Bow Cay	41741	Coral Reef	27.8	36	25
Carrie Bow Cay	41741	Seagrass Beds	28.3	35	10
Carrie Bow Cay	41744	Coral Reef	28.4	34	21
Carrie Bow Cay	41744	Seagrass Beds	29.2	35	10
Carrie Bow Cay	41748	Coral Reef	28.5	35	22
Carrie Bow Cay	41748	Seagrass Beds	29.7	36	15
Carrie Bow Cay	41751	Coral Reef	28.8	35	20
Carrie Bow Cay	41751	Seagrass Beds	29	36	14
Carrie Bow Cay	41755	Coral Reef	28.7	36	22
Carrie Bow Cay	41755	Seagrass Beds	29.4	35	7
Carrie Bow Cay	41758	Coral Reef	27	35	18
Carrie Bow Cay	41758	Seagrass Beds	30.9	36	10
Carrie Bow Cay	41762	Coral Reef	29	35	20.5
Carrie Bow Cay	41762	Seagrass Beds	29.8	35	8.5
Carrie Bow Cay	41765	Coral Reef	29.2	35	20.5
Carrie Bow Cay	41765	Seagrass Beds	29.4	35	10.5
Carrie Bow Cay	41769	Coral Reef	29.2	35	16
Carrie Bow Cay	41769	Seagrass Beds	29.7	35	8
Carrie Bow Cay	41772	Seagrass Beds	29.1	35	8
Carrie Bow Cay	41776	Coral Reef	28.2	36	15
Carrie Bow Cay	41776	Seagrass Beds	27.8	36	7.5
Carrie Bow Cay	41779	Coral Reef	28.7	35	15
Carrie Bow Cay	41779	Seagrass Beds	29.1	35	8.5
Carrie Bow Cay	41783	Seagrass Beds	29.9	36	9.5
Carrie Bow Cay	41786	Coral Reef	29.2	35	10
Carrie Bow Cay	41786	Seagrass Beds	29.3	36	3
Carrie Bow Cay	41790	Coral Reef	28.8	35	14
Carrie Bow Cay	41790	Seagrass Beds	29.1	36	8
Carrie Bow Cay	41793	Coral Reef	28.8	35	15
Carrie Bow Cay	41793	Seagrass Beds	29	35	9
Carrie Bow Cay	41797	Coral Reef	28.5	35.5	14.5
Carrie Bow Cay	41797	Seagrass Beds	28.5	35.5	8
Carrie Bow Cay	41800	Coral Reef	28	35	14
Carrie Bow Cay	41800	Seagrass Beds	28.5	36	8.5
Carrie Bow Cay	41804	Seagrass Beds	29.3	36	6
Carrie Bow Cay	41807	Coral Reef	28	35	16
Carrie Bow Cay	41807	Seagrass Beds	28.4	36	7
Carrie Bow Cay	41814	Coral Reef	28.5	35	15
Carrie Bow Cay	41814	Seagrass Beds	29	36	7
Carrie Bow Cay	41821	Coral Reef	29	38	17
Carrie Bow Cay	41821	Seagrass Beds	29.5	35.5	7.5
Carrie Bow Cay	41825	Coral Reef	29	36.5	19
Carrie Bow Cay	41825	Seagrass Beds	29.5	38	9
Carrie Bow Cay	41828	Coral Reef	29	36	18
Carrie Bow Cay	41828	Seagrass Beds	29.5	35	9
Carrie Bow Cay	41832	Seagrass Beds	29.8	35	9
Carrie Bow Cay	41835	Coral Reef	28.6	36	18
Carrie Bow Cay	41835	Seagrass Beds	29	35	8.5
Carrie Bow Cay	41839	Coral Reef	29.4	36	9
Carrie Bow Cay	41839	Seagrass Beds	30	35	3.5
Carrie Bow Cay	41842	Coral Reef	29.5	36	17
Carrie Bow Cay	41842	Seagrass Beds	29.8	34	14
Carrie Bow Cay	41846	Coral Reef	29.5	36	17
Carrie Bow Cay	41846	Seagrass Beds	30.2	36	14
Carrie Bow Cay	41849	Coral Reef	29.2	35	13
Carrie Bow Cay	41849	Seagrass Beds	29	34.5	13
Carrie Bow Cay	41853	Coral Reef	30.7	34	13
Carrie Bow Cay	41853	Seagrass Beds	31.1	34	13
Carrie Bow Cay	41856	Coral Reef	30.1	34.5	15
Carrie Bow Cay	41856	Seagrass Beds	30.7	34.5	11
Carrie Bow Cay	41860	Coral Reef	29	34	13
Carrie Bow Cay	41860	Seagrass Beds	30.7	33	9
Carrie Bow Cay	41874	Coral Reef	29.9	35	31
Carrie Bow Cay	41874	Seagrass Beds	30.5	35	10.5
Carrie Bow Cay	41877	Coral Reef	30.4	35	30
Carrie Bow Cay	41877	Seagrass Beds	31.4	35	11.5
Carrie Bow Cay	41881	Coral Reef	30.2	36	28
Carrie Bow Cay	41881	Seagrass Beds	30.6	36	12
Carrie Bow Cay	41884	Seagrass Beds	30.1	36.5	10
Carrie Bow Cay	41888	Coral Reef	29.6	36	19
Carrie Bow Cay	41888	Seagrass Beds	29	37	9
Carrie Bow Cay	41891	Coral Reef	29.5	36	20
Carrie Bow Cay	41891	Seagrass Beds	29.8	35	17
Carrie Bow Cay	41895	Seagrass Beds	29.4	35	8
Carrie Bow Cay	41899	Coral Reef	29.4	35	17
Carrie Bow Cay	41899	Seagrass Beds	29.8	35	15
Carrie Bow Cay	41902	Coral Reef	29.8	35	18
Carrie Bow Cay	41902	Seagrass Beds	30.6	35	14
Carrie Bow Cay	41905	Coral Reef	29.6	35	16
Carrie Bow Cay	41905	Seagrass Beds	29.7	35	7.5
Carrie Bow Cay	41909	Coral Reef	29.3	35	26
Carrie Bow Cay	41909	Seagrass Beds	28.8	34	11
Carrie Bow Cay	41916	Coral Reef	29.5	36	8.5
Carrie Bow Cay	41916	Seagrass Beds	29.8	35	8
Carrie Bow Cay	41919	Seagrass Beds	31.8	35	8.5
Carrie Bow Cay	41923	Coral Reef	29.2	35	18
Carrie Bow Cay	41923	Seagrass Beds	29	36	12
Carrie Bow Cay	41926	Seagrass Beds	28.8	35	8
Carrie Bow Cay	41930	Coral Reef	28.8	35	21
Carrie Bow Cay	41930	Seagrass Beds	28.5	35	9.5
Carrie Bow Cay	41933	Coral Reef	29.1	36	25.5
Carrie Bow Cay	41933	Seagrass Beds	29.3	35	6.5
Carrie Bow Cay	41937	Coral Reef	29.4	37	11
Carrie Bow Cay	41937	Seagrass Beds	27.8	35	6.5
Carrie Bow Cay	41941	Coral Reef	28.8	36.5	17
Carrie Bow Cay	41941	Seagrass Beds	27.4	35	12
Carrie Bow Cay	41947	Seagrass Beds	27.5	35	10
Carrie Bow Cay	41951	Coral Reef	NA	35	25
Carrie Bow Cay	41954	Coral Reef	27.8	35	27
Carrie Bow Cay	41954	Seagrass Beds	27.2	32	10
Carrie Bow Cay	41965	Coral Reef	26.7	32	14
Carrie Bow Cay	41965	Seagrass Beds	26.7	35	12
Carrie Bow Cay	41968	Coral Reef	28.2	34	12
Carrie Bow Cay	41968	Seagrass Beds	29.4	35	12
Carrie Bow Cay	41972	Coral Reef	27.4	35	17
Carrie Bow Cay	41972	Seagrass Beds	23.6	33	5
Carrie Bow Cay	41975	Coral Reef	27.2	36	13
Carrie Bow Cay	41975	Seagrass Beds	26.1	35	7.5
Carrie Bow Cay	41979	Coral Reef	27	34.5	11
Carrie Bow Cay	41979	Seagrass Beds	25.5	34	8
Carrie Bow Cay	41982	Coral Reef	26.9	36	14
Carrie Bow Cay	41982	Seagrass Beds	25.3	35	10
Carrie Bow Cay	41986	Coral Reef	27.2	36	18
Carrie Bow Cay	41986	Seagrass Beds	24.4	34	12
Carrie Bow Cay	41989	Coral Reef	27	36	23
Carrie Bow Cay	41989	Seagrass Beds	25.2	35	9
Carrie Bow Cay	41993	Coral Reef	27.3	36	21
Carrie Bow Cay	41993	Seagrass Beds	26.5	34.5	8
Carrie Bow Cay	41996	Coral Reef	26.8	36	16
Carrie Bow Cay	41996	Seagrass Beds	26.9	35	5
Carrie Bow Cay	42000	Coral Reef	27.3	35	14
Carrie Bow Cay	42000	Seagrass Beds	26.4	34	8.5
Carrie Bow Cay	42003	Coral Reef	27.5	36	15
Carrie Bow Cay	42003	Seagrass Beds	27.2	36	13
Carrie Bow Cay	42007	Coral Reef	27.2	37	20
Carrie Bow Cay	42007	Seagrass Beds	27.3	36	3
Carrie Bow Cay	42011	Coral Reef	27.2	36	21
Carrie Bow Cay	42011	Seagrass Beds	26.5	35	11
Carrie Bow Cay	42015	Coral Reef	26.8	37	21
Carrie Bow Cay	42015	Seagrass Beds	26.5	37	6
Carrie Bow Cay	42017	Coral Reef	26.8	36	21
Carrie Bow Cay	42017	Seagrass Beds	27	37	11
Carrie Bow Cay	42022	Coral Reef	26.7	37	23
Carrie Bow Cay	42022	Seagrass Beds	25.8	36	8
Carrie Bow Cay	42024	Coral Reef	26.7	36	23
Carrie Bow Cay	42024	Seagrass Beds	26.2	36	11
Carrie Bow Cay	42029	Coral Reef	26.8	37	24
Carrie Bow Cay	42029	Seagrass Beds	26.7	37	8
Carrie Bow Cay	42031	Coral Reef	26.5	37	24
Carrie Bow Cay	42031	Seagrass Beds	23.9	37	10
Carrie Bow Cay	42035	Coral Reef	27.8	36.5	19
Carrie Bow Cay	42035	Seagrass Beds	28.1	16	16
Carrie Bow Cay	42038	Coral Reef	26.8	36	15
Carrie Bow Cay	42038	Seagrass Beds	26.7	35	15
Carrie Bow Cay	42042	Seagrass Beds	24.5	36	11
Carrie Bow Cay	42045	Coral Reef	26.7	37.5	13
Carrie Bow Cay	42045	Seagrass Beds	25.5	36	10
Carrie Bow Cay	42052	Coral Reef	26.7	37	17
Carrie Bow Cay	42052	Seagrass Beds	26.5	35	7
Carrie Bow Cay	42063	Coral Reef	26.7	34	20
Carrie Bow Cay	42063	Seagrass Beds	27.9	37	NA
Carrie Bow Cay	42066	Coral Reef	27.4	35	18
Carrie Bow Cay	42066	Seagrass Beds	27.4	35	6.5
Carrie Bow Cay	42070	Coral Reef	26.9	34	17
Carrie Bow Cay	42070	Seagrass Beds	27	34	8.5
Carrie Bow Cay	42073	Seagrass Beds	27.5	37	3.5
Carrie Bow Cay	42077	Coral Reef	27	33	16
Carrie Bow Cay	42077	Seagrass Beds	27.9	36	6
Carrie Bow Cay	42080	Coral Reef	27.1	34	23
Carrie Bow Cay	42080	Seagrass Beds	27.3	37	16
Carrie Bow Cay	42084	Coral Reef	27.1	35	20
Carrie Bow Cay	42084	Seagrass Beds	28	36	6.5
Carrie Bow Cay	42087	Coral Reef	28.5	36	21
Carrie Bow Cay	42087	Seagrass Beds	28.6	36	11.5
Carrie Bow Cay	42094	Coral Reef	27.4	35	15
Carrie Bow Cay	42094	Seagrass Beds	27.6	34	12.5
Carrie Bow Cay	42097	Coral Reef	27.5	36	20
Carrie Bow Cay	42097	Seagrass Beds	28.3	35	11
Carrie Bow Cay	42101	Seagrass Beds	28.3	35	8.5
Carrie Bow Cay	42105	Seagrass Beds	28.4	35	10.5
Carrie Bow Cay	42108	Coral Reef	NA	35	14
Carrie Bow Cay	42108	Seagrass Beds	NA	35	7
Carrie Bow Cay	42112	Coral Reef	28.4	35	22
Carrie Bow Cay	42112	Seagrass Beds	29.1	35	7
Carrie Bow Cay	42115	Coral Reef	28.5	NA	20
Carrie Bow Cay	42115	Seagrass Beds	30.9	NA	7.5
Carrie Bow Cay	42119	Coral Reef	28.5	35	22
Carrie Bow Cay	42119	Seagrass Beds	29.8	36	8
Carrie Bow Cay	42122	Coral Reef	29.8	37	21
Carrie Bow Cay	42122	Seagrass Beds	30.3	37	8.5
Carrie Bow Cay	42126	Coral Reef	28	37	16
Carrie Bow Cay	42126	Seagrass Beds	28.8	37	7.5
Carrie Bow Cay	42129	Coral Reef	28.5	38	23.5
Carrie Bow Cay	42129	Seagrass Beds	29.3	39	7.5
Carrie Bow Cay	42143	Coral Reef	28.8	35	20
Carrie Bow Cay	42143	Seagrass Beds	30	34	11
Carrie Bow Cay	42147	Seagrass Beds	28.9	36	9
Carrie Bow Cay	42150	Seagrass Beds	29.5	36	10
Carrie Bow Cay	42154	Seagrass Beds	29.4	35	9
Carrie Bow Cay	42157	Coral Reef	28.9	35	16
Carrie Bow Cay	42157	Seagrass Beds	29.4	36	13
Carrie Bow Cay	42161	Coral Reef	29.7	35	14
Carrie Bow Cay	42161	Seagrass Beds	31.2	36	10
Carrie Bow Cay	42164	Seagrass Beds	29.4	36	9
Carrie Bow Cay	42168	Coral Reef	28.9	35	12
Carrie Bow Cay	42168	Seagrass Beds	29.8	35	8
Carrie Bow Cay	42171	Seagrass Beds	28.8	36	4
Carrie Bow Cay	42175	Coral Reef	28.5	36	25
Carrie Bow Cay	42175	Seagrass Beds	28.6	36	10
Carrie Bow Cay	42182	Coral Reef	28.5	35	28
Carrie Bow Cay	42182	Seagrass Beds	28.1	35	6
Carrie Bow Cay	42185	Coral Reef	28.2	33.5	20
Carrie Bow Cay	42185	Seagrass Beds	29	35	5
Carrie Bow Cay	42189	Coral Reef	28.4	34	15
Carrie Bow Cay	42189	Seagrass Beds	28.8	35	7
Carrie Bow Cay	42192	Coral Reef	28.4	36	20
Carrie Bow Cay	42192	Seagrass Beds	28.8	37	13
Carrie Bow Cay	42196	Coral Reef	28.5	35.2	18
Carrie Bow Cay	42196	Seagrass Beds	29.4	36.4	14
Carrie Bow Cay	42199	Coral Reef	29.4	36.5	13
Carrie Bow Cay	42199	Seagrass Beds	30.1	37.2	9
Carrie Bow Cay	42203	Coral Reef	28.6	35	25
Carrie Bow Cay	42203	Seagrass Beds	29.7	36	11
Carrie Bow Cay	33997	Coral Reef	27	36	28
Carrie Bow Cay	34018	Coral Reef	27.2	36	34
Carrie Bow Cay	34024	Coral Reef	27.5	36	30
Carrie Bow Cay	34024	Seagrass Beds	28.3	36	15
Carrie Bow Cay	34032	Seagrass Beds	26.6	35	8
Carrie Bow Cay	34053	Coral Reef	27.3	35	25
Carrie Bow Cay	34059	Coral Reef	28	35	30
Carrie Bow Cay	34080	Coral Reef	28	36	22
Carrie Bow Cay	34116	Coral Reef	29.2	36	23
Carrie Bow Cay	34123	Coral Reef	29.9	36	16
Carrie Bow Cay	34137	Coral Reef	29.1	36	23
Carrie Bow Cay	34192	Coral Reef	29.2	37.5	23.5
Carrie Bow Cay	34199	Coral Reef	29	36	35
Carrie Bow Cay	34206	Coral Reef	29.4	35	31
Carrie Bow Cay	34325	Coral Reef	26.8	34	22
Carrie Bow Cay	34347	Coral Reef	27.5	36.5	28
Carrie Bow Cay	34353	Coral Reef	27.5	36.5	26.5
Carrie Bow Cay	34360	Coral Reef	27.5	36	26.5
Carrie Bow Cay	34367	Coral Reef	27.5	36	27
Carrie Bow Cay	34375	Coral Reef	27	36	21
Carrie Bow Cay	34381	Coral Reef	27.5	36	27.5
Carrie Bow Cay	34388	Coral Reef	27	35	27
Carrie Bow Cay	34409	Coral Reef	27.5	36	16
Carrie Bow Cay	34430	Coral Reef	29.9	35	24.5
Carrie Bow Cay	34437	Coral Reef	29.7	35	21.5
Carrie Bow Cay	34452	Coral Reef	28.5	36	19.5
Carrie Bow Cay	34473	Coral Reef	28.8	38	17
Carrie Bow Cay	34486	Coral Reef	28.5	40	43
Carrie Bow Cay	34493	Coral Reef	28.6	37	40
Carrie Bow Cay	34500	Coral Reef	28.7	36	27.6
Carrie Bow Cay	34507	Coral Reef	29.2	36	24.5
Carrie Bow Cay	34521	Coral Reef	28.7	37	27.9
Carrie Bow Cay	34528	Coral Reef	28.7	36	21
Carrie Bow Cay	34535	Coral Reef	28.6	36	25.7
Carrie Bow Cay	34549	Coral Reef	28.9	36	17
Carrie Bow Cay	34563	Coral Reef	29	36	26
Carrie Bow Cay	34690	Coral Reef	27.8	NA	15
Carrie Bow Cay	34696	Coral Reef	27.9	NA	19
Carrie Bow Cay	34704	Coral Reef	27.5	36	23
Carrie Bow Cay	34711	Seagrass Beds	26.8	36	11
Carrie Bow Cay	34724	Seagrass Beds	26.4	36.5	2
Carrie Bow Cay	34739	Coral Reef	26.8	40	18
Carrie Bow Cay	34739	Seagrass Beds	25.7	40	11
Carrie Bow Cay	34745	Seagrass Beds	27.3	39	3
Carrie Bow Cay	34780	Seagrass Beds	27.8	36	12.5
Carrie Bow Cay	34787	Seagrass Beds	27.9	36	13
Carrie Bow Cay	34822	Seagrass Beds	29.9	34.5	15
Carrie Bow Cay	34862	Seagrass Beds	29	36	11
Carrie Bow Cay	34869	Seagrass Beds	30.1	35	13
Carrie Bow Cay	34921	Coral Reef	30.1	35	21
Carrie Bow Cay	35018	Coral Reef	28.2	36	11.5
Carrie Bow Cay	35179	Coral Reef	27	35	29
Carrie Bow Cay	35179	Seagrass Beds	31.5	35	13
Carrie Bow Cay	35284	Coral Reef	29	35	21
Carrie Bow Cay	35284	Seagrass Beds	28	35	12
Carrie Bow Cay	35543	Coral Reef	29.3	35	24
Carrie Bow Cay	35704	Seagrass Beds	31	32.5	10
Carrie Bow Cay	35725	Seagrass Beds	34	34	12
Carrie Bow Cay	35739	Coral Reef	30	37	18
Carrie Bow Cay	36985	Coral Reef	28.5	26.5	14
Carrie Bow Cay	37104	Coral Reef	30	30	22.5
Carrie Bow Cay	37188	Seagrass Beds	29.9	28	7.5
Carrie Bow Cay	37202	Seagrass Beds	36	31	7
Carrie Bow Cay	37210	Seagrass Beds	37.1	30	10
Carrie Bow Cay	37258	Coral Reef	27.2	32.5	19
Carrie Bow Cay	37307	Coral Reef	27.6	32	32
Carrie Bow Cay	37695	Coral Reef	27.4	35	29
Carrie Bow Cay	37709	Seagrass Beds	28.5	37	9.5
Carrie Bow Cay	37738	Seagrass Beds	29.8	36	12
Carrie Bow Cay	37849	Coral Reef	29.2	36	11.5
Carrie Bow Cay	37853	Coral Reef	29.3	35	14
Carrie Bow Cay	37856	Coral Reef	30	36	14
Carrie Bow Cay	37856	Seagrass Beds	30	36	NA
Carrie Bow Cay	37860	Coral Reef	29.8	35	14
Carrie Bow Cay	37860	Seagrass Beds	30.2	35	12
Carrie Bow Cay	37881	Coral Reef	30.5	36	22
Carrie Bow Cay	37884	Coral Reef	30	36	19
Carrie Bow Cay	37926	Coral Reef	29	35.5	27.5
Carrie Bow Cay	37940	Seagrass Beds	27.8	34.9	12.5
Carrie Bow Cay	38521	Coral Reef	29.55	35.5	18.5
Carrie Bow Cay	38521	Seagrass Beds	30.5	35.5	8.5
Carrie Bow Cay	38972	Coral Reef	30.3	36	NA
Hog Breaker Reef	33856	Coral Reef	27.5	35	49
Hog Breaker Reef	33863	Coral Reef	26.6	35	30
Hog Breaker Reef	33870	Coral Reef	27.5	36	48
Hog Breaker Reef	33877	Coral Reef	26.8	36	30.5
Hog Breaker Reef	33890	Coral Reef	24.9	36	25
Hog Breaker Reef	33904	Coral Reef	23.7	35.5	NA
Hog Breaker Reef	33911	Coral Reef	23.4	36	17.7
Hog Breaker Reef	33925	Coral Reef	22.1	36	35
Hog Breaker Reef	33932	Coral Reef	22.2	36	38
Hog Breaker Reef	33954	Coral Reef	20.7	36	41
Hog Breaker Reef	33960	Coral Reef	20.5	36	50.7
Hog Breaker Reef	34354	Coral Reef	20.1	36	35.6
Hog Breaker Reef	34359	Coral Reef	19.8	36	37.5
Hog Breaker Reef	34366	Coral Reef	20.21	36	36.3
Hog Breaker Reef	34395	Coral Reef	20	36	NA
Hog Breaker Reef	34430	Coral Reef	19.9	36	NA
Hog Breaker Reef	34438	Coral Reef	NA	36	37
Hog Breaker Reef	34443	Coral Reef	20.9	36	32
Hog Breaker Reef	34458	Coral Reef	22.8	36.5	32
Hog Breaker Reef	34475	Coral Reef	22.9	36	44
Hog Breaker Reef	34479	Coral Reef	22.9	36	43
Hog Breaker Reef	34488	Coral Reef	25	NA	23
Hog Breaker Reef	34513	Coral Reef	27.6	36	45
Hog Breaker Reef	34521	Coral Reef	29.5	36	25
Hog Breaker Reef	34528	Coral Reef	NA	36	29
Hog Breaker Reef	34540	Coral Reef	28.8	36	NA
Hog Breaker Reef	34549	Coral Reef	29	36	23
Hog Breaker Reef	34556	Coral Reef	28.5	NA	26.5
Hog Breaker Reef	34564	Coral Reef	29.9	NA	25
Hog Breaker Reef	34570	Coral Reef	28.4	NA	25.8
Hog Breaker Reef	34576	Coral Reef	28.5	NA	32
Hog Breaker Reef	34583	Coral Reef	28.1	36	18
Hog Breaker Reef	34598	Coral Reef	27.1	36	32.2
Hog Breaker Reef	34604	Coral Reef	NA	36	NA
Hog Breaker Reef	34618	Coral Reef	25.7	NA	NA
Hog Breaker Reef	34634	Coral Reef	23.7	NA	15.5
Hog Breaker Reef	34717	Coral Reef	20.4	36	39.8
Hog Breaker Reef	34744	Coral Reef	18.7	36.5	30
Hog Breaker Reef	34759	Coral Reef	18.9	36	34.2
Hog Breaker Reef	34766	Coral Reef	19.4	36	30
Hog Breaker Reef	34773	Coral Reef	18.2	37	25.3
Hog Breaker Reef	34802	Coral Reef	18.9	37	17
Hog Breaker Reef	34842	Coral Reef	21.4	NA	50
Hog Breaker Reef	34872	Coral Reef	25.2	NA	26
Hog Breaker Reef	34877	Coral Reef	25.4	NA	41
Hog Breaker Reef	34886	Coral Reef	27.2	NA	35
Hog Breaker Reef	34891	Coral Reef	26.8	NA	44
Hog Breaker Reef	34904	Coral Reef	28.7	NA	50
Hog Breaker Reef	34953	Coral Reef	27	NA	17.7
Hog Breaker Reef	34968	Coral Reef	26.5	36	21.7
Hog Breaker Reef	34975	Coral Reef	26.5	NA	29
Hog Breaker Reef	35018	Coral Reef	24.2	35	21.9
Hog Breaker Reef	35030	Coral Reef	22.1	36	42.1
Hog Breaker Reef	35038	Coral Reef	21.1	35.5	42.5
Hog Breaker Reef	35117	Coral Reef	18.7	37	18
Hog Breaker Reef	35262	Coral Reef	27.55	36	29
Hog Breaker Reef	35276	Coral Reef	27	NA	46.4
Hog Breaker Reef	35285	Coral Reef	28.2	NA	25.2
Hog Breaker Reef	35292	Coral Reef	27.8	NA	NA
Hog Breaker Reef	35298	Coral Reef	28	36	34.5
Hog Breaker Reef	35325	Coral Reef	27.7	37	45
Hog Breaker Reef	35349	Coral Reef	26	NA	39.4
Hog Breaker Reef	35395	Coral Reef	21.5	NA	18.5
Hog Breaker Reef	35403	Coral Reef	20.5	38	28
Hog Breaker Reef	35474	Coral Reef	19.4	37	37
Hog Breaker Reef	35480	Coral Reef	19.1	37	40
Hog Breaker Reef	35557	Coral Reef	21	36	48.6
Hog Breaker Reef	35605	Coral Reef	28.7	NA	27.9
Hog Breaker Reef	35619	Coral Reef	26.8	NA	40.5
Hog Breaker Reef	35696	Coral Reef	26.7	35	47.8
Hog Breaker Reef	35885	Coral Reef	19.7	NA	38.8
Hog Breaker Reef	35915	Coral Reef	21.3	38	25.6
Hog Breaker Reef	35922	Coral Reef	21.4	NA	25.7
Hog Breaker Reef	35957	Coral Reef	23	36	32.1
Hog Breaker Reef	35963	Coral Reef	24.5	36	44.5
Hog Breaker Reef	35970	Coral Reef	24.8	36	35.7
Hog Breaker Reef	35976	Coral Reef	26.2	35	38.4
Hog Breaker Reef	35978	Coral Reef	26.2	NA	40
Hog Breaker Reef	35983	Coral Reef	26.9	NA	30.5
Hog Breaker Reef	35990	Coral Reef	27.5	35	10.1
Hog Breaker Reef	35991	Coral Reef	27	35	35.3
Hog Breaker Reef	35997	Coral Reef	28.1	35	49.4
Hog Breaker Reef	36012	Coral Reef	28.4	35	29.5
Hog Breaker Reef	36025	Coral Reef	29.8	35	16.8
Hog Breaker Reef	36033	Coral Reef	30	35	8.2
Hog Breaker Reef	36035	Coral Reef	29.8	NA	25
Hog Breaker Reef	36042	Coral Reef	28.6	35	27.6
Hog Breaker Reef	36049	Coral Reef	29.7	36	12.8
Hog Breaker Reef	36052	Coral Reef	28.1	NA	24
Hog Breaker Reef	36053	Coral Reef	28.4	NA	NA
Hog Breaker Reef	36073	Coral Reef	26.6	32	23.4
Hog Breaker Reef	36080	Coral Reef	25.8	33	26.8
Hog Breaker Reef	36087	Coral Reef	25.7	NA	41
Hog Breaker Reef	36088	Coral Reef	25.3	34	31.4
Hog Breaker Reef	36095	Coral Reef	24.1	35	29.5
Hog Breaker Reef	36109	Coral Reef	23	35	43.5
Hog Breaker Reef	36116	Coral Reef	23.8	34	41.5
Hog Breaker Reef	36123	Coral Reef	22.8	NA	43
Hog Breaker Reef	36129	Coral Reef	22.7	36	40.5
Hog Breaker Reef	36137	Coral Reef	23.2	35	46
Hog Breaker Reef	36151	Coral Reef	22.2	36	46.7
Hog Breaker Reef	36167	Coral Reef	21.2	35	60
Hog Breaker Reef	36178	Coral Reef	21.3	35	30.6
Hog Breaker Reef	36209	Coral Reef	19.7	NA	30
Hog Breaker Reef	36243	Coral Reef	20.4	36	60
Hog Breaker Reef	36276	Coral Reef	20	32	48.1
Hog Breaker Reef	36284	Coral Reef	20.7	35	42.5
Hog Breaker Reef	36291	Coral Reef	22	35	31.9
Hog Breaker Reef	36305	Coral Reef	24	35.1	30.8
Hog Breaker Reef	36314	Coral Reef	24	35	39
Hog Breaker Reef	36321	Coral Reef	24.8	35	34.5
Hog Breaker Reef	36341	Coral Reef	27.5	35	27
Hog Breaker Reef	36370	Coral Reef	27.5	35	44
Hog Breaker Reef	36392	Coral Reef	29.2	NA	35
Hog Breaker Reef	36397	Coral Reef	28.9	35	29
Hog Breaker Reef	36402	Coral Reef	29.4	NA	NA
Hog Breaker Reef	36409	Coral Reef	28.7	35	24.6
Hog Breaker Reef	36433	Coral Reef	27.1	35	33.4
Hog Breaker Reef	36437	Coral Reef	26.5	34.6	27.2
Hog Breaker Reef	36445	Coral Reef	26	NA	35
Hog Breaker Reef	36474	Coral Reef	23.7	34	NA
Hog Breaker Reef	36532	Coral Reef	21.5	35	60
Hog Breaker Reef	36563	Coral Reef	19.4	35	42
Hog Breaker Reef	36570	Coral Reef	20.2	35	48
Hog Breaker Reef	36584	Coral Reef	18.6	35	NA
Hog Breaker Reef	36595	Coral Reef	19.5	35	50
Hog Breaker Reef	36600	Coral Reef	19.4	35	50
Hog Breaker Reef	36620	Coral Reef	20.2	35	46
Hog Breaker Reef	36628	Coral Reef	20.5	35	28
Hog Breaker Reef	36648	Coral Reef	22	35	31
Hog Breaker Reef	36655	Coral Reef	22.6	35	38
Hog Breaker Reef	36669	Coral Reef	23.1	35	50
Hog Breaker Reef	36683	Coral Reef	24.9	35	7.8
Hog Breaker Reef	36688	Coral Reef	21.5	NA	47
Hog Breaker Reef	36692	Coral Reef	22.4	NA	37
Hog Breaker Reef	36699	Coral Reef	27.1	35	29.4
Hog Breaker Reef	36711	Coral Reef	27.3	35	44.5
Hog Breaker Reef	36717	Coral Reef	27.1	35	30.5
Hog Breaker Reef	36725	Coral Reef	29	35	45.3
Hog Breaker Reef	36730	Coral Reef	28.4	35	32
Hog Breaker Reef	36738	Coral Reef	29	35	28.7
Hog Breaker Reef	36741	Coral Reef	27.1	35	30.5
Hog Breaker Reef	36748	Coral Reef	29	35	45.3
Hog Breaker Reef	36755	Coral Reef	28.3	NA	46
Hog Breaker Reef	36757	Coral Reef	23.1	35	50
Hog Breaker Reef	36762	Coral Reef	22.6	35	38
Hog Breaker Reef	36781	Coral Reef	22	35	31
Hog Breaker Reef	36782	Coral Reef	27.3	35	44.5
Hog Breaker Reef	36789	Coral Reef	28	35	35
Hog Breaker Reef	36817	Coral Reef	19.5	35	50
Hog Breaker Reef	36854	Coral Reef	22.4	NA	37
Hog Breaker Reef	36859	Coral Reef	20.2	35	48
Hog Breaker Reef	36866	Coral Reef	21.5	NA	47
Hog Breaker Reef	36867	Coral Reef	21.5	35	60
Hog Breaker Reef	36921	Coral Reef	19.8	NA	60
Hog Breaker Reef	36937	Coral Reef	20.3	NA	NA
Hog Breaker Reef	36944	Coral Reef	19.8	NA	44
Hog Breaker Reef	37020	Coral Reef	22.1	NA	60
Hog Breaker Reef	37055	Coral Reef	24.5	NA	30
Hog Breaker Reef	37067	Coral Reef	26.7	NA	30
Hog Breaker Reef	37099	Coral Reef	28.5	NA	31
Hog Breaker Reef	37103	Coral Reef	NA	NA	12.2
Hog Breaker Reef	37107	Coral Reef	27.8	NA	42
Hog Breaker Reef	37125	Coral Reef	NA	NA	13
Hog Breaker Reef	37126	Coral Reef	29	NA	33.8
Hog Breaker Reef	37131	Coral Reef	NA	NA	11.2
Hog Breaker Reef	37154	Coral Reef	27.3	NA	29.2
Hog Breaker Reef	37155	Coral Reef	NA	NA	11.3
Hog Breaker Reef	37204	Coral Reef	23.8	NA	40
Hog Breaker Reef	37229	Coral Reef	22.6	NA	60
Hog Breaker Reef	37273	Coral Reef	20	NA	60
Hog Breaker Reef	37280	Coral Reef	20.8	NA	60
Hog Breaker Reef	37308	Coral Reef	19.7	NA	60
Hog Breaker Reef	37339	Coral Reef	19.7	36	60
Hog Breaker Reef	37345	Coral Reef	20.1	NA	60
Hog Breaker Reef	37361	Coral Reef	19.8	NA	50
Hog Breaker Reef	37372	Coral Reef	21.1	36	41
Hog Breaker Reef	37385	Coral Reef	22.5	35	35
Hog Breaker Reef	37393	Coral Reef	22.8	36	NA
Hog Breaker Reef	37417	Coral Reef	25.5	36	NA
Hog Breaker Reef	37425	Coral Reef	25.7	NA	35
Hog Breaker Reef	37437	Coral Reef	27	NA	40.5
Hog Breaker Reef	37519	Coral Reef	27.9	NA	31.8
Hog Breaker Reef	37532	Coral Reef	27.4	NA	32
Hog Breaker Reef	37536	Coral Reef	27.1	35.5	35
Hog Breaker Reef	37558	Coral Reef	25.5	NA	35.3
Hog Breaker Reef	37572	Coral Reef	24	35.5	48
Hog Breaker Reef	37580	Coral Reef	23.8	35.5	60
Hog Breaker Reef	37610	Coral Reef	21.9	NA	NA
Hog Breaker Reef	37614	Coral Reef	21.9	NA	NA
Hungry Bay	33890	Mangrove	24.8	35	NA
Hungry Bay	33898	Mangrove	24.7	34	NA
Hungry Bay	33904	Mangrove	23.7	NA	NA
Hungry Bay	33905	Mangrove	NA	36	NA
Hungry Bay	33911	Mangrove	23.3	33	NA
Hungry Bay	33925	Mangrove	22.2	34	NA
Hungry Bay	33932	Mangrove	21.8	36	NA
Hungry Bay	33939	Mangrove	21.6	33	NA
Hungry Bay	33946	Mangrove	19.3	34	NA
Hungry Bay	34359	Mangrove	NA	35	NA
Hungry Bay	34375	Mangrove	19.7	36	NA
Hungry Bay	34396	Mangrove	NA	35	NA
Hungry Bay	34424	Mangrove	19	35.5	NA
Hungry Bay	34488	Mangrove	19	34.5	NA
Hungry Bay	34522	Mangrove	28	35.5	NA
North Seagrass	33856	Seagrass Beds	27.5	36	7.3
North Seagrass	33863	Seagrass Beds	26.9	35	9.6
North Seagrass	33870	Seagrass Beds	27.8	36	16.6
North Seagrass	33877	Seagrass Beds	27.05	35	11.3
North Seagrass	33890	Seagrass Beds	24.4	36	12.8
North Seagrass	33897	Seagrass Beds	23.8	36	10.5
North Seagrass	33904	Seagrass Beds	22.9	36	10
North Seagrass	33911	Seagrass Beds	22.8	36	17.4
North Seagrass	33925	Seagrass Beds	21.7	36	13.6
North Seagrass	33932	Seagrass Beds	21.6	36	19.2
North Seagrass	33954	Seagrass Beds	19.8	36	14.2
North Seagrass	33960	Seagrass Beds	19.6	36	13.6
North Seagrass	34354	Seagrass Beds	19.4	36	10.4
North Seagrass	34359	Seagrass Beds	19.5	36	17.7
North Seagrass	34366	Seagrass Beds	20	36	13.4
North Seagrass	34387	Seagrass Beds	18.6	36	14
North Seagrass	34395	Seagrass Beds	19.2	36	10.4
North Seagrass	34402	Seagrass Beds	18.6	36	14.6
North Seagrass	34438	Seagrass Beds	19.8	36	16
North Seagrass	34443	Seagrass Beds	21	36	12
North Seagrass	34458	Seagrass Beds	23.4	36.5	14
North Seagrass	34475	Seagrass Beds	22.9	36	14.2
North Seagrass	34479	Seagrass Beds	23.3	36	13.6
North Seagrass	34488	Seagrass Beds	25.4	36	15
North Seagrass	34513	Seagrass Beds	27.8	36	13.2
North Seagrass	34521	Seagrass Beds	28.8	NA	NA
North Seagrass	34534	Seagrass Beds	29	36.5	13
North Seagrass	34540	Seagrass Beds	29.4	36	NA
North Seagrass	34556	Seagrass Beds	29.5	NA	8
North Seagrass	34564	Seagrass Beds	29.7	NA	9
North Seagrass	34576	Seagrass Beds	28.6	NA	13.6
North Seagrass	34583	Seagrass Beds	28.3	35.5	12.1
North Seagrass	34592	Seagrass Beds	27.2	NA	13.1
North Seagrass	34598	Seagrass Beds	27.1	35.5	13.2
North Seagrass	34604	Seagrass Beds	NA	35.5	NA
North Seagrass	34618	Seagrass Beds	25.1	NA	13.1
North Seagrass	34624	Seagrass Beds	22.8	NA	11.4
North Seagrass	34634	Seagrass Beds	23.9	NA	9.8
North Seagrass	34660	Seagrass Beds	21.4	NA	8
North Seagrass	34717	Seagrass Beds	18.5	35.5	14.4
North Seagrass	34744	Seagrass Beds	18.5	38	12
North Seagrass	34759	Seagrass Beds	18.5	37	26
North Seagrass	34766	Seagrass Beds	19.4	36	18.5
North Seagrass	34773	Seagrass Beds	18	36	20.7
North Seagrass	34802	Seagrass Beds	19.2	37	34
North Seagrass	34815	Seagrass Beds	20.7	36	16.6
North Seagrass	34842	Seagrass Beds	21.9	NA	12.8
North Seagrass	34872	Seagrass Beds	26.2	NA	14.8
North Seagrass	34877	Seagrass Beds	26.2	NA	11.2
North Seagrass	34886	Seagrass Beds	27.9	NA	18.8
North Seagrass	34891	Seagrass Beds	27.8	36	15.9
North Seagrass	34904	Seagrass Beds	NA	36	NA
North Seagrass	34933	Seagrass Beds	26.8	36	6.4
North Seagrass	34939	Seagrass Beds	26.8	36	8.2
North Seagrass	34954	Seagrass Beds	27.5	36	9.3
North Seagrass	34967	Seagrass Beds	26.9	36	13.3
North Seagrass	34976	Seagrass Beds	26.8	36	12.1
North Seagrass	34982	Seagrass Beds	27.2	NA	11
North Seagrass	35018	Seagrass Beds	23.9	35.5	15.7
North Seagrass	35030	Seagrass Beds	21.4	35	11.3
North Seagrass	35038	Seagrass Beds	21.3	36	12.6
North Seagrass	35117	Seagrass Beds	18.5	36	14.8
North Seagrass	35150	Seagrass Beds	18.8	36	20.1
North Seagrass	35179	Seagrass Beds	20.6	36	18
North Seagrass	35187	Seagrass Beds	21.6	37	16.6
North Seagrass	35207	Seagrass Beds	23.1	NA	15
North Seagrass	35229	Seagrass Beds	25.6	36	12.6
North Seagrass	35262	Seagrass Beds	28.65	36	12.6
North Seagrass	35271	Seagrass Beds	27.5	36	10.1
North Seagrass	35284	Seagrass Beds	28.3	NA	10
North Seagrass	35291	Seagrass Beds	28.3	NA	11.3
North Seagrass	35298	Seagrass Beds	28.3	36	11
North Seagrass	35314	Seagrass Beds	28.9	37	8
North Seagrass	35325	Seagrass Beds	28.5	37	9.25
North Seagrass	35328	Seagrass Beds	27.1	NA	9.5
North Seagrass	35334	Seagrass Beds	26.7	NA	12.9
North Seagrass	35349	Seagrass Beds	25.45	NA	12.15
North Seagrass	35362	Seagrass Beds	24.3	35	10.6
North Seagrass	35390	Seagrass Beds	21.7	38	13.5
North Seagrass	35403	Seagrass Beds	20	NA	15
North Seagrass	35446	Seagrass Beds	18.7	37	13.2
North Seagrass	35459	Seagrass Beds	18.3	37	19.1
North Seagrass	35474	Seagrass Beds	19.1	37	19
North Seagrass	35480	Seagrass Beds	19	36	18
North Seagrass	35494	Seagrass Beds	20.4	37	17
North Seagrass	35514	Seagrass Beds	18.8	36	11.8
North Seagrass	35528	Seagrass Beds	18.2	37	11
North Seagrass	35536	Seagrass Beds	18.1	37	17
North Seagrass	35551	Seagrass Beds	20.6	37	17.3
North Seagrass	35557	Seagrass Beds	21.4	36	12.4
North Seagrass	35570	Seagrass Beds	22.7	37	14.4
North Seagrass	35605	Seagrass Beds	26.6	36	13.4
North Seagrass	35611	Seagrass Beds	26.5	37	17.5
North Seagrass	35620	Seagrass Beds	27.4	NA	16.6
North Seagrass	35635	Seagrass Beds	29.4	NA	12.3
North Seagrass	35640	Seagrass Beds	28.8	NA	12.5
North Seagrass	35668	Seagrass Beds	28.7	NA	9.3
North Seagrass	35696	Seagrass Beds	26.9	36	12.2
North Seagrass	35753	Seagrass Beds	22.5	NA	20.5
North Seagrass	35773	Seagrass Beds	21	NA	14.7
North Seagrass	35885	Seagrass Beds	19.3	NA	19.4
North Seagrass	35901	Seagrass Beds	19.3	38	15.8
North Seagrass	35915	Seagrass Beds	NA	35	NA
North Seagrass	35922	Seagrass Beds	21.8	NA	11.2
North Seagrass	35957	Seagrass Beds	23.8	34	11.8
North Seagrass	35963	Seagrass Beds	25.3	36	15.4
North Seagrass	35970	Seagrass Beds	25.9	35	10
North Seagrass	35978	Seagrass Beds	27.1	NA	12
North Seagrass	35997	Seagrass Beds	28.6	35	14.4
North Seagrass	36012	Seagrass Beds	29.5	35	8.1
North Seagrass	36020	Seagrass Beds	29.4	35	9.5
North Seagrass	36025	Seagrass Beds	29.9	35	10.4
North Seagrass	36035	Seagrass Beds	30.2	NA	NA
North Seagrass	36042	Seagrass Beds	29.3	35	9.6
North Seagrass	36049	Seagrass Beds	28	36	10.1
North Seagrass	36054	Seagrass Beds	28.5	35	15.8
North Seagrass	36095	Seagrass Beds	23.7	34	9.5
North Seagrass	36110	Seagrass Beds	22	36	13.8
North Seagrass	36116	Seagrass Beds	23.2	35	13.8
North Seagrass	36132	Seagrass Beds	22	NA	15.2
North Seagrass	36137	Seagrass Beds	23.1	36	18.1
North Seagrass	36151	Seagrass Beds	21.2	35	15.4
North Seagrass	36167	Seagrass Beds	21.2	35	16.4
North Seagrass	36178	Seagrass Beds	21.5	36	16
North Seagrass	36203	Seagrass Beds	20.1	36	15.4
North Seagrass	36209	Seagrass Beds	18.8	NA	13.3
North Seagrass	36221	Seagrass Beds	19.5	NA	22.4
North Seagrass	36237	Seagrass Beds	19.1	NA	14.9
North Seagrass	36243	Seagrass Beds	20.1	35	14.9
North Seagrass	36272	Seagrass Beds	20.5	35	13.9
North Seagrass	36291	Seagrass Beds	23	NA	14.7
North Seagrass	36307	Seagrass Beds	24.8	35	15.2
North Seagrass	36313	Seagrass Beds	24	35	14.9
North Seagrass	36321	Seagrass Beds	25.8	35	15.3
North Seagrass	36329	Seagrass Beds	26.5	NA	12
North Seagrass	36342	Seagrass Beds	28.3	35	12.5
North Seagrass	36347	Seagrass Beds	27.8	35	NA
North Seagrass	36354	Seagrass Beds	29.5	35	9.1
North Seagrass	36369	Seagrass Beds	28.2	35	8.2
North Seagrass	36375	Seagrass Beds	28	35	9.2
North Seagrass	36385	Seagrass Beds	28.2	35	12.3
North Seagrass	36398	Seagrass Beds	29.2	35	13
North Seagrass	36402	Seagrass Beds	29.8	NA	NA
North Seagrass	36410	Seagrass Beds	28.9	35	11.8
North Seagrass	36427	Seagrass Beds	28.1	NA	10.7
North Seagrass	36459	Seagrass Beds	25.2	NA	9.5
North Seagrass	36469	Seagrass Beds	23.6	NA	12
North Seagrass	36475	Seagrass Beds	22.7	35	17.3
North Seagrass	36500	Seagrass Beds	21	35.5	12
North Seagrass	36532	Seagrass Beds	21.2	35	15.3
North Seagrass	36538	Seagrass Beds	21	35	17
North Seagrass	36557	Seagrass Beds	18.8	35	12.5
North Seagrass	36563	Seagrass Beds	19	35	16.9
North Seagrass	36570	Seagrass Beds	20.1	35	14.4
North Seagrass	36584	Seagrass Beds	19.1	35	NA
North Seagrass	36595	Seagrass Beds	26.4	35	13.5
North Seagrass	36600	Seagrass Beds	19.9	35	14.4
North Seagrass	36620	Seagrass Beds	20.3	35	14.2
North Seagrass	36628	Seagrass Beds	20.7	35	13.5
North Seagrass	36648	Seagrass Beds	22.5	35	13
North Seagrass	36655	Seagrass Beds	23.3	35	18.5
North Seagrass	36669	Seagrass Beds	24.1	35	13.5
North Seagrass	36680	Seagrass Beds	25.1	35	9.6
North Seagrass	36683	Seagrass Beds	21.2	35	15.3
North Seagrass	36688	Seagrass Beds	25.6	35	14.5
North Seagrass	36692	Seagrass Beds	26.4	35	13.5
North Seagrass	36711	Seagrass Beds	28.4	35	9
North Seagrass	36725	Seagrass Beds	27.5	35	10.6
North Seagrass	36741	Seagrass Beds	30.4	35	12
North Seagrass	36757	Seagrass Beds	29	35	17.5
North Seagrass	36762	Seagrass Beds	31.7	NA	11.4
North Seagrass	36781	Seagrass Beds	27.8	35	7.6
North Seagrass	36789	Seagrass Beds	28.4	35	13
North Seagrass	36817	Seagrass Beds	26.1	NA	13.5
North Seagrass	36859	Seagrass Beds	21.4	NA	14
North Seagrass	36867	Seagrass Beds	20.1	NA	19.2
North Seagrass	36906	Seagrass Beds	19	NA	13
North Seagrass	36937	Seagrass Beds	19.2	NA	16.9
North Seagrass	36944	Seagrass Beds	19.4	NA	19
North Seagrass	36970	Seagrass Beds	19	NA	NA
North Seagrass	37013	Seagrass Beds	21.1	NA	14.9
North Seagrass	37055	Seagrass Beds	25.1	NA	11.5
North Seagrass	37064	Seagrass Beds	27.7	NA	18
North Seagrass	37103	Seagrass Beds	28	NA	NA
North Seagrass	37125	Seagrass Beds	29.3	NA	NA
North Seagrass	37131	Seagrass Beds	29.1	NA	NA
North Seagrass	37155	Seagrass Beds	27.4	NA	NA
North Seagrass	37206	Seagrass Beds	23.7	NA	10.8
North Seagrass	37212	Seagrass Beds	21.6	NA	11.3
North Seagrass	37226	Seagrass Beds	21.8	NA	11.7
North Seagrass	37229	Seagrass Beds	21.6	NA	13.6
North Seagrass	37273	Seagrass Beds	20.1	NA	14.5
North Seagrass	37280	Seagrass Beds	20	NA	15
North Seagrass	37283	Seagrass Beds	20.1	NA	13.3
North Seagrass	37290	Seagrass Beds	20.8	NA	16.3
North Seagrass	37308	Seagrass Beds	18.9	NA	12.6
North Seagrass	37318	Seagrass Beds	19.1	35.5	16.5
North Seagrass	37328	Seagrass Beds	19.4	NA	17.4
North Seagrass	37339	Seagrass Beds	20	NA	17.4
North Seagrass	37344	Seagrass Beds	19.9	35	14.6
North Seagrass	37372	Seagrass Beds	21.6	36	11
North Seagrass	37385	Seagrass Beds	23.1	36	17.8
North Seagrass	37392	Seagrass Beds	23.3	36	NA
North Seagrass	37417	Seagrass Beds	26.6	NA	NA
North Seagrass	37522	Seagrass Beds	27.9	35.5	11
North Seagrass	37544	Seagrass Beds	27.1	35.5	NA
North Seagrass	37556	Seagrass Beds	25.2	NA	12
North Seagrass	37572	Seagrass Beds	23.2	35.5	23
North Seagrass	37584	Seagrass Beds	23.4	NA	17.3
North Seagrass	37592	Seagrass Beds	22	35.5	18.3
North Seagrass	37614	Seagrass Beds	NA	36	NA
Barcadera Reef	34556	Coral Reef	27.9	35	27.77
Barcadera Reef	34563	Coral Reef	27.8	36	20
Barcadera Reef	34570	Coral Reef	28.1	33	16
Barcadera Reef	34577	Coral Reef	28.4	34	22.7
Barcadera Reef	34591	Coral Reef	28	34	23.52
Barcadera Reef	34604	Coral Reef	27.1	34	19
Barcadera Reef	34605	Coral Reef	27.7	35	21
Barcadera Reef	34612	Coral Reef	28.3	34	23.45
Barcadera Reef	34619	Coral Reef	28.7	34	19.47
Barcadera Reef	34627	Coral Reef	28.3	33	18
Barcadera Reef	34633	Coral Reef	28.7	33	27
Barcadera Reef	34703	Coral Reef	27.5	34	26.7
Barcadera Reef	34710	Coral Reef	27.1	34	21.1
Barcadera Reef	34717	Coral Reef	27.2	34	24.8
Barcadera Reef	34724	Coral Reef	27.2	34	26.1
Barcadera Reef	34731	Coral Reef	26.8	34	25.42
Barcadera Reef	34738	Coral Reef	26.7	34	24.6
Barcadera Reef	34745	Coral Reef	26.7	34	25
Barcadera Reef	34752	Coral Reef	26.5	34	26.8
Barcadera Reef	34759	Coral Reef	26.4	34	24.37
Barcadera Reef	34766	Coral Reef	26.4	34	22.8
Barcadera Reef	34780	Coral Reef	27.4	34	32.57
Barcadera Reef	34787	Coral Reef	27.3	34	25.7
Barcadera Reef	34794	Coral Reef	27.3	34	21.7
Barcadera Reef	34801	Coral Reef	27.4	35	31
Barcadera Reef	34808	Coral Reef	29	35	27.4
Barcadera Reef	34815	Coral Reef	26.5	35	27.6
Barcadera Reef	34822	Coral Reef	27.8	34	28
Barcadera Reef	34829	Coral Reef	27.6	34	26.8
Barcadera Reef	34836	Coral Reef	29.8	34	27.8
Barcadera Reef	34843	Coral Reef	27.8	35	21
Barcadera Reef	34857	Coral Reef	28.1	34	30.9
Barcadera Reef	34864	Coral Reef	28.2	35	27.1
Barcadera Reef	34871	Coral Reef	28.3	34	27.7
Barcadera Reef	34878	Coral Reef	28.1	34	23.7
Barcadera Reef	34885	Coral Reef	28	35	27
Barcadera Reef	34892	Coral Reef	27.9	35	30
Barcadera Reef	34899	Coral Reef	28.3	34	27
Barcadera Reef	34906	Coral Reef	27.9	33	25.4
Barcadera Reef	34913	Coral Reef	NA	34	26
Barcadera Reef	34920	Coral Reef	28.1	34	25.5
Barcadera Reef	34927	Coral Reef	29	34	27.9
Barcadera Reef	34934	Coral Reef	29.1	34	27
Barcadera Reef	34941	Coral Reef	29.2	34	28
Barcadera Reef	34948	Coral Reef	29.5	35	30.6
Barcadera Reef	34961	Coral Reef	29.4	34	26.7
Barcadera Reef	34962	Coral Reef	29.4	35	30.3
Barcadera Reef	34969	Coral Reef	29.2	34	29
Barcadera Reef	34976	Coral Reef	NA	34	27.9
Barcadera Reef	34983	Coral Reef	28.7	34	26.4
Barcadera Reef	34990	Coral Reef	28.3	35	26.9
Barcadera Reef	34997	Coral Reef	29.1	35	29.5
Barcadera Reef	35004	Coral Reef	28.8	34	20.9
Barcadera Reef	35011	Coral Reef	28.2	34	26
Barcadera Reef	35018	Coral Reef	28.4	35	20.4
Barcadera Reef	35025	Coral Reef	28.4	35	25
Barcadera Reef	35032	Coral Reef	28.2	35	28
Barcadera Reef	35039	Coral Reef	27.8	35	24.6
Barcadera Reef	35053	Coral Reef	27.6	35	27.3
Barcadera Reef	35060	Coral Reef	27.5	35	25.5
Barcadera Reef	35067	Coral Reef	26.9	35	23
Barcadera Reef	35074	Coral Reef	26.6	35	27
Barcadera Reef	35081	Coral Reef	27.1	35	30
Barcadera Reef	35088	Coral Reef	27.2	35	24.7
Barcadera Reef	35095	Coral Reef	26.7	35	28.5
Barcadera Reef	35102	Coral Reef	26.6	35	25.9
Barcadera Reef	35109	Coral Reef	26.6	35	28.6
Barcadera Reef	35116	Coral Reef	26.6	35	26.7
Barcadera Reef	35123	Coral Reef	26.05	35	NA
Barcadera Reef	35130	Coral Reef	26.04	35	26.45
Barcadera Reef	35137	Coral Reef	26.5	35	25.5
Barcadera Reef	35144	Coral Reef	26.6	35	28
Barcadera Reef	35151	Coral Reef	26.4	35	25
Barcadera Reef	35158	Coral Reef	26	36	25.1
Barcadera Reef	35172	Coral Reef	26.6	36	25.35
Barcadera Reef	35193	Coral Reef	26.2	36	25
Barcadera Reef	35200	Coral Reef	26.7	35	28
Barcadera Reef	35207	Coral Reef	26.9	35	29.43
Barcadera Reef	35214	Coral Reef	27.01	36	23.2
Barcadera Reef	35221	Coral Reef	26.6	35	24.4
Barcadera Reef	35228	Coral Reef	27	35	32.4
Barcadera Reef	35235	Coral Reef	27	35	28.1
Barcadera Reef	35242	Coral Reef	27.4	35	20.7
Barcadera Reef	35249	Coral Reef	27.4	35	23
Barcadera Reef	35256	Coral Reef	27.6	36	25.4
Barcadera Reef	35263	Coral Reef	27.8	NA	28.15
Barcadera Reef	35270	Coral Reef	27.6	35	30.7
Barcadera Reef	35277	Coral Reef	27.6	35	25.68
Barcadera Reef	35284	Coral Reef	27.6	35	28
Barcadera Reef	35291	Coral Reef	27.9	35	22.4
Barcadera Reef	35298	Coral Reef	27.9	35	24
Barcadera Reef	35305	Coral Reef	28.4	36	34
Barcadera Reef	35312	Coral Reef	28.6	35	32
Barcadera Reef	35326	Coral Reef	28.8	35	25.7
Barcadera Reef	35347	Coral Reef	28.04	35	25.75
Barcadera Reef	35354	Coral Reef	28.7	34	27
Barcadera Reef	35361	Coral Reef	28.6	34	27.8
Barcadera Reef	35368	Coral Reef	28.8	35	25
Barcadera Reef	35375	Coral Reef	27.9	35	23.8
Barcadera Reef	35382	Coral Reef	28.1	35	23.8
Barcadera Reef	35389	Coral Reef	28.2	34	28.3
Barcadera Reef	35396	Coral Reef	28.6	32	21.3
Barcadera Reef	35403	Coral Reef	28.4	34	24.35
Barcadera Reef	35410	Coral Reef	27.8	34	28
Barcadera Reef	35417	Coral Reef	27.6	35	27.25
Barcadera Reef	35424	Coral Reef	27.3	35	24.6
Barcadera Reef	35431	Coral Reef	27	34	27
Barcadera Reef	35438	Coral Reef	27.04	36	25.8
Barcadera Reef	35445	Coral Reef	27.3	35	31.08
Barcadera Reef	35452	Coral Reef	27	34	27.05
Barcadera Reef	35459	Coral Reef	26.8	35	22
Barcadera Reef	35466	Coral Reef	27.2	35	27
Barcadera Reef	35473	Coral Reef	26.3	36	25.3
Barcadera Reef	35480	Coral Reef	26.7	34	24.5
Barcadera Reef	35487	Coral Reef	25.6	34	19
Barcadera Reef	35494	Coral Reef	25.6	35	20.5
Barcadera Reef	35501	Coral Reef	25.9	35	20.9
Barcadera Reef	35508	Coral Reef	25.5	35	23.3
Barcadera Reef	35515	Coral Reef	25.9	35	22.7
Barcadera Reef	35522	Coral Reef	26.01	34	25
Barcadera Reef	35529	Coral Reef	26.02	35	20.7
Barcadera Reef	35536	Coral Reef	26.4	34	22.4
Barcadera Reef	35543	Coral Reef	26.8	34	28.52
Barcadera Reef	35557	Coral Reef	26.8	34	29.1
Barcadera Reef	35564	Coral Reef	27.5	35	25.8
Barcadera Reef	35578	Coral Reef	26.8	35	28
Barcadera Reef	35585	Coral Reef	26.09	35	25.1
Barcadera Reef	35592	Coral Reef	27.02	36	23.9
Barcadera Reef	35599	Coral Reef	27.7	35	26.38
Barcadera Reef	35613	Coral Reef	27.01	36	22.5
Barcadera Reef	35620	Coral Reef	27.6	34	29.52
Barcadera Reef	35627	Coral Reef	27.05	36	27.53
Barcadera Reef	35634	Coral Reef	27.6	34	25.35
Barcadera Reef	35641	Coral Reef	27.5	36	25
Barcadera Reef	35648	Coral Reef	27.4	34	26.2
Barcadera Reef	35655	Coral Reef	27.03	35	23.4
Barcadera Reef	35662	Coral Reef	27.03	35	24.3
Barcadera Reef	35676	Coral Reef	27.9	36	34
Barcadera Reef	35683	Coral Reef	28.3	34	31.5
Barcadera Reef	35690	Coral Reef	26.6	36	27.6
Barcadera Reef	35697	Coral Reef	28	35	28
Barcadera Reef	35704	Coral Reef	27.9	35	28
Barcadera Reef	35711	Coral Reef	27	35	26.4
Barcadera Reef	35718	Coral Reef	28.03	35	27.5
Barcadera Reef	35725	Coral Reef	28.02	34	25.4
Barcadera Reef	35732	Coral Reef	27.9	34	28
Barcadera Reef	35739	Coral Reef	26.9	34	26.9
Barcadera Reef	35746	Coral Reef	26.3	34	26.7
Barcadera Reef	35753	Coral Reef	26.9	35	25.2
Barcadera Reef	35760	Coral Reef	26.9	35	26
Barcadera Reef	35767	Coral Reef	27	34	26.9
Barcadera Reef	35774	Coral Reef	26	34	26.8
Chengue Bay	35692	Coral Reef	28.6	37	20
Chengue Bay	35692	Mangrove	30.2	39	NA
Chengue Bay	35692	Seagrass Beds	29.3	37	5.5
Chengue Bay	33877	Coral Reef	29.1	36	14
Chengue Bay	33877	Mangrove	30	34	NA
Chengue Bay	33877	Seagrass Beds	29.5	35	9
Chengue Bay	33884	Coral Reef	28.6	34	13
Chengue Bay	33884	Mangrove	28.6	34	NA
Chengue Bay	33884	Seagrass Beds	28.7	34	10
Chengue Bay	33891	Coral Reef	28.5	35	14
Chengue Bay	33891	Mangrove	29.3	35	NA
Chengue Bay	33891	Seagrass Beds	28.5	35	6.5
Chengue Bay	33898	Coral Reef	27.8	35	21.5
Chengue Bay	33898	Mangrove	28	35	NA
Chengue Bay	33898	Seagrass Beds	27.8	35	5
Chengue Bay	33912	Coral Reef	27.5	35.2	14
Chengue Bay	33912	Mangrove	28	35.4	NA
Chengue Bay	33912	Seagrass Beds	27.8	35.4	2.5
Chengue Bay	33919	Coral Reef	27.6	35.2	7
Chengue Bay	33919	Mangrove	28	35.3	NA
Chengue Bay	33919	Seagrass Beds	27.8	35.1	2.9
Chengue Bay	33926	Coral Reef	27.8	35	21
Chengue Bay	33926	Mangrove	28.1	35	NA
Chengue Bay	33926	Seagrass Beds	28.1	35.2	8
Chengue Bay	33933	Coral Reef	28.5	35.2	14
Chengue Bay	33933	Mangrove	28.5	34.7	NA
Chengue Bay	33933	Seagrass Beds	28.5	35.1	6
Chengue Bay	33940	Coral Reef	28	35.1	18
Chengue Bay	33940	Mangrove	27.5	34.9	NA
Chengue Bay	33940	Seagrass Beds	28	35.1	3.5
Chengue Bay	33947	Coral Reef	27.1	35.4	16
Chengue Bay	33947	Mangrove	27.2	35.3	NA
Chengue Bay	33947	Seagrass Beds	27.1	35.3	2.5
Chengue Bay	33990	Coral Reef	26	36	NA
Chengue Bay	33990	Mangrove	26.2	36	NA
Chengue Bay	33990	Seagrass Beds	26.2	36	NA
Chengue Bay	33996	Coral Reef	25	36	7
Chengue Bay	33996	Mangrove	26	35	NA
Chengue Bay	33996	Seagrass Beds	26	36	3.5
Chengue Bay	34003	Coral Reef	26.2	35.5	10
Chengue Bay	34003	Mangrove	27	36	NA
Chengue Bay	34003	Seagrass Beds	26.7	36	6
Chengue Bay	34010	Coral Reef	26.5	36	12
Chengue Bay	34010	Mangrove	26.8	36	NA
Chengue Bay	34010	Seagrass Beds	26.8	36	7.5
Chengue Bay	34017	Coral Reef	25.8	36	NA
Chengue Bay	34017	Mangrove	25.8	37	NA
Chengue Bay	34017	Seagrass Beds	26.3	36	NA
Chengue Bay	34024	Mangrove	28.7	37.5	NA
Chengue Bay	34024	Seagrass Beds	26.5	36	3.5
Chengue Bay	34038	Coral Reef	25.2	36	10
Chengue Bay	34038	Mangrove	28.5	38	NA
Chengue Bay	34038	Seagrass Beds	26.5	36	4.5
Chengue Bay	34045	Coral Reef	26	36	NA
Chengue Bay	34045	Mangrove	27.2	38	NA
Chengue Bay	34045	Seagrass Beds	27	36	NA
Chengue Bay	34053	Coral Reef	26	36	11
Chengue Bay	34053	Mangrove	26.5	38	NA
Chengue Bay	34053	Seagrass Beds	26.7	36	7.5
Chengue Bay	34059	Coral Reef	26.7	36	16
Chengue Bay	34059	Mangrove	28	38	NA
Chengue Bay	34059	Seagrass Beds	27.8	36	8.5
Chengue Bay	34066	Coral Reef	25.4	36	10
Chengue Bay	34066	Mangrove	29	38	NA
Chengue Bay	34066	Seagrass Beds	27.1	36	6.5
Chengue Bay	34080	Coral Reef	28.4	36	18
Chengue Bay	34080	Seagrass Beds	30.1	36	7
Chengue Bay	34087	Coral Reef	27.3	36	19
Chengue Bay	34087	Mangrove	29.7	38	NA
Chengue Bay	34087	Seagrass Beds	28.4	36	6.5
Chengue Bay	34101	Coral Reef	28.8	35	6.5
Chengue Bay	34101	Mangrove	31.3	36	NA
Chengue Bay	34101	Seagrass Beds	29.2	36	4.5
Chengue Bay	34108	Coral Reef	30.2	33	6.5
Chengue Bay	34108	Mangrove	31.1	36	NA
Chengue Bay	34108	Seagrass Beds	30.3	33	5
Chengue Bay	34115	Coral Reef	27.5	34	11
Chengue Bay	34115	Mangrove	28.5	29	NA
Chengue Bay	34115	Seagrass Beds	27.8	31	2
Chengue Bay	34122	Coral Reef	30	34	5.5
Chengue Bay	34122	Mangrove	31.4	36	NA
Chengue Bay	34122	Seagrass Beds	30	34	5.5
Chengue Bay	34136	Coral Reef	27.4	36	16
Chengue Bay	34136	Mangrove	31.2	39	NA
Chengue Bay	34136	Seagrass Beds	28.9	37	6
Chengue Bay	34143	Coral Reef	27.6	36	12
Chengue Bay	34143	Mangrove	30.3	38	NA
Chengue Bay	34143	Seagrass Beds	28.8	37	2.5
Chengue Bay	34150	Coral Reef	26.8	37	16
Chengue Bay	34150	Mangrove	29.8	39	NA
Chengue Bay	34150	Seagrass Beds	28.4	37	6.5
Chengue Bay	34164	Coral Reef	25.8	37	9
Chengue Bay	34164	Mangrove	27.9	40	NA
Chengue Bay	34164	Seagrass Beds	27.5	38	4.5
Chengue Bay	34171	Coral Reef	26.2	36	10.5
Chengue Bay	34171	Mangrove	27.4	40	NA
Chengue Bay	34171	Seagrass Beds	26.9	38	2.5
Chengue Bay	34178	Coral Reef	27.3	36	11.5
Chengue Bay	34178	Mangrove	29.2	40	NA
Chengue Bay	34178	Seagrass Beds	28.6	37	5.5
Chengue Bay	34185	Coral Reef	26.1	37	10
Chengue Bay	34185	Mangrove	29.7	40	NA
Chengue Bay	34185	Seagrass Beds	28	38	2
Chengue Bay	34199	Coral Reef	27.6	36	13.5
Chengue Bay	34199	Mangrove	30.2	38	NA
Chengue Bay	34199	Seagrass Beds	28.9	36	5.5
Chengue Bay	34206	Coral Reef	28.2	36	20
Chengue Bay	34206	Mangrove	34	40	NA
Chengue Bay	34206	Seagrass Beds	29.4	37	10.5
Chengue Bay	34213	Coral Reef	27.9	37	12
Chengue Bay	34213	Mangrove	30.1	39	NA
Chengue Bay	34213	Seagrass Beds	29.1	37	6
Chengue Bay	34220	Coral Reef	28.5	34	7
Chengue Bay	34220	Mangrove	30.4	36	NA
Chengue Bay	34220	Seagrass Beds	29	34	7
Chengue Bay	34227	Coral Reef	28.3	36	14
Chengue Bay	34227	Mangrove	28.7	36	NA
Chengue Bay	34227	Seagrass Beds	28.4	36	10
Chengue Bay	34234	Coral Reef	28.6	35	9.5
Chengue Bay	34234	Mangrove	29.3	36	NA
Chengue Bay	34234	Seagrass Beds	29	35	6.5
Chengue Bay	34241	Coral Reef	27.2	36	15
Chengue Bay	34241	Mangrove	28.4	36	NA
Chengue Bay	34241	Seagrass Beds	27.6	36	10.1
Chengue Bay	34248	Coral Reef	28	36	11.5
Chengue Bay	34248	Mangrove	29.6	35.5	NA
Chengue Bay	34248	Seagrass Beds	29	36	5.5
Chengue Bay	34255	Coral Reef	28.9	36	18
Chengue Bay	34255	Mangrove	30.4	37	NA
Chengue Bay	34255	Seagrass Beds	29	36	5.5
Chengue Bay	34262	Coral Reef	27.9	36	NA
Chengue Bay	34262	Mangrove	33	38	NA
Chengue Bay	34262	Seagrass Beds	29	36	NA
Chengue Bay	34269	Coral Reef	28.6	36	18
Chengue Bay	34269	Mangrove	30.8	38	NA
Chengue Bay	34269	Seagrass Beds	29.5	36	9.5
Chengue Bay	34276	Coral Reef	28.6	36	15
Chengue Bay	34276	Mangrove	29.9	36	NA
Chengue Bay	34276	Seagrass Beds	29	36	14.5
Chengue Bay	34283	Coral Reef	25.9	36	12
Chengue Bay	34283	Mangrove	27	37	NA
Chengue Bay	34283	Seagrass Beds	26.8	36	3.5
Chengue Bay	34290	Coral Reef	25.9	37	9.5
Chengue Bay	34290	Mangrove	26.8	38	NA
Chengue Bay	34290	Seagrass Beds	26.3	37	1.2
Chengue Bay	34297	Coral Reef	28.2	34	10
Chengue Bay	34297	Mangrove	29.3	35	NA
Chengue Bay	34297	Seagrass Beds	28.6	35	5.2
Chengue Bay	34304	Coral Reef	27.9	36	14
Chengue Bay	34304	Mangrove	26.6	35	NA
Chengue Bay	34304	Seagrass Beds	27.8	36	10
Chengue Bay	34310	Coral Reef	26.6	37	11
Chengue Bay	34310	Mangrove	26.6	36	NA
Chengue Bay	34310	Seagrass Beds	26.7	37	1.5
Chengue Bay	34319	Coral Reef	27.1	36	NA
Chengue Bay	34319	Mangrove	27.9	38	NA
Chengue Bay	34319	Seagrass Beds	27.1	36	NA
Chengue Bay	34325	Mangrove	26.8	38	NA
Chengue Bay	34325	Seagrass Beds	27.1	37	2.5
Chengue Bay	34339	Coral Reef	25.5	36	12
Chengue Bay	34339	Mangrove	27.2	38	NA
Chengue Bay	34339	Seagrass Beds	26.2	37	5.5
Chengue Bay	34346	Coral Reef	25	36	11
Chengue Bay	34346	Mangrove	26.3	38	NA
Chengue Bay	34346	Seagrass Beds	25.4	37	1.5
Chengue Bay	34353	Coral Reef	24.9	37	12
Chengue Bay	34353	Mangrove	24.2	39	NA
Chengue Bay	34353	Seagrass Beds	24.9	37	1.5
Chengue Bay	34360	Coral Reef	24.4	36	11
Chengue Bay	34360	Mangrove	25.9	37	NA
Chengue Bay	34360	Seagrass Beds	24.8	36	3.3
Chengue Bay	34367	Coral Reef	24.5	37	14
Chengue Bay	34367	Mangrove	24.1	39	NA
Chengue Bay	34374	Coral Reef	23.1	37	13
Chengue Bay	34374	Mangrove	24.7	38	NA
Chengue Bay	34374	Seagrass Beds	24.2	38	3
Chengue Bay	34381	Coral Reef	23	37	10.5
Chengue Bay	34381	Mangrove	26.2	40	NA
Chengue Bay	34381	Seagrass Beds	24.2	38	8.8
Chengue Bay	34388	Coral Reef	25.4	37	14
Chengue Bay	34388	Mangrove	25.8	38	NA
Chengue Bay	34388	Seagrass Beds	25.6	37	9.5
Chengue Bay	34395	Coral Reef	25.8	36	14
Chengue Bay	34395	Mangrove	26.9	40	NA
Chengue Bay	34395	Seagrass Beds	26.4	37	6.8
Chengue Bay	34402	Coral Reef	25.9	36	11
Chengue Bay	34402	Mangrove	26.2	38	NA
Chengue Bay	34402	Seagrass Beds	26.5	37	7.5
Chengue Bay	34409	Mangrove	27.7	40	NA
Chengue Bay	34409	Seagrass Beds	26.7	37	7.5
Chengue Bay	34430	Coral Reef	26.2	37	10.5
Chengue Bay	34430	Mangrove	27.1	38	NA
Chengue Bay	34430	Seagrass Beds	27.1	38	8
Chengue Bay	34438	Coral Reef	24.7	37	5.5
Chengue Bay	34438	Mangrove	28.1	42	NA
Chengue Bay	34438	Seagrass Beds	26.1	38	2
Chengue Bay	34444	Coral Reef	25	37	16
Chengue Bay	34444	Mangrove	26.9	40	NA
Chengue Bay	34444	Seagrass Beds	26.2	37	4.5
Chengue Bay	34451	Coral Reef	26.5	36	18
Chengue Bay	34451	Mangrove	29.3	40	NA
Chengue Bay	34451	Seagrass Beds	27.5	37	12
Chengue Bay	34458	Coral Reef	26.4	36	14
Chengue Bay	34458	Mangrove	28.9	36	NA
Chengue Bay	34458	Seagrass Beds	27.3	36	6
Chengue Bay	34465	Coral Reef	26.7	36	16
Chengue Bay	34465	Mangrove	30.4	39	NA
Chengue Bay	34465	Seagrass Beds	27.8	37	6
Chengue Bay	34472	Coral Reef	27.3	36	20
Chengue Bay	34472	Mangrove	30.2	38	NA
Chengue Bay	34472	Seagrass Beds	27.6	34	13
Chengue Bay	34479	Coral Reef	26.8	34	12
Chengue Bay	34479	Mangrove	28.8	34	NA
Chengue Bay	34479	Seagrass Beds	27.3	33	5
Chengue Bay	34486	Coral Reef	26.5	34	10
Chengue Bay	34486	Mangrove	28.3	35	NA
Chengue Bay	34486	Seagrass Beds	27.5	35	5.5
Chengue Bay	34493	Coral Reef	27.2	34	16
Chengue Bay	34493	Mangrove	29.5	36	NA
Chengue Bay	34493	Seagrass Beds	28.6	35	4
Chengue Bay	34500	Coral Reef	26.3	36	14
Chengue Bay	34500	Mangrove	28.2	40	NA
Chengue Bay	34500	Seagrass Beds	27.4	37	4.5
Chengue Bay	34507	Coral Reef	26.8	36	14
Chengue Bay	34507	Mangrove	29.4	38	NA
Chengue Bay	34507	Seagrass Beds	28.4	36	3.5
Chengue Bay	34514	Coral Reef	25.4	36	9.3
Chengue Bay	34514	Mangrove	28.9	40	NA
Chengue Bay	34521	Coral Reef	26.2	36	11
Chengue Bay	34521	Mangrove	27.7	38	NA
Chengue Bay	34521	Seagrass Beds	26.8	36	4.1
Chengue Bay	34528	Coral Reef	25	36	11.5
Chengue Bay	34528	Mangrove	28.2	38	NA
Chengue Bay	34528	Seagrass Beds	27	37	2
Chengue Bay	34536	Coral Reef	25.2	36	11.3
Chengue Bay	34536	Mangrove	27.4	38	NA
Chengue Bay	34536	Seagrass Beds	26.5	38	3
Chengue Bay	34542	Coral Reef	25.5	37	13.5
Chengue Bay	34542	Mangrove	28.5	40	NA
Chengue Bay	34542	Seagrass Beds	26.8	37	3
Chengue Bay	34556	Coral Reef	27.2	36	16
Chengue Bay	34556	Mangrove	29.4	39	NA
Chengue Bay	34556	Seagrass Beds	27.5	36	13
Chengue Bay	34563	Coral Reef	27.6	36	17
Chengue Bay	34563	Mangrove	29.1	39	NA
Chengue Bay	34563	Seagrass Beds	28.2	36	5
Chengue Bay	34577	Coral Reef	26.9	36	15
Chengue Bay	34577	Mangrove	28.5	36	NA
Chengue Bay	34577	Seagrass Beds	27.6	36	4
Chengue Bay	34584	Coral Reef	28.4	36	18
Chengue Bay	34584	Mangrove	30.2	38	NA
Chengue Bay	34584	Seagrass Beds	29.3	36	4.8
Chengue Bay	34591	Coral Reef	28.1	36	14
Chengue Bay	34591	Mangrove	29.7	39	NA
Chengue Bay	34591	Seagrass Beds	29.1	36	5.5
Chengue Bay	34598	Coral Reef	27.8	36	18.5
Chengue Bay	34598	Mangrove	30.9	38	NA
Chengue Bay	34598	Seagrass Beds	28.8	36	9
Chengue Bay	34605	Coral Reef	29.1	33	8
Chengue Bay	34605	Mangrove	30	36	NA
Chengue Bay	34605	Seagrass Beds	29.4	33	5.5
Chengue Bay	34612	Coral Reef	28.7	36	16
Chengue Bay	34612	Mangrove	30.2	36	NA
Chengue Bay	34612	Seagrass Beds	29.2	36	11.3
Chengue Bay	34619	Coral Reef	29	34	8
Chengue Bay	34619	Mangrove	30	36	NA
Chengue Bay	34619	Seagrass Beds	29.2	34	6
Chengue Bay	34626	Coral Reef	29	32	5.7
Chengue Bay	34626	Mangrove	30.1	34	NA
Chengue Bay	34626	Seagrass Beds	29.1	34	5.2
Chengue Bay	34633	Coral Reef	28.9	32	6.1
Chengue Bay	34633	Mangrove	29.4	33	NA
Chengue Bay	34633	Seagrass Beds	29.2	32	4.3
Chengue Bay	34640	Coral Reef	27.6	36	14.3
Chengue Bay	34640	Mangrove	28.5	35	NA
Chengue Bay	34640	Seagrass Beds	28.3	36	12.1
Chengue Bay	34648	Coral Reef	28.8	36	19.3
Chengue Bay	34648	Mangrove	29.9	36	NA
Chengue Bay	34648	Seagrass Beds	29.3	36	8
Chengue Bay	34654	Coral Reef	NA	32	12.8
Chengue Bay	34654	Mangrove	NA	32	NA
Chengue Bay	34654	Seagrass Beds	NA	31	7.8
Chengue Bay	34661	Coral Reef	27.2	36	21
Chengue Bay	34661	Mangrove	27.9	34	NA
Chengue Bay	34661	Seagrass Beds	27.6	36	7.5
Chengue Bay	34668	Coral Reef	26.8	36	11.5
Chengue Bay	34668	Mangrove	26.8	36	NA
Chengue Bay	34668	Seagrass Beds	27.1	36	2.3
Chengue Bay	34675	Coral Reef	25.6	36	10
Chengue Bay	34675	Mangrove	26.8	37	NA
Chengue Bay	34675	Seagrass Beds	26.6	36	1
Chengue Bay	34682	Coral Reef	24.4	36	12
Chengue Bay	34682	Mangrove	26.6	36	NA
Chengue Bay	34682	Seagrass Beds	25.5	36	3.2
Chengue Bay	34711	Coral Reef	25	36	13.2
Chengue Bay	34711	Mangrove	23.6	37.5	NA
Chengue Bay	34711	Seagrass Beds	25	36	2.2
Chengue Bay	34717	Coral Reef	25.8	36	13
Chengue Bay	34717	Mangrove	26.4	38	NA
Chengue Bay	34717	Seagrass Beds	26.5	36.5	5.3
Chengue Bay	34724	Coral Reef	25	36	13
Chengue Bay	34724	Mangrove	24.9	38	NA
Chengue Bay	34724	Seagrass Beds	25.3	36	2.2
Chengue Bay	34731	Coral Reef	26.2	37	16
Chengue Bay	34731	Mangrove	26	38	NA
Chengue Bay	34731	Seagrass Beds	25.6	37	9
Chengue Bay	34738	Coral Reef	25.8	36	13
Chengue Bay	34738	Mangrove	25.8	39	NA
Chengue Bay	34738	Seagrass Beds	26	37	6.4
Chengue Bay	34745	Coral Reef	25	37	11
Chengue Bay	34745	Mangrove	26	38	NA
Chengue Bay	34745	Seagrass Beds	26	38	1.2
Chengue Bay	34752	Coral Reef	25	37	12
Chengue Bay	34752	Mangrove	27.8	40	NA
Chengue Bay	34752	Seagrass Beds	25.8	38	6
Chengue Bay	34759	Coral Reef	25.5	37	15
Chengue Bay	34759	Mangrove	27	38	NA
Chengue Bay	34759	Seagrass Beds	26	37	6
Chengue Bay	34766	Coral Reef	25	37	13
Chengue Bay	34766	Mangrove	26.2	40	NA
Chengue Bay	34766	Seagrass Beds	26	37	4.3
Chengue Bay	34773	Coral Reef	26	36	16.7
Chengue Bay	34773	Mangrove	27	38	NA
Chengue Bay	34773	Seagrass Beds	26.7	37	7.3
Chengue Bay	34780	Coral Reef	27	36	22
Chengue Bay	34780	Mangrove	29	40	NA
Chengue Bay	34780	Seagrass Beds	28	36	3.5
Chengue Bay	34787	Coral Reef	25.5	36	12
Chengue Bay	34787	Mangrove	28.5	38	NA
Chengue Bay	34787	Seagrass Beds	27	36	2
Chengue Bay	34794	Coral Reef	25.5	37	17
Chengue Bay	34794	Mangrove	28	40	NA
Chengue Bay	34794	Seagrass Beds	26.6	37	3.5
Chengue Bay	34804	Coral Reef	26.4	36	15
Chengue Bay	34804	Mangrove	27.4	41	NA
Chengue Bay	34804	Seagrass Beds	27.5	37	9
Chengue Bay	34808	Coral Reef	26.5	37	19
Chengue Bay	34808	Mangrove	30.5	40	NA
Chengue Bay	34808	Seagrass Beds	28.5	37	3
Chengue Bay	34815	Mangrove	29.5	39	NA
Chengue Bay	34815	Seagrass Beds	28	37	4
Chengue Bay	34822	Coral Reef	28	35	14
Chengue Bay	34822	Seagrass Beds	29.3	36	9
Chengue Bay	34829	Coral Reef	27.5	36	17
Chengue Bay	34829	Mangrove	29.5	38	NA
Chengue Bay	34829	Seagrass Beds	29	36	6
Chengue Bay	34836	Coral Reef	28	36	21
Chengue Bay	34836	Mangrove	28	38	NA
Chengue Bay	34843	Coral Reef	28	36	16
Chengue Bay	34843	Mangrove	31	38	NA
Chengue Bay	34843	Seagrass Beds	29	36	9
Chengue Bay	34850	Coral Reef	27.5	36	23
Chengue Bay	34850	Seagrass Beds	28	36	9
Chengue Bay	34857	Coral Reef	29	35	16
Chengue Bay	34857	Mangrove	31	38	NA
Chengue Bay	34857	Seagrass Beds	30	36	3.5
Chengue Bay	34864	Coral Reef	28.5	34	11
Chengue Bay	34864	Mangrove	31.5	38	NA
Chengue Bay	34864	Seagrass Beds	29	34	8
Chengue Bay	34871	Coral Reef	30	31	5
Chengue Bay	34871	Mangrove	30	35	NA
Chengue Bay	34871	Seagrass Beds	30	31	3.5
Chengue Bay	34877	Coral Reef	27	36	14
Chengue Bay	34877	Mangrove	28.8	40	NA
Chengue Bay	34877	Seagrass Beds	28	37	4.7
Chengue Bay	34878	Coral Reef	27	36	14
Chengue Bay	34878	Mangrove	28.8	40	NA
Chengue Bay	34878	Seagrass Beds	28	37	4.7
Chengue Bay	34885	Coral Reef	27	35	14
Chengue Bay	34885	Mangrove	28	38	NA
Chengue Bay	34885	Seagrass Beds	27.6	35	4.6
Chengue Bay	34892	Coral Reef	27	36.6	14
Chengue Bay	34892	Mangrove	30.5	38.8	NA
Chengue Bay	34892	Seagrass Beds	27	36.8	4.6
Chengue Bay	34899	Coral Reef	26.5	36.2	14
Chengue Bay	34899	Mangrove	28	38.3	NA
Chengue Bay	34899	Seagrass Beds	27	37.1	5
Chengue Bay	34906	Coral Reef	27.7	36.1	15
Chengue Bay	34906	Mangrove	28.1	37.6	NA
Chengue Bay	34906	Seagrass Beds	28.1	36.8	3
Chengue Bay	34907	Coral Reef	27.7	36.1	15
Chengue Bay	34907	Mangrove	28.1	37.6	NA
Chengue Bay	34907	Seagrass Beds	28.1	36.8	3
Chengue Bay	34913	Coral Reef	29	31.3	6
Chengue Bay	34913	Mangrove	30	31.7	NA
Chengue Bay	34913	Seagrass Beds	29	31.6	4.5
Chengue Bay	34920	Coral Reef	28.8	35.4	12
Chengue Bay	34920	Mangrove	30.5	35.2	NA
Chengue Bay	34920	Seagrass Beds	29.1	35.5	4.5
Chengue Bay	34927	Coral Reef	29.4	31.6	7
Chengue Bay	34927	Mangrove	30.2	33.9	NA
Chengue Bay	34927	Seagrass Beds	29.5	31.6	4
Chengue Bay	34934	Coral Reef	29.6	35.1	13
Chengue Bay	34934	Mangrove	32	32.2	NA
Chengue Bay	34934	Seagrass Beds	30.4	35	5.6
Chengue Bay	34941	Coral Reef	31	34.6	16
Chengue Bay	34941	Mangrove	32.8	34.9	NA
Chengue Bay	34941	Seagrass Beds	31.1	34.8	7.8
Chengue Bay	34948	Coral Reef	29	36.6	17
Chengue Bay	34948	Mangrove	32	36.1	NA
Chengue Bay	34948	Seagrass Beds	30	36.1	7.5
Chengue Bay	34955	Coral Reef	29.8	35.5	13
Chengue Bay	34955	Mangrove	31.2	36.9	NA
Chengue Bay	34955	Seagrass Beds	30	35.7	7.5
Chengue Bay	34962	Coral Reef	29.6	35.8	15
Chengue Bay	34962	Mangrove	30.5	36.4	NA
Chengue Bay	34962	Seagrass Beds	30.1	35.8	3.8
Chengue Bay	34969	Coral Reef	29.9	33.6	11
Chengue Bay	34969	Mangrove	30.8	29.8	NA
Chengue Bay	34969	Seagrass Beds	30	35.6	6
Chengue Bay	34976	Coral Reef	31	33	8
Chengue Bay	34976	Seagrass Beds	31.8	33	4.8
Chengue Bay	34983	Coral Reef	29.9	31	7
Chengue Bay	34983	Mangrove	29.8	34	NA
Chengue Bay	34983	Seagrass Beds	30.1	31	4.5
Chengue Bay	34990	Coral Reef	29.3	35	14.5
Chengue Bay	34990	Mangrove	29.5	30	NA
Chengue Bay	34990	Seagrass Beds	29.5	35	6
Chengue Bay	34997	Coral Reef	29.9	37	15
Chengue Bay	34997	Mangrove	30.7	36	NA
Chengue Bay	34997	Seagrass Beds	30.1	37	6.6
Chengue Bay	35004	Coral Reef	29	38	15
Chengue Bay	35004	Seagrass Beds	29	37	1.6
Chengue Bay	35011	Coral Reef	27.4	38	15
Chengue Bay	35011	Mangrove	29.2	37	NA
Chengue Bay	35011	Seagrass Beds	28.3	37	2.2
Chengue Bay	35018	Coral Reef	28	37	20
Chengue Bay	35018	Mangrove	29.8	38	NA
Chengue Bay	35018	Seagrass Beds	28.3	37	6.6
Chengue Bay	35025	Coral Reef	27.7	38	15
Chengue Bay	35025	Mangrove	28.6	38	NA
Chengue Bay	35025	Seagrass Beds	28	38	6.8
Chengue Bay	35032	Coral Reef	28.4	37	14
Chengue Bay	35032	Mangrove	29	39.5	NA
Chengue Bay	35032	Seagrass Beds	28.8	38	1.8
Chengue Bay	35039	Coral Reef	26.8	36	14
Chengue Bay	35039	Mangrove	26.9	39.5	NA
Chengue Bay	35039	Seagrass Beds	26.9	36.5	7.5
Chengue Bay	35046	Coral Reef	26	39	14.5
Chengue Bay	35046	Mangrove	28.4	39.5	NA
Chengue Bay	35053	Coral Reef	27.1	38	15.5
Chengue Bay	35053	Mangrove	28	39	NA
Chengue Bay	35053	Seagrass Beds	27.6	38	2.8
Chengue Bay	35067	Coral Reef	27.2	38	14
Chengue Bay	35067	Mangrove	28.2	38	NA
Chengue Bay	35067	Seagrass Beds	27.1	38	6
Chengue Bay	35081	Coral Reef	26.4	38	9
Chengue Bay	35081	Mangrove	26.4	38	NA
Chengue Bay	35081	Seagrass Beds	27	38	1
Chengue Bay	35088	Coral Reef	26	39	14
Chengue Bay	35088	Mangrove	24.2	39	NA
Chengue Bay	35088	Seagrass Beds	25.3	39	0.9
Chengue Bay	35095	Coral Reef	24.5	38	8
Chengue Bay	35095	Mangrove	25.5	41	NA
Chengue Bay	35095	Seagrass Beds	25.4	38	1.2
Chengue Bay	35102	Coral Reef	24.6	38	12
Chengue Bay	35102	Mangrove	25.6	40	NA
Chengue Bay	35102	Seagrass Beds	25.7	38	0.5
Chengue Bay	35109	Coral Reef	25.8	38	16
Chengue Bay	35109	Mangrove	25.9	40	NA
Chengue Bay	35109	Seagrass Beds	25.9	38	1
Chengue Bay	35116	Coral Reef	NA	38	18
Chengue Bay	35116	Mangrove	NA	40	NA
Chengue Bay	35116	Seagrass Beds	NA	38	5.5
Chengue Bay	35123	Coral Reef	25.2	39	10
Chengue Bay	35123	Mangrove	25.5	39	NA
Chengue Bay	35123	Seagrass Beds	26.1	38	1.5
Chengue Bay	35130	Coral Reef	25.2	38	13
Chengue Bay	35130	Mangrove	24.6	41	NA
Chengue Bay	35130	Seagrass Beds	25.3	38.5	2
Chengue Bay	35144	Coral Reef	27.1	39	18
Chengue Bay	35144	Mangrove	28.8	30	NA
Chengue Bay	35144	Seagrass Beds	27.4	39	1
Chengue Bay	35151	Coral Reef	25.2	38	13
Chengue Bay	35151	Mangrove	27.7	41	NA
Chengue Bay	35151	Seagrass Beds	27.1	38	0.6
Chengue Bay	35158	Coral Reef	26.1	37	13
Chengue Bay	35158	Mangrove	27.3	39	NA
Chengue Bay	35158	Seagrass Beds	26.5	37	3.5
Chengue Bay	35165	Coral Reef	26.6	37	15
Chengue Bay	35165	Mangrove	28.9	39	NA
Chengue Bay	35165	Seagrass Beds	27.4	37	5
Chengue Bay	35172	Coral Reef	26.4	37	10
Chengue Bay	35172	Mangrove	30.8	39	NA
Chengue Bay	35172	Seagrass Beds	28.4	37	2
Chengue Bay	35179	Coral Reef	26	36	13
Chengue Bay	35179	Mangrove	27.2	40	NA
Chengue Bay	35179	Seagrass Beds	26.8	36	1.5
Chengue Bay	35187	Coral Reef	27.4	36	13
Chengue Bay	35187	Mangrove	30.8	39	NA
Chengue Bay	35187	Seagrass Beds	28.9	36	4.4
Chengue Bay	35193	Coral Reef	26.1	36	10
Chengue Bay	35193	Mangrove	27.4	36	NA
Chengue Bay	35193	Seagrass Beds	26.6	36	1
Chengue Bay	35200	Coral Reef	26.4	37	14
Chengue Bay	35200	Mangrove	27.8	41	NA
Chengue Bay	35200	Seagrass Beds	27.2	37	4
Chengue Bay	35207	Coral Reef	28.4	35	16
Chengue Bay	35207	Mangrove	29.3	40	NA
Chengue Bay	35207	Seagrass Beds	28.8	35	5
Chengue Bay	35214	Coral Reef	28.3	35	13
Chengue Bay	35214	Mangrove	28.5	36	NA
Chengue Bay	35214	Seagrass Beds	28.9	35	1.8
Chengue Bay	35221	Coral Reef	27.4	36	17
Chengue Bay	35221	Mangrove	28.2	37	NA
Chengue Bay	35221	Seagrass Beds	27.9	36	2.2
Chengue Bay	35228	Coral Reef	27	37	15
Chengue Bay	35228	Mangrove	29	38	NA
Chengue Bay	35228	Seagrass Beds	28.3	37	4.5
Chengue Bay	35235	Coral Reef	28.3	36	14
Chengue Bay	35235	Mangrove	33.6	39	NA
Chengue Bay	35235	Seagrass Beds	30.5	36	4
Chengue Bay	35242	Coral Reef	27.4	37	15
Chengue Bay	35242	Mangrove	27.7	40	NA
Chengue Bay	35242	Seagrass Beds	28	37	1.5
Chengue Bay	35249	Coral Reef	28.9	37	7
Chengue Bay	35249	Mangrove	30.8	38	NA
Chengue Bay	35249	Seagrass Beds	30.2	37	3
Chengue Bay	35256	Coral Reef	28.2	37	14
Chengue Bay	35256	Mangrove	29.9	39	NA
Chengue Bay	35256	Seagrass Beds	29.3	37	2.5
Chengue Bay	35263	Coral Reef	27.7	37	16
Chengue Bay	35263	Mangrove	29.4	37	NA
Chengue Bay	35263	Seagrass Beds	28.2	37	1.1
Chengue Bay	35270	Coral Reef	26.7	37	15
Chengue Bay	35270	Mangrove	29.3	40	NA
Chengue Bay	35270	Seagrass Beds	28.7	38	2.8
Chengue Bay	35277	Coral Reef	27.1	37	14
Chengue Bay	35277	Mangrove	31.1	39	NA
Chengue Bay	35277	Seagrass Beds	29.4	37	1.8
Chengue Bay	35285	Coral Reef	27.8	37	17
Chengue Bay	35285	Mangrove	28.2	39	NA
Chengue Bay	35285	Seagrass Beds	27.9	37	1.2
Chengue Bay	35291	Coral Reef	27.9	37	18
Chengue Bay	35291	Mangrove	30.1	39	NA
Chengue Bay	35291	Seagrass Beds	28.9	37	1.5
Chengue Bay	35298	Coral Reef	28.9	36	13
Chengue Bay	35298	Seagrass Beds	29.5	36	3.4
Chengue Bay	35305	Coral Reef	27.5	37	19
Chengue Bay	35305	Mangrove	28.9	38	NA
Chengue Bay	35305	Seagrass Beds	28	37	6.5
Chengue Bay	35312	Coral Reef	29.5	35	10
Chengue Bay	35312	Mangrove	31.2	38	NA
Chengue Bay	35312	Seagrass Beds	29.6	35	8
Chengue Bay	35319	Coral Reef	28.8	35	17
Chengue Bay	35319	Mangrove	30.8	38	NA
Chengue Bay	35319	Seagrass Beds	29.6	35	10
Chengue Bay	35326	Coral Reef	29.8	35	16
Chengue Bay	35326	Mangrove	30.6	37	NA
Chengue Bay	35326	Seagrass Beds	29.8	35	7.5
Chengue Bay	35333	Coral Reef	28.6	37	16
Chengue Bay	35333	Mangrove	30.3	38	NA
Chengue Bay	35333	Seagrass Beds	29.5	37	2.5
Chengue Bay	35340	Coral Reef	29.2	36	10
Chengue Bay	35340	Mangrove	31.3	36	NA
Chengue Bay	35340	Seagrass Beds	30.1	36	5.5
Chengue Bay	35347	Coral Reef	29.2	30	5
Chengue Bay	35347	Mangrove	28.6	32	NA
Chengue Bay	35347	Seagrass Beds	29.3	30	2.8
Chengue Bay	35354	Coral Reef	29.5	34	12
Chengue Bay	35354	Mangrove	30.4	33	NA
Chengue Bay	35354	Seagrass Beds	29.7	33	4.5
Chengue Bay	35361	Coral Reef	28.9	37	16
Chengue Bay	35361	Mangrove	29.9	34	NA
Chengue Bay	35361	Seagrass Beds	29.5	36	8
Chengue Bay	35368	Coral Reef	28.8	33	8
Chengue Bay	35368	Mangrove	29	35	NA
Chengue Bay	35368	Seagrass Beds	29.8	34	4.2
Chengue Bay	35375	Coral Reef	27.4	37	10
Chengue Bay	35375	Mangrove	28	37	NA
Chengue Bay	35375	Seagrass Beds	28	37	1.2
Chengue Bay	35382	Coral Reef	27.6	38	20
Chengue Bay	35382	Mangrove	28.5	38	NA
Chengue Bay	35382	Seagrass Beds	28	38	2.2
Chengue Bay	35389	Coral Reef	28.8	34	10
Chengue Bay	35389	Mangrove	28.8	35	NA
Chengue Bay	35389	Seagrass Beds	29	34	4.8
Chengue Bay	35396	Coral Reef	28	37	9
Chengue Bay	35396	Mangrove	25.9	35	NA
Chengue Bay	35396	Seagrass Beds	27.1	37	0.8
Chengue Bay	35403	Coral Reef	25.5	38	16
Chengue Bay	35403	Mangrove	26.1	38	NA
Chengue Bay	35403	Seagrass Beds	26.2	38	1.8
Chengue Bay	35410	Coral Reef	24.9	38	13
Chengue Bay	35410	Mangrove	24.5	39	NA
Chengue Bay	35410	Seagrass Beds	24.9	39	6.5
Chengue Bay	35417	Coral Reef	25.8	37	10
Chengue Bay	35417	Mangrove	26.3	39	NA
Chengue Bay	35417	Seagrass Beds	26.1	37	1
Chengue Bay	35445	Coral Reef	26.1	37	14
Chengue Bay	35445	Mangrove	24.8	39	NA
Chengue Bay	35445	Seagrass Beds	26.3	38	9.5
Chengue Bay	35452	Coral Reef	23.6	38	15
Chengue Bay	35452	Mangrove	24.9	43	NA
Chengue Bay	35452	Seagrass Beds	24	38	0.6
Chengue Bay	35459	Coral Reef	25.8	37	14
Chengue Bay	35459	Mangrove	25	38	NA
Chengue Bay	35459	Seagrass Beds	25.4	37	1.6
Chengue Bay	35466	Coral Reef	25.4	37	17
Chengue Bay	35466	Mangrove	25.7	38	NA
Chengue Bay	35466	Seagrass Beds	26	37	3.5
Chengue Bay	35473	Coral Reef	25.6	37	13
Chengue Bay	35473	Mangrove	25.3	39	NA
Chengue Bay	35473	Seagrass Beds	25.4	37	1.8
Chengue Bay	35480	Coral Reef	23.5	37	9
Chengue Bay	35480	Mangrove	23.9	40	NA
Chengue Bay	35480	Seagrass Beds	24.9	37	1
Chengue Bay	35487	Coral Reef	24	37	9
Chengue Bay	35487	Mangrove	27	39	NA
Chengue Bay	35487	Seagrass Beds	25.8	37	1.5
Chengue Bay	35501	Coral Reef	21.8	37	10
Chengue Bay	35501	Mangrove	25.2	39	NA
Chengue Bay	35501	Seagrass Beds	23.5	37	3.5
Chengue Bay	35508	Coral Reef	24.2	36	15
Chengue Bay	35508	Mangrove	25.3	39	NA
Chengue Bay	35508	Seagrass Beds	24.8	36	3
Chengue Bay	35515	Coral Reef	25.1	37	12
Chengue Bay	35515	Mangrove	26.3	38	NA
Chengue Bay	35515	Seagrass Beds	25.9	36	7
Chengue Bay	35522	Coral Reef	24.9	36	19
Chengue Bay	35522	Mangrove	25.6	39	NA
Chengue Bay	35522	Seagrass Beds	25.9	36	3.5
Chengue Bay	35529	Mangrove	25.6	39	NA
Chengue Bay	35530	Coral Reef	24.1	37	10.9
Chengue Bay	35530	Mangrove	28.2	40	NA
Chengue Bay	35530	Seagrass Beds	25.8	38	3.3
Chengue Bay	35536	Coral Reef	24.8	37	12
Chengue Bay	35536	Mangrove	28	40	NA
Chengue Bay	35536	Seagrass Beds	26.4	37	3.2
Chengue Bay	35543	Coral Reef	26.3	36	22
Chengue Bay	35543	Mangrove	29.3	39	NA
Chengue Bay	35543	Seagrass Beds	26.5	36	13
Chengue Bay	35550	Coral Reef	27.1	37	13
Chengue Bay	35550	Mangrove	31.9	41	NA
Chengue Bay	35550	Seagrass Beds	29.5	39	13
Chengue Bay	35557	Coral Reef	26	37	11
Chengue Bay	35557	Mangrove	28.8	40	NA
Chengue Bay	35557	Seagrass Beds	27.9	37	3.8
Chengue Bay	35564	Coral Reef	27.1	37	14
Chengue Bay	35564	Mangrove	30.5	40	NA
Chengue Bay	35564	Seagrass Beds	29.5	37	3.7
Chengue Bay	35571	Coral Reef	25.9	37	11
Chengue Bay	35571	Mangrove	29	40	NA
Chengue Bay	35571	Seagrass Beds	27.3	37.5	2.2
Chengue Bay	35578	Coral Reef	27.6	37	20
Chengue Bay	35578	Mangrove	30	40	NA
Chengue Bay	35578	Seagrass Beds	28.9	37	7
Chengue Bay	35585	Coral Reef	28.1	38	15
Chengue Bay	35585	Mangrove	31.8	40	NA
Chengue Bay	35585	Seagrass Beds	30	38	4
Chengue Bay	35594	Coral Reef	28.5	38	14
Chengue Bay	35594	Mangrove	31.7	38	NA
Chengue Bay	35594	Seagrass Beds	31.2	38	3
Chengue Bay	35599	Coral Reef	26.5	37	14
Chengue Bay	35599	Mangrove	27.6	40	NA
Chengue Bay	35599	Seagrass Beds	27.3	37	4
Chengue Bay	35606	Coral Reef	26.5	37	11
Chengue Bay	35606	Mangrove	31.5	40	NA
Chengue Bay	35606	Seagrass Beds	28.7	38	2.9
Chengue Bay	35613	Coral Reef	26.7	37	12
Chengue Bay	35613	Mangrove	30.5	37	NA
Chengue Bay	35613	Seagrass Beds	28	37	2.8
Chengue Bay	35620	Coral Reef	24.8	37	10
Chengue Bay	35620	Mangrove	30.4	40	NA
Chengue Bay	35620	Seagrass Beds	26.9	37	1.4
Chengue Bay	35627	Coral Reef	26.2	36	15
Chengue Bay	35627	Mangrove	28.5	38	NA
Chengue Bay	35627	Seagrass Beds	27.4	37	1.2
Chengue Bay	35634	Coral Reef	27.5	37	10
Chengue Bay	35634	Mangrove	30.7	40	NA
Chengue Bay	35634	Seagrass Beds	29	38	1.1
Chengue Bay	35641	Coral Reef	27.1	37	20
Chengue Bay	35641	Mangrove	28.4	40	NA
Chengue Bay	35641	Seagrass Beds	27.6	38	7
Chengue Bay	35648	Coral Reef	26.1	37	17
Chengue Bay	35648	Mangrove	29.8	40	NA
Chengue Bay	35648	Seagrass Beds	27.8	37	3.5
Chengue Bay	35655	Coral Reef	27.5	37	17
Chengue Bay	35655	Mangrove	28.8	40	NA
Chengue Bay	35655	Seagrass Beds	28.2	38	2.5
Chengue Bay	35662	Coral Reef	26.9	37	11
Chengue Bay	35662	Mangrove	30.2	40	NA
Chengue Bay	35662	Seagrass Beds	28.1	38	5
Chengue Bay	35669	Coral Reef	27.3	37	14
Chengue Bay	35669	Mangrove	29.2	40	NA
Chengue Bay	35669	Seagrass Beds	29	37	2.5
Chengue Bay	35676	Coral Reef	28.1	37	14
Chengue Bay	35676	Mangrove	30.2	40	NA
Chengue Bay	35676	Seagrass Beds	28.8	37	6
Chengue Bay	35683	Coral Reef	29	35	20
Chengue Bay	35683	Mangrove	29.5	37	NA
Chengue Bay	35683	Seagrass Beds	29.5	35	12.5
Chengue Bay	35690	Coral Reef	28.6	37	20
Chengue Bay	35690	Mangrove	30.2	39	NA
Chengue Bay	35690	Seagrass Beds	29.3	37	5.5
Chengue Bay	35692	Coral Reef	28.6	37	20
Chengue Bay	35692	Mangrove	30.2	39	NA
Chengue Bay	35692	Seagrass Beds	29.3	37	5.5
Chengue Bay	35698	Coral Reef	29	36	10
Chengue Bay	35698	Mangrove	30	35	NA
Chengue Bay	35698	Seagrass Beds	29.4	36	5.2
Chengue Bay	35704	Coral Reef	29	37	11
Chengue Bay	35704	Mangrove	30.4	38	NA
Chengue Bay	35704	Seagrass Beds	29.8	37	5.5
Chengue Bay	35711	Coral Reef	29.4	37	20
Chengue Bay	35711	Mangrove	33	39	NA
Chengue Bay	35711	Seagrass Beds	30.8	37	7
Chengue Bay	35718	Coral Reef	28.2	36	5
Chengue Bay	35718	Mangrove	28.1	37	NA
Chengue Bay	35718	Seagrass Beds	28.3	35	3.5
Chengue Bay	35725	Coral Reef	28.2	36	12
Chengue Bay	35725	Mangrove	30.4	35	NA
Chengue Bay	35725	Seagrass Beds	28.4	36	6.2
Chengue Bay	35732	Coral Reef	25.4	37	1
Chengue Bay	35732	Mangrove	28	37	NA
Chengue Bay	35732	Seagrass Beds	26.9	37	3.8
Chengue Bay	35739	Coral Reef	26.5	37	19
Chengue Bay	35739	Mangrove	27.1	37	NA
Chengue Bay	35739	Seagrass Beds	27.7	37	2.5
Chengue Bay	35747	Coral Reef	28.7	35	11
Chengue Bay	35747	Mangrove	29.3	34	NA
Chengue Bay	35747	Seagrass Beds	29.3	35	3
Chengue Bay	35753	Coral Reef	27.9	37	12
Chengue Bay	35753	Mangrove	27.3	33	NA
Chengue Bay	35753	Seagrass Beds	28	36	2.5
Chengue Bay	35760	Coral Reef	27.1	37	18
Chengue Bay	35760	Mangrove	27.7	37	NA
Chengue Bay	35760	Seagrass Beds	27.6	37	5.5
Chengue Bay	35767	Coral Reef	27.8	36	14
Chengue Bay	35767	Mangrove	28.1	38	NA
Chengue Bay	35767	Seagrass Beds	28.2	37	4.1
Chengue Bay	35774	Coral Reef	26	37	12
Chengue Bay	35774	Mangrove	26.2	37	NA
Chengue Bay	35774	Seagrass Beds	26.3	37	5
Chengue Bay	35782	Coral Reef	27.2	36	14
Chengue Bay	35782	Mangrove	28	38	NA
Chengue Bay	35782	Seagrass Beds	27.8	36	3.5
Chengue Bay	35811	Coral Reef	25.1	37	12
Chengue Bay	35811	Mangrove	26.9	38	NA
Chengue Bay	35811	Seagrass Beds	25.7	37	2.5
Chengue Bay	35816	Coral Reef	24.2	37	20
Chengue Bay	35816	Mangrove	25	40	NA
Chengue Bay	35816	Seagrass Beds	24.8	37	5
Chengue Bay	35823	Coral Reef	26.3	36	15
Chengue Bay	35823	Mangrove	26.8	38	NA
Chengue Bay	35823	Seagrass Beds	26.4	36	0.6
Chengue Bay	35830	Coral Reef	27.3	37	15
Chengue Bay	35830	Mangrove	28.3	38	NA
Chengue Bay	35830	Seagrass Beds	27.7	37	8
Chengue Bay	35837	Coral Reef	27.2	37	13
Chengue Bay	35837	Mangrove	26.2	38	NA
Chengue Bay	35837	Seagrass Beds	26.9	37	3
Chengue Bay	35844	Coral Reef	25.8	36	12
Chengue Bay	35844	Mangrove	27	37	NA
Chengue Bay	35844	Seagrass Beds	26	38	2.3
Chengue Bay	35858	Coral Reef	21.8	37	10
Chengue Bay	35858	Mangrove	25.2	39	NA
Chengue Bay	35858	Seagrass Beds	23.5	37	3.5
Chengue Bay	35865	Coral Reef	24.2	36	15
Chengue Bay	35865	Mangrove	25.3	39	NA
Chengue Bay	35865	Seagrass Beds	24.8	36	3
Chengue Bay	35872	Coral Reef	23.2	37	11
Chengue Bay	35872	Mangrove	24.6	40	NA
Chengue Bay	35872	Seagrass Beds	24.3	37	4
Chengue Bay	35879	Coral Reef	27.7	36	14
Chengue Bay	35879	Mangrove	27.8	37	NA
Chengue Bay	35879	Seagrass Beds	27.4	36	7.5
Chengue Bay	35886	Coral Reef	26.7	36	18
Chengue Bay	35886	Mangrove	27.6	39	NA
Chengue Bay	35886	Seagrass Beds	27.6	36	4
Chengue Bay	35893	Coral Reef	28.3	38	14
Chengue Bay	35893	Mangrove	30.3	40	NA
Chengue Bay	35893	Seagrass Beds	29.3	38	7.5
Chengue Bay	35900	Coral Reef	27	35	5
Chengue Bay	35900	Mangrove	27	38	NA
Chengue Bay	35900	Seagrass Beds	28	35	1
Chengue Bay	35907	Coral Reef	26.3	36	18
Chengue Bay	35907	Mangrove	28.3	38	NA
Chengue Bay	35907	Seagrass Beds	27.6	37	NA
Chengue Bay	35914	Coral Reef	26.4	37	13
Chengue Bay	35914	Mangrove	27.5	40	NA
Chengue Bay	35914	Seagrass Beds	27.5	37	5.5
Chengue Bay	35921	Coral Reef	28	35	10
Chengue Bay	35921	Mangrove	29	37	NA
Chengue Bay	35921	Seagrass Beds	28	35	9
Chengue Bay	35928	Coral Reef	28.2	37	16
Chengue Bay	35928	Mangrove	31.3	39	NA
Chengue Bay	35928	Seagrass Beds	29.6	37	4.8
Chengue Bay	35935	Coral Reef	27.9	37	20
Chengue Bay	35935	Mangrove	29.2	38	NA
Chengue Bay	35935	Seagrass Beds	29	37	8
Chengue Bay	35942	Coral Reef	27.8	36	18
Chengue Bay	35942	Mangrove	29.4	37	NA
Chengue Bay	35942	Seagrass Beds	28.6	37	6
Chengue Bay	35949	Coral Reef	30.6	32	3
Chengue Bay	35949	Mangrove	31.5	32	NA
Chengue Bay	35949	Seagrass Beds	30.6	32	2.8
Chengue Bay	35956	Coral Reef	28.5	36	15
Chengue Bay	35956	Mangrove	30.4	37	NA
Chengue Bay	35956	Seagrass Beds	29.5	37	3.5
Chengue Bay	35963	Coral Reef	28.8	34	8
Chengue Bay	35963	Mangrove	31.1	36	NA
Chengue Bay	35963	Seagrass Beds	29.3	34	3
Chengue Bay	35970	Coral Reef	27.6	35	13
Chengue Bay	35970	Mangrove	29.1	35	NA
Chengue Bay	35970	Seagrass Beds	27.8	35	2.8
Chengue Bay	35977	Coral Reef	28.8	35	7.5
Chengue Bay	35977	Mangrove	31.7	33	NA
Chengue Bay	35977	Seagrass Beds	29.7	35	2.9
Chengue Bay	35984	Coral Reef	28	35	5.5
Chengue Bay	35984	Mangrove	30.4	35	NA
Chengue Bay	35984	Seagrass Beds	28.8	35	4.5
Chengue Bay	35991	Coral Reef	28.4	37	13
Chengue Bay	35991	Mangrove	32.5	37	NA
Chengue Bay	35991	Seagrass Beds	29.9	37	2.5
Chengue Bay	35998	Coral Reef	27.5	37	13
Chengue Bay	35998	Mangrove	29.2	39	NA
Chengue Bay	35998	Seagrass Beds	28.4	37	2.7
Chengue Bay	36005	Coral Reef	27.5	37	18
Chengue Bay	36005	Mangrove	29.8	39	NA
Chengue Bay	36005	Seagrass Beds	28.5	37	3.5
Chengue Bay	36012	Coral Reef	26.9	37	12
Chengue Bay	36012	Mangrove	29.3	38	NA
Chengue Bay	36012	Seagrass Beds	28.8	37	5
Chengue Bay	36019	Coral Reef	28	36	14
Chengue Bay	36019	Mangrove	31	37	NA
Chengue Bay	36019	Seagrass Beds	28.6	36	7
Chengue Bay	36026	Coral Reef	28.8	36	18
Chengue Bay	36026	Mangrove	31	37	NA
Chengue Bay	36026	Seagrass Beds	30	37	5.6
Chengue Bay	36033	Mangrove	32.2	36	NA
Chengue Bay	36033	Seagrass Beds	31	35	4
Chengue Bay	36054	Coral Reef	30.5	31	4
Chengue Bay	36054	Mangrove	29.7	30	NA
Chengue Bay	36054	Seagrass Beds	30.5	31	3.5
Chengue Bay	36061	Coral Reef	29.5	35	12
Chengue Bay	36061	Mangrove	31	36	NA
Chengue Bay	36061	Seagrass Beds	30.5	35	6
Chengue Bay	36068	Coral Reef	30.5	34.9	13
Chengue Bay	36068	Mangrove	31.2	32.6	NA
Chengue Bay	36068	Seagrass Beds	30.9	33.8	5
Chengue Bay	36075	Coral Reef	28	34.8	14
Chengue Bay	36075	Mangrove	28	34.3	NA
Chengue Bay	36075	Seagrass Beds	28	35.4	3.8
Chengue Bay	36082	Coral Reef	29.5	34.5	4.5
Chengue Bay	36082	Mangrove	29	35	NA
Chengue Bay	36082	Seagrass Beds	28.9	34.4	3
Chengue Bay	36089	Coral Reef	29.1	34.2	7
Chengue Bay	36089	Mangrove	27.9	33.6	NA
Chengue Bay	36089	Seagrass Beds	29.5	34	4
Chengue Bay	36096	Coral Reef	NA	35	10
Chengue Bay	36096	Mangrove	30.5	35	NA
Chengue Bay	36096	Seagrass Beds	NA	35	7
Chengue Bay	36103	Coral Reef	NA	35.3	13
Chengue Bay	36103	Mangrove	NA	34.1	NA
Chengue Bay	36103	Seagrass Beds	NA	35.1	4.3
Chengue Bay	36110	Coral Reef	27.4	36	8.5
Chengue Bay	36110	Mangrove	28	34	NA
Chengue Bay	36110	Seagrass Beds	28.3	36	1
Chengue Bay	36117	Coral Reef	26.1	37	11
Chengue Bay	36117	Mangrove	28.3	38	NA
Chengue Bay	36117	Seagrass Beds	27.3	38	2.4
Chengue Bay	36124	Coral Reef	27	38	14
Chengue Bay	36124	Mangrove	28.8	39	NA
Chengue Bay	36124	Seagrass Beds	28	38	7.7
Chengue Bay	36131	Coral Reef	27.7	39	15
Chengue Bay	36131	Mangrove	28.7	40	NA
Chengue Bay	36131	Seagrass Beds	28.4	39	1.8
Chengue Bay	36136	Coral Reef	28.3	38	8
Chengue Bay	36136	Mangrove	28.5	33	NA
Chengue Bay	36136	Seagrass Beds	28.5	37	2
Chengue Bay	36138	Coral Reef	28.3	38	8
Chengue Bay	36138	Mangrove	28.7	33	NA
Chengue Bay	36138	Seagrass Beds	28.5	37	2
Chengue Bay	36139	Coral Reef	26	37	12
Chengue Bay	36139	Mangrove	26.2	37	NA
Chengue Bay	36139	Seagrass Beds	26.3	37	5
Chengue Bay	36145	Coral Reef	27.4	37	13
Chengue Bay	36145	Mangrove	27.1	34	NA
Chengue Bay	36145	Seagrass Beds	28.3	37	1.8
Chengue Bay	36152	Coral Reef	24.5	38	15
Chengue Bay	36152	Mangrove	25.8	40	NA
Chengue Bay	36152	Seagrass Beds	26.1	38	1.2
Chengue Bay	36168	Mangrove	25.9	41	NA
Chengue Bay	36168	Seagrass Beds	26.3	40	2.1
Chengue Bay	36173	Mangrove	25.7	40	NA
Chengue Bay	36173	Seagrass Beds	NA	40	6.2
Chengue Bay	36180	Mangrove	25.9	40	NA
Chengue Bay	36180	Seagrass Beds	25.8	39	3
Chengue Bay	36188	Mangrove	24.5	39	NA
Chengue Bay	36188	Seagrass Beds	24.9	39	1
Chengue Bay	36194	Mangrove	25	39	NA
Chengue Bay	36194	Seagrass Beds	24	38	1.3
Chengue Bay	36201	Mangrove	25	40	NA
Chengue Bay	36201	Seagrass Beds	24.9	37	1.95
Chengue Bay	36208	Mangrove	27.2	40	NA
Chengue Bay	36208	Seagrass Beds	26.4	38	1.3
Chengue Bay	36215	Mangrove	26	38	NA
Chengue Bay	36215	Seagrass Beds	26	38	1.5
Chengue Bay	36222	Mangrove	27	38	NA
Chengue Bay	36222	Seagrass Beds	25.5	37	3.5
Chengue Bay	36229	Mangrove	25	39	NA
Chengue Bay	36229	Seagrass Beds	25.5	37	1
Chengue Bay	36236	Mangrove	27.8	39	NA
Chengue Bay	36236	Seagrass Beds	27.1	38	2.6
Chengue Bay	36243	Mangrove	27	40	NA
Chengue Bay	36243	Seagrass Beds	27	37	6
Chengue Bay	36250	Mangrove	27	39	NA
Chengue Bay	36250	Seagrass Beds	27.5	37	2.5
Chengue Bay	36257	Mangrove	27.8	37	NA
Chengue Bay	36257	Seagrass Beds	27.8	37	1.5
Chengue Bay	36264	Mangrove	28.9	38	NA
Chengue Bay	36264	Seagrass Beds	28.3	37	5
Chengue Bay	36271	Mangrove	31	40	NA
Chengue Bay	36271	Seagrass Beds	28.7	38	4
Chengue Bay	36278	Mangrove	31.8	39	NA
Chengue Bay	36278	Seagrass Beds	29.9	37	4
Chengue Bay	36285	Mangrove	29.8	36	NA
Chengue Bay	36285	Seagrass Beds	30.1	35	4.5
Chengue Bay	36292	Mangrove	30.5	36	NA
Chengue Bay	36292	Seagrass Beds	29.2	36	6.5
Chengue Bay	36299	Mangrove	31.8	38	NA
Chengue Bay	36299	Seagrass Beds	29.5	36	2.9
Chengue Bay	36306	Mangrove	29.2	39	NA
Chengue Bay	36306	Seagrass Beds	28.8	36	3
Chengue Bay	36312	Mangrove	30	40	NA
Chengue Bay	36312	Seagrass Beds	28.9	37	3.7
Chengue Bay	36320	Mangrove	29.5	40	NA
Chengue Bay	36320	Seagrass Beds	29.8	38	4.5
Chengue Bay	36327	Mangrove	30.5	37	NA
Chengue Bay	36327	Seagrass Beds	29.5	36	2
Chengue Bay	36334	Mangrove	31.5	40	NA
Chengue Bay	36334	Seagrass Beds	30.1	40	7
Chengue Bay	36341	Mangrove	29.8	35	NA
Chengue Bay	36341	Seagrass Beds	29	35	2.9
Chengue Bay	36348	Mangrove	30.3	39	NA
Chengue Bay	36348	Seagrass Beds	29	38	3
Chengue Bay	36355	Mangrove	32.5	37	NA
Chengue Bay	36355	Seagrass Beds	30.8	37	3.1
Chengue Bay	36362	Mangrove	29	39	NA
Chengue Bay	36362	Seagrass Beds	28.1	37	4.5
Chengue Bay	36369	Mangrove	29	40	NA
Chengue Bay	36369	Seagrass Beds	27.5	37	3.5
Chengue Bay	36376	Mangrove	28	40	NA
Chengue Bay	36376	Seagrass Beds	28	37	11.5
Chengue Bay	36383	Mangrove	31.3	39	NA
Chengue Bay	36383	Seagrass Beds	29.5	37	5.5
Chengue Bay	36390	Seagrass Beds	31	36	3
Chengue Bay	36397	Mangrove	32.2	33	NA
Chengue Bay	36397	Seagrass Beds	30.5	34	7.5
Chengue Bay	36404	Mangrove	31.8	36	NA
Chengue Bay	36404	Seagrass Beds	30.1	37	6
Chengue Bay	36411	Mangrove	29.3	36	NA
Chengue Bay	36411	Seagrass Beds	29.4	37	3.5
Chengue Bay	36418	Mangrove	26.9	32	NA
Chengue Bay	36418	Seagrass Beds	28.9	30	4
Chengue Bay	36425	Seagrass Beds	27.4	28	2.8
Chengue Bay	36432	Seagrass Beds	30	37	3.8
Chengue Bay	36439	Mangrove	29.6	35	NA
Chengue Bay	36439	Seagrass Beds	29.9	34	6.8
Chengue Bay	36446	Mangrove	31.4	34	NA
Chengue Bay	36446	Seagrass Beds	30.3	33	6.8
Chengue Bay	36453	Mangrove	31.8	34	NA
Chengue Bay	36453	Seagrass Beds	31.2	35	7
Chengue Bay	36460	Mangrove	28.6	33	NA
Chengue Bay	36460	Seagrass Beds	29.1	34	8.5
Chengue Bay	36467	Seagrass Beds	31.8	36	10.1
Chengue Bay	36474	Mangrove	30.8	37	NA
Chengue Bay	36474	Seagrass Beds	30.6	36	10.5
Chengue Bay	36488	Mangrove	30.2	30	NA
Chengue Bay	36488	Seagrass Beds	30.1	31	5
Chengue Bay	36495	Mangrove	29	35	NA
Chengue Bay	36495	Seagrass Beds	28.9	37	2.8
Chengue Bay	36501	Mangrove	26.7	34	NA
Chengue Bay	36501	Seagrass Beds	27.5	37	6
Chengue Bay	36509	Mangrove	25.1	30	NA
Chengue Bay	36509	Seagrass Beds	25.7	35	2.4
Chengue Bay	36516	Mangrove	27.3	37	NA
Chengue Bay	36516	Seagrass Beds	26.9	38	1.5
Chengue Bay	36530	Coral Reef	25.6	37	14
Chengue Bay	36530	Mangrove	26.5	38	NA
Chengue Bay	36530	Seagrass Beds	25.5	37	4
Chengue Bay	36537	Coral Reef	25	38	8
Chengue Bay	36537	Mangrove	25.9	38	NA
Chengue Bay	36537	Seagrass Beds	25.1	38	0.7
Chengue Bay	36544	Coral Reef	22.2	37	8
Chengue Bay	36544	Mangrove	24.9	39	NA
Chengue Bay	36544	Seagrass Beds	23.8	38	3.5
Chengue Bay	36552	Coral Reef	25.5	37	10
Chengue Bay	36552	Mangrove	27.2	40	NA
Chengue Bay	36552	Seagrass Beds	26.4	38	5.5
Chengue Bay	36558	Coral Reef	25.3	37	10
Chengue Bay	36558	Mangrove	27.2	39	NA
Chengue Bay	36558	Seagrass Beds	25.9	37	4.5
Chengue Bay	36565	Coral Reef	NA	38	12
Chengue Bay	36565	Mangrove	NA	35	NA
Chengue Bay	36565	Seagrass Beds	NA	38	3
Chengue Bay	36572	Coral Reef	24.9	38	11
Chengue Bay	36572	Mangrove	25.7	39	NA
Chengue Bay	36572	Seagrass Beds	25.7	36	1.5
Chengue Bay	36579	Coral Reef	25.1	37	9
Chengue Bay	36579	Mangrove	25.8	39	NA
Chengue Bay	36579	Seagrass Beds	25.2	37	3.5
Chengue Bay	36591	Coral Reef	25.7	38	10
Chengue Bay	36591	Mangrove	24.6	40	NA
Chengue Bay	36591	Seagrass Beds	25.9	40	3.5
Chengue Bay	36593	Coral Reef	25.8	37	13.5
Chengue Bay	36593	Mangrove	25.9	39	NA
Chengue Bay	36593	Seagrass Beds	26	37	4.2
Chengue Bay	36600	Coral Reef	24.9	37	8.5
Chengue Bay	36600	Mangrove	25.7	38	NA
Chengue Bay	36600	Seagrass Beds	25	37	1.5
Chengue Bay	36607	Coral Reef	24.7	38	9.5
Chengue Bay	36607	Mangrove	26.5	40	NA
Chengue Bay	36607	Seagrass Beds	25.4	38	3.5
Chengue Bay	36614	Coral Reef	26.5	39	13
Chengue Bay	36614	Mangrove	27.4	40	NA
Chengue Bay	36614	Seagrass Beds	28.4	39	4.2
Chengue Bay	36621	Coral Reef	25.7	36	10
Chengue Bay	36621	Mangrove	25.8	38	NA
Chengue Bay	36621	Seagrass Beds	25.7	37	2.8
Chengue Bay	36628	Coral Reef	24.3	37	13
Chengue Bay	36628	Mangrove	25	40	NA
Chengue Bay	36628	Seagrass Beds	25.6	38	2.6
Chengue Bay	36635	Coral Reef	26	37	13
Chengue Bay	36635	Mangrove	27.4	39	NA
Chengue Bay	36635	Seagrass Beds	27.1	38	6.5
Chengue Bay	36642	Coral Reef	26.8	37	17
Chengue Bay	36642	Mangrove	27.7	39	NA
Chengue Bay	36642	Seagrass Beds	27.5	37	6.2
Chengue Bay	36649	Coral Reef	26.8	38	17
Chengue Bay	36649	Mangrove	27.3	40	NA
Chengue Bay	36649	Seagrass Beds	27.3	38	3.8
Chengue Bay	36656	Coral Reef	27.8	38	19
Chengue Bay	36656	Mangrove	29.1	40	NA
Chengue Bay	36656	Seagrass Beds	28.6	NA	3.1
Chengue Bay	36663	Coral Reef	27.9	38	16
Chengue Bay	36663	Mangrove	29.3	40	NA
Chengue Bay	36663	Seagrass Beds	28.5	38	5.5
Chengue Bay	36670	Coral Reef	28.1	37	20
Chengue Bay	36670	Mangrove	29.4	40	NA
Chengue Bay	36670	Seagrass Beds	29.1	38	7
Chengue Bay	36677	Coral Reef	27.9	37	19
Chengue Bay	36677	Mangrove	28.8	39	NA
Chengue Bay	36677	Seagrass Beds	28.9	37	5.3
Chengue Bay	36684	Coral Reef	28.7	37	13
Chengue Bay	36684	Mangrove	29.7	39	NA
Chengue Bay	36684	Seagrass Beds	29.7	37	4.8
Chengue Bay	36691	Coral Reef	27.4	37	16
Chengue Bay	36691	Mangrove	28.9	39	NA
Chengue Bay	36691	Seagrass Beds	28.5	37	2.4
Chengue Bay	36698	Coral Reef	26.3	37	11
Chengue Bay	36698	Mangrove	26	39	NA
Chengue Bay	36698	Seagrass Beds	27.1	37	1.8
Chengue Bay	36705	Coral Reef	27.6	37	13
Chengue Bay	36705	Mangrove	28	39	NA
Chengue Bay	36705	Seagrass Beds	27.9	37	1.2
Chengue Bay	36712	Coral Reef	26.7	37	15
Chengue Bay	36712	Mangrove	27.9	40	NA
Chengue Bay	36712	Seagrass Beds	27.7	38	1.5
Chengue Bay	36719	Coral Reef	27.1	37	13
Chengue Bay	36719	Mangrove	26.9	40	NA
Chengue Bay	36719	Seagrass Beds	27.1	39	3.5
Chengue Bay	36726	Coral Reef	27	38	16
Chengue Bay	36726	Mangrove	29.5	40.5	NA
Chengue Bay	36726	Seagrass Beds	28	40	7
Chengue Bay	36733	Coral Reef	27.7	37	12
Chengue Bay	36733	Mangrove	27.9	40	NA
Chengue Bay	36733	Seagrass Beds	27.8	39	1.5
Chengue Bay	36740	Coral Reef	27.7	37	15
Chengue Bay	36740	Mangrove	28.2	38	NA
Chengue Bay	36740	Seagrass Beds	28.5	37	2.4
Chengue Bay	36748	Coral Reef	28.3	37	19
Chengue Bay	36748	Mangrove	30	39	NA
Chengue Bay	36748	Seagrass Beds	29.1	37	3.5
Chengue Bay	36754	Coral Reef	27.1	37	17
Chengue Bay	36754	Mangrove	28.3	39	NA
Chengue Bay	36754	Seagrass Beds	28.1	38	2.5
Chengue Bay	36761	Coral Reef	26.8	37	11
Chengue Bay	36761	Mangrove	29.5	40	NA
Chengue Bay	36761	Seagrass Beds	27.6	38	1.5
Chengue Bay	36768	Coral Reef	27.9	37	15
Chengue Bay	36768	Mangrove	28.9	39	NA
Chengue Bay	36768	Seagrass Beds	28.3	37	5
Chengue Bay	36775	Coral Reef	29.4	36	6
Chengue Bay	36775	Mangrove	30.5	34	NA
Chengue Bay	36775	Seagrass Beds	29.8	36	5.5
Chengue Bay	36782	Coral Reef	30.1	33	4.3
Chengue Bay	36782	Mangrove	32.2	35	NA
Chengue Bay	36782	Seagrass Beds	30.5	NA	3.25
Chengue Bay	36789	Coral Reef	29	36.5	8.5
Chengue Bay	36789	Mangrove	30.7	37	NA
Chengue Bay	36789	Seagrass Beds	31	37	4.1
Chengue Bay	36796	Coral Reef	29.1	36	13.5
Chengue Bay	36796	Mangrove	29.5	35	NA
Chengue Bay	36796	Seagrass Beds	29.3	35.5	7.7
Chengue Bay	36803	Coral Reef	29.4	33	9
Chengue Bay	36803	Mangrove	31.5	35	NA
Chengue Bay	36803	Seagrass Beds	30.1	NA	3.8
Chengue Bay	36810	Coral Reef	29.3	35.5	15
Chengue Bay	36810	Mangrove	34	37	NA
Chengue Bay	36810	Seagrass Beds	29.6	36.5	5.5
Chengue Bay	36817	Coral Reef	28.9	38.5	17
Chengue Bay	36817	Mangrove	31.3	40	NA
Chengue Bay	36817	Seagrass Beds	30	39	9
Chengue Bay	36824	Coral Reef	27.8	38	18
Chengue Bay	36824	Mangrove	29.2	39	NA
Chengue Bay	36824	Seagrass Beds	27.8	39	8.3
Chengue Bay	36831	Coral Reef	29.1	36	12
Chengue Bay	36831	Mangrove	29.4	37	NA
Chengue Bay	36831	Seagrass Beds	29.5	36	7.8
Chengue Bay	36838	Coral Reef	29.4	37	12
Chengue Bay	36838	Mangrove	29.6	36.5	NA
Chengue Bay	36838	Seagrass Beds	29.8	37	3.8
Chengue Bay	36845	Coral Reef	28.4	36.5	15
Chengue Bay	36845	Mangrove	28.4	37.5	NA
Chengue Bay	36845	Seagrass Beds	28.8	36.5	4
Chengue Bay	36852	Coral Reef	26	38	13
Chengue Bay	36852	Mangrove	26.1	39	NA
Chengue Bay	36852	Seagrass Beds	25.9	38	NA
Chengue Bay	36859	Coral Reef	26.7	37.5	12
Chengue Bay	36859	Mangrove	28.9	38	NA
Chengue Bay	36859	Seagrass Beds	27.4	37.5	3
Chengue Bay	36866	Coral Reef	29	35	12
Chengue Bay	36866	Mangrove	29.2	35	NA
Chengue Bay	36866	Seagrass Beds	29.2	35	6
Chengue Bay	36873	Coral Reef	26.7	37.5	8
Chengue Bay	36873	Mangrove	25.9	38	NA
Chengue Bay	36873	Seagrass Beds	26.7	38	2
Chengue Bay	36880	Coral Reef	25.9	38.5	15
Chengue Bay	36880	Mangrove	25.7	41	NA
Chengue Bay	36880	Seagrass Beds	26.1	40	4
Chengue Bay	36917	Coral Reef	26	37.5	14
Chengue Bay	36917	Mangrove	24.5	39	NA
Chengue Bay	36917	Seagrass Beds	26.2	38	4
Chengue Bay	36922	Coral Reef	23.2	39	11
Chengue Bay	36922	Mangrove	23.6	40.5	NA
Chengue Bay	36922	Seagrass Beds	23.9	39.5	0.6
Chengue Bay	36929	Coral Reef	24.3	38	14.5
Chengue Bay	36929	Mangrove	24.2	39.5	NA
Chengue Bay	36929	Seagrass Beds	24.9	38	4
Chengue Bay	36943	Coral Reef	21.7	37	17
Chengue Bay	36943	Mangrove	22.9	39	NA
Chengue Bay	36943	Seagrass Beds	21.8	NA	5
Chengue Bay	36950	Coral Reef	22.4	37	10
Chengue Bay	36950	Mangrove	22.3	40	NA
Chengue Bay	36950	Seagrass Beds	22.8	37	1
Chengue Bay	36957	Coral Reef	25.7	37	17
Chengue Bay	36957	Mangrove	26.7	39	NA
Chengue Bay	36957	Seagrass Beds	26.2	38	6
Chengue Bay	36964	Coral Reef	24.8	38	17
Chengue Bay	36964	Mangrove	24	41	NA
Chengue Bay	36964	Seagrass Beds	24.4	39	6
Chengue Bay	36971	Coral Reef	25.4	38	14
Chengue Bay	36971	Mangrove	26.3	40	NA
Chengue Bay	36971	Seagrass Beds	25.6	38	15
Chengue Bay	36978	Coral Reef	26	37.5	14
Chengue Bay	36978	Mangrove	26.5	41	NA
Chengue Bay	36978	Seagrass Beds	26.5	38	8
Chengue Bay	36985	Coral Reef	25.4	39	14
Chengue Bay	36985	Mangrove	25.5	40	NA
Chengue Bay	36985	Seagrass Beds	25.8	39.5	8
Chengue Bay	36992	Coral Reef	25.2	38	15
Chengue Bay	36992	Mangrove	28.2	42	NA
Chengue Bay	36992	Seagrass Beds	26.3	39	4
Chengue Bay	37006	Coral Reef	25.2	37	11
Chengue Bay	37006	Mangrove	25.7	41	NA
Chengue Bay	37006	Seagrass Beds	25.7	37	2
Chengue Bay	37013	Coral Reef	25.7	37	12
Chengue Bay	37013	Mangrove	26.7	38	NA
Chengue Bay	37013	Seagrass Beds	25.7	37	10.5
Chengue Bay	37020	Coral Reef	26.5	36	14
Chengue Bay	37020	Mangrove	28	35	NA
Chengue Bay	37020	Seagrass Beds	26.9	36	5
Chengue Bay	37027	Coral Reef	27.6	36	15
Chengue Bay	37027	Mangrove	28.2	37	NA
Chengue Bay	37027	Seagrass Beds	27.6	37	6
Chengue Bay	37034	Coral Reef	28.2	36	16
Chengue Bay	37034	Mangrove	29.6	37	NA
Chengue Bay	37034	Seagrass Beds	28.8	36	5
Chengue Bay	37041	Coral Reef	27.5	36	16
Chengue Bay	37041	Mangrove	28.5	38	NA
Chengue Bay	37041	Seagrass Beds	28	36	5.5
Chengue Bay	37048	Coral Reef	27	38	14
Chengue Bay	37048	Mangrove	28	40	NA
Chengue Bay	37048	Seagrass Beds	27.8	37	5
Chengue Bay	37055	Coral Reef	27	37	15
Chengue Bay	37055	Mangrove	27.6	40	NA
Chengue Bay	37055	Seagrass Beds	28.6	37	5.5
Chengue Bay	37062	Coral Reef	26	37	13
Chengue Bay	37062	Mangrove	28.5	39	NA
Chengue Bay	37062	Seagrass Beds	27.5	37	5
Chengue Bay	37069	Coral Reef	26.3	36	7
Chengue Bay	37069	Mangrove	28.2	40	NA
Chengue Bay	37069	Seagrass Beds	26.3	39	1
Chengue Bay	37076	Coral Reef	26.8	38.5	13
Chengue Bay	37076	Mangrove	28.1	40.5	NA
Chengue Bay	37076	Seagrass Beds	27.7	39	1
Chengue Bay	37083	Coral Reef	27.1	37.5	15
Chengue Bay	37083	Mangrove	29.2	40	NA
Chengue Bay	37083	Seagrass Beds	27.7	37	6
Chengue Bay	37090	Coral Reef	28.1	37	9
Chengue Bay	37090	Mangrove	28.8	39	NA
Chengue Bay	37090	Seagrass Beds	28.7	37	3
Chengue Bay	37097	Coral Reef	27.6	37	10
Chengue Bay	37097	Mangrove	29.6	40	NA
Chengue Bay	37097	Seagrass Beds	28.4	36.5	5
Chengue Bay	37104	Coral Reef	27.8	37	11
Chengue Bay	37104	Mangrove	29.5	39	NA
Chengue Bay	37104	Seagrass Beds	28.9	38	2
Chengue Bay	37111	Coral Reef	27.8	37	11
Chengue Bay	37111	Mangrove	29.4	40	NA
Chengue Bay	37111	Seagrass Beds	28.7	37	4
Chengue Bay	37118	Coral Reef	26.7	38	11
Chengue Bay	37118	Mangrove	29.4	40	NA
Chengue Bay	37118	Seagrass Beds	28.3	38	5.5
Chengue Bay	37125	Coral Reef	27.9	38	17
Chengue Bay	37125	Mangrove	29.3	40	NA
Chengue Bay	37125	Seagrass Beds	28.7	38	3.5
Chengue Bay	37132	Coral Reef	28.2	37	9
Chengue Bay	37132	Mangrove	30.6	40	NA
Chengue Bay	37132	Seagrass Beds	29.7	38	5
Chengue Bay	37139	Coral Reef	28.8	38	14.5
Chengue Bay	37139	Mangrove	28.9	40	NA
Chengue Bay	37139	Seagrass Beds	28.5	38	6.5
Chengue Bay	37146	Coral Reef	28.9	38	20
Chengue Bay	37146	Mangrove	30.1	40	NA
Chengue Bay	37146	Seagrass Beds	29.8	39	9
Chengue Bay	37153	Coral Reef	27.9	36	9
Chengue Bay	37153	Mangrove	29.2	NA	NA
Chengue Bay	37153	Seagrass Beds	28.1	35	8
Chengue Bay	37160	Coral Reef	28.9	37	11
Chengue Bay	37160	Mangrove	30.9	38	NA
Chengue Bay	37160	Seagrass Beds	29.8	36	5
Chengue Bay	37167	Coral Reef	28.7	36	10
Chengue Bay	37167	Mangrove	29.2	36	NA
Chengue Bay	37167	Seagrass Beds	28.7	35	7
Chengue Bay	37174	Coral Reef	27.9	37	16
Chengue Bay	37174	Mangrove	29.1	38	NA
Chengue Bay	37174	Seagrass Beds	28.5	38	4.5
Chengue Bay	37181	Coral Reef	27.4	37	10
Chengue Bay	37181	Mangrove	27.1	32	NA
Chengue Bay	37181	Seagrass Beds	27.8	37	9.5
Chengue Bay	37188	Coral Reef	28.4	37	14
Chengue Bay	37188	Mangrove	28.8	30	NA
Chengue Bay	37188	Seagrass Beds	28.8	37	5
Chengue Bay	37195	Coral Reef	29.4	35	9.5
Chengue Bay	37195	Mangrove	29.8	34	NA
Chengue Bay	37195	Seagrass Beds	29.6	35	4
Chengue Bay	37202	Coral Reef	29.5	35	10.5
Chengue Bay	37202	Mangrove	28.8	33	NA
Chengue Bay	37202	Seagrass Beds	29.6	34	1.5
Chengue Bay	37209	Coral Reef	28.1	37	14
Chengue Bay	37209	Mangrove	28.4	35	NA
Chengue Bay	37209	Seagrass Beds	28.2	37	9
Chengue Bay	37216	Coral Reef	28.3	37	15
Chengue Bay	37216	Mangrove	28.1	34	NA
Chengue Bay	37216	Seagrass Beds	28.4	37	5
Chengue Bay	37230	Coral Reef	27.6	37	16.5
Chengue Bay	37230	Mangrove	28	38	NA
Chengue Bay	37230	Seagrass Beds	27.8	38	3.5
Chengue Bay	37237	Coral Reef	26.6	38	12
Chengue Bay	37237	Mangrove	26.4	39	NA
Chengue Bay	37237	Seagrass Beds	26.8	39	2.5
Chengue Bay	37244	Coral Reef	26.2	38	11.5
Chengue Bay	37244	Mangrove	27.3	39	NA
Chengue Bay	37244	Seagrass Beds	27.1	39	6.25
Chengue Bay	37273	Coral Reef	26.6	37	14.5
Chengue Bay	37273	Mangrove	27.1	39	NA
Chengue Bay	37273	Seagrass Beds	26.8	38	2.5
Chengue Bay	37279	Coral Reef	25.3	36.5	10.5
Chengue Bay	37279	Mangrove	25.6	38	NA
Chengue Bay	37279	Seagrass Beds	25.8	36	1.3
Chengue Bay	37286	Coral Reef	23.9	38	10.5
Chengue Bay	37286	Mangrove	24.2	39	NA
Chengue Bay	37286	Seagrass Beds	24.3	38	2
Chengue Bay	37293	Coral Reef	24.6	38	14.5
Chengue Bay	37293	Mangrove	24.6	39.5	NA
Chengue Bay	37293	Seagrass Beds	24.7	39	7.5
Chengue Bay	37300	Coral Reef	24.6	38	12
Chengue Bay	37300	Mangrove	25.2	40	NA
Chengue Bay	37300	Seagrass Beds	25	39	2.5
Chengue Bay	37307	Coral Reef	25	37.5	16
Chengue Bay	37307	Mangrove	25.6	38.5	NA
Chengue Bay	37307	Seagrass Beds	25.3	37	1.2
Chengue Bay	37314	Coral Reef	25.1	39	16
Chengue Bay	37314	Mangrove	25.5	NA	NA
Chengue Bay	37314	Seagrass Beds	25.1	38	6
Chengue Bay	37323	Coral Reef	24.4	36	12.5
Chengue Bay	37323	Mangrove	26.5	37	NA
Chengue Bay	37328	Coral Reef	26.1	37	15
Chengue Bay	37328	Mangrove	25.8	38	NA
Chengue Bay	37328	Seagrass Beds	26	37	7
Chengue Bay	37335	Coral Reef	25	38	11
Chengue Bay	37335	Mangrove	26.1	41	NA
Chengue Bay	37335	Seagrass Beds	26	38.5	2.5
Chengue Bay	37342	Coral Reef	25.6	36	11.3
Chengue Bay	37342	Mangrove	26.7	38	NA
Chengue Bay	37342	Seagrass Beds	26.1	36	12
Chengue Bay	37349	Coral Reef	26.6	40	10.5
Chengue Bay	37349	Mangrove	26.7	43	NA
Chengue Bay	37349	Seagrass Beds	27.5	42	1
Chengue Bay	37356	Coral Reef	26	37	6
Chengue Bay	37356	Mangrove	26.6	39	NA
Chengue Bay	37356	Seagrass Beds	25.5	38	1
Chengue Bay	37363	Coral Reef	26.1	38	15
Chengue Bay	37363	Mangrove	27.4	41	NA
Chengue Bay	37363	Seagrass Beds	27.2	39	1.5
Chengue Bay	37370	Coral Reef	27.5	38	13
Chengue Bay	37370	Mangrove	26.4	38.5	NA
Chengue Bay	37370	Seagrass Beds	27.6	38.5	2.5
Chengue Bay	37376	Coral Reef	27.5	38	16
Chengue Bay	37376	Mangrove	28.1	40	NA
Chengue Bay	37376	Seagrass Beds	27.9	39	4
Chengue Bay	37384	Coral Reef	25.8	39	10
Chengue Bay	37384	Mangrove	26.9	40	NA
Chengue Bay	37384	Seagrass Beds	26.9	39	4
Chengue Bay	37391	Coral Reef	27.8	39	12
Chengue Bay	37391	Mangrove	28.4	41	NA
Chengue Bay	37391	Seagrass Beds	28.4	39	3.1
Chengue Bay	37398	Coral Reef	28.4	37	14
Chengue Bay	37398	Mangrove	28.7	39	NA
Chengue Bay	37398	Seagrass Beds	28.6	37.5	5
Chengue Bay	37405	Coral Reef	28.8	37.5	16
Chengue Bay	37405	Mangrove	31.6	39.5	NA
Chengue Bay	37405	Seagrass Beds	29.8	37	4.5
Chengue Bay	37413	Coral Reef	28.8	37	14
Chengue Bay	37413	Mangrove	29.4	37.5	NA
Chengue Bay	37413	Seagrass Beds	28.7	37.5	13
Chengue Bay	37419	Coral Reef	29	32	5.1
Chengue Bay	37419	Mangrove	31.3	35	NA
Chengue Bay	37419	Seagrass Beds	29.2	32	5.1
Chengue Bay	37427	Coral Reef	28.5	36	18
Chengue Bay	37427	Mangrove	30.4	36	NA
Chengue Bay	37427	Seagrass Beds	29.4	36	13
Chengue Bay	37433	Coral Reef	26.8	35	10
Chengue Bay	37433	Mangrove	29.7	34.5	NA
Chengue Bay	37433	Seagrass Beds	27.9	35.5	2.5
Chengue Bay	37440	Coral Reef	29.9	38	9.5
Chengue Bay	37440	Mangrove	27.7	39	NA
Chengue Bay	37440	Seagrass Beds	26.5	38	2.5
Chengue Bay	37447	Coral Reef	27.3	38.5	11
Chengue Bay	37447	Mangrove	30.8	38	NA
Chengue Bay	37447	Seagrass Beds	27.3	37.5	3.5
Chengue Bay	37454	Coral Reef	27	36	10
Chengue Bay	37454	Mangrove	28.4	41	NA
Chengue Bay	37454	Seagrass Beds	27.8	34	NA
Chengue Bay	37461	Coral Reef	27.2	36	19
Chengue Bay	37461	Mangrove	29.6	42	NA
Chengue Bay	37461	Seagrass Beds	29	40	6
Chengue Bay	37468	Coral Reef	27.5	37	18.5
Chengue Bay	37468	Mangrove	27.8	38	NA
Chengue Bay	37468	Seagrass Beds	28.6	37	2
Chengue Bay	37476	Coral Reef	28.5	34	15
Chengue Bay	37476	Mangrove	30.2	39	NA
Chengue Bay	37476	Seagrass Beds	28.7	37	8
Chengue Bay	37482	Coral Reef	28.5	34	11
Chengue Bay	37482	Mangrove	28.2	39	NA
Chengue Bay	37482	Seagrass Beds	28.7	35	2
Chengue Bay	37489	Coral Reef	27.3	34	10
Chengue Bay	37489	Mangrove	28.3	39	NA
Chengue Bay	37489	Seagrass Beds	27.8	36	2.5
Chengue Bay	37496	Coral Reef	27.7	35	20
Chengue Bay	37496	Mangrove	29.2	39	NA
Chengue Bay	37496	Seagrass Beds	28.3	37	6.2
Chengue Bay	37503	Coral Reef	29.4	37	17
Chengue Bay	37503	Mangrove	28.6	35	NA
Chengue Bay	37503	Seagrass Beds	28.7	36	4
Chengue Bay	37510	Coral Reef	NA	37	20
Chengue Bay	37510	Mangrove	NA	38.5	NA
Chengue Bay	37510	Seagrass Beds	NA	37	8
Chengue Bay	37517	Coral Reef	28.4	36	21
Chengue Bay	37517	Mangrove	30.8	38	NA
Chengue Bay	37517	Seagrass Beds	29.6	37	8
Chengue Bay	37524	Coral Reef	29.5	37	16.5
Chengue Bay	37524	Mangrove	30.7	39	NA
Chengue Bay	37524	Seagrass Beds	30.4	36	10.5
Chengue Bay	37531	Coral Reef	30.2	35	10.5
Chengue Bay	37531	Mangrove	31.8	36	NA
Chengue Bay	37531	Seagrass Beds	31.5	36	6
Chengue Bay	37538	Coral Reef	28	37	15
Chengue Bay	37538	Mangrove	28.9	37	NA
Chengue Bay	37538	Seagrass Beds	29	37	11
Chengue Bay	37546	Coral Reef	28.9	35	17.5
Chengue Bay	37546	Mangrove	30.7	36	NA
Chengue Bay	37546	Seagrass Beds	29.5	36	7.5
Chengue Bay	37552	Coral Reef	27.3	37	14
Chengue Bay	37552	Mangrove	29.2	38	NA
Chengue Bay	37552	Seagrass Beds	28.4	37.5	5
Chengue Bay	37559	Coral Reef	28.9	34	7
Chengue Bay	37559	Mangrove	29.4	34	NA
Chengue Bay	37559	Seagrass Beds	29.1	33	5
Chengue Bay	37566	Coral Reef	27.4	36	16
Chengue Bay	37566	Mangrove	27.8	36	NA
Chengue Bay	37566	Seagrass Beds	27.7	36	6.2
Chengue Bay	37573	Coral Reef	27.4	36	12.5
Chengue Bay	37573	Mangrove	28.5	38	NA
Chengue Bay	37573	Seagrass Beds	27.7	35	3
Chengue Bay	37580	Coral Reef	29.9	40	17
Chengue Bay	37580	Mangrove	27.8	41	NA
Chengue Bay	37580	Seagrass Beds	27.8	39	7
Chengue Bay	37587	Coral Reef	28.4	36	12
Chengue Bay	37587	Mangrove	27.9	39	NA
Chengue Bay	37587	Seagrass Beds	28.1	38	1
Chengue Bay	37594	Coral Reef	25.9	36	11
Chengue Bay	37594	Mangrove	26.8	35	NA
Chengue Bay	37594	Seagrass Beds	26.4	38	3
Chengue Bay	37601	Coral Reef	27.9	37	16
Chengue Bay	37601	Mangrove	26.3	37	NA
Chengue Bay	37601	Seagrass Beds	26.1	38	4
Chengue Bay	37608	Coral Reef	27.4	37	18
Chengue Bay	37608	Mangrove	28.5	38	NA
Chengue Bay	37608	Seagrass Beds	27.8	36.5	5
Chengue Bay	37644	Coral Reef	26.8	36	12.5
Chengue Bay	37644	Mangrove	26.4	36	NA
Chengue Bay	37644	Seagrass Beds	27.4	37	9
Chengue Bay	37650	Coral Reef	26.4	37	11
Chengue Bay	37650	Mangrove	26.5	39	NA
Chengue Bay	37650	Seagrass Beds	26.6	38	4.2
Chengue Bay	37657	Coral Reef	26.3	10	10
Chengue Bay	37657	Mangrove	25.5	37	NA
Chengue Bay	37657	Seagrass Beds	25.9	1	1
Chengue Bay	37664	Coral Reef	25	38	8
Chengue Bay	37664	Mangrove	25	38	NA
Chengue Bay	37664	Seagrass Beds	25.1	37	0.8
Chengue Bay	37671	Coral Reef	26.4	37	17
Chengue Bay	37671	Mangrove	26.1	40	NA
Chengue Bay	37671	Seagrass Beds	26.5	39	1.5
Chengue Bay	37678	Coral Reef	26	38	16
Chengue Bay	37678	Mangrove	25.5	37	NA
Chengue Bay	37678	Seagrass Beds	26	38	1.5
Chengue Bay	37685	Coral Reef	25.1	38	12
Chengue Bay	37685	Mangrove	25.1	40	NA
Chengue Bay	37685	Seagrass Beds	25.2	39	2
Chengue Bay	37692	Coral Reef	24.6	38	10
Chengue Bay	37692	Mangrove	24.9	40	NA
Chengue Bay	37692	Seagrass Beds	25.1	38	3
Chengue Bay	37699	Coral Reef	26.9	36	21
Chengue Bay	37699	Mangrove	29.4	37	NA
Chengue Bay	37699	Seagrass Beds	27.5	37	9
Chengue Bay	37706	Coral Reef	26.3	39	16
Chengue Bay	37706	Mangrove	26.5	40	NA
Chengue Bay	37706	Seagrass Beds	26.8	40	7.5
Chengue Bay	37713	Coral Reef	26.8	36	6
Chengue Bay	37713	Mangrove	26.4	38	NA
Chengue Bay	37713	Seagrass Beds	26.6	37	1.5
Chengue Bay	37721	Coral Reef	26.8	39	16
Chengue Bay	37721	Mangrove	26.8	40	NA
Chengue Bay	37721	Seagrass Beds	26.7	36	5
Chengue Bay	37727	Coral Reef	28.5	37	17
Chengue Bay	37727	Mangrove	29	38	NA
Chengue Bay	37727	Seagrass Beds	28.9	37	6.5
Chengue Bay	37735	Coral Reef	27.8	36	15
Chengue Bay	37735	Mangrove	28.1	37	NA
Chengue Bay	37735	Seagrass Beds	28	36	4.5
Chengue Bay	37741	Coral Reef	29	36	18
Chengue Bay	37741	Mangrove	29.8	39	NA
Chengue Bay	37741	Seagrass Beds	29.3	37	4.5
Chengue Bay	37748	Coral Reef	27.8	37	11
Chengue Bay	37748	Mangrove	28.3	40	NA
Chengue Bay	37748	Seagrass Beds	28.8	37	3.5
Chengue Bay	37755	Coral Reef	26.8	37	17
Chengue Bay	37755	Mangrove	27.3	40	NA
Chengue Bay	37755	Seagrass Beds	27.4	38	8
Chengue Bay	37762	Coral Reef	28.4	36.8	16
Chengue Bay	37762	Mangrove	28.7	39.8	NA
Chengue Bay	37762	Seagrass Beds	28.5	38	5.5
Chengue Bay	37769	Coral Reef	27.3	38	12
Chengue Bay	37769	Mangrove	30.3	40	NA
Chengue Bay	37769	Seagrass Beds	29.5	36	3
Chengue Bay	37776	Coral Reef	27.4	37	14
Chengue Bay	37776	Mangrove	28.6	39	NA
Chengue Bay	37776	Seagrass Beds	28	37	7
Chengue Bay	37783	Coral Reef	26.9	37	11
Chengue Bay	37783	Mangrove	28.3	39	NA
Chengue Bay	37783	Seagrass Beds	28.4	37	2
Chengue Bay	37790	Coral Reef	28.1	35	11
Chengue Bay	37790	Mangrove	28.6	33	NA
Chengue Bay	37790	Seagrass Beds	28.5	33	5
Chengue Bay	37797	Coral Reef	28.5	36	10.5
Chengue Bay	37797	Mangrove	30.2	36	NA
Chengue Bay	37797	Seagrass Beds	29.8	36	4.5
Chengue Bay	37804	Coral Reef	26.8	37	12
Chengue Bay	37804	Mangrove	28.3	40	NA
Chengue Bay	37804	Seagrass Beds	27.8	37	3
Chengue Bay	37812	Coral Reef	27.2	39	14
Chengue Bay	37812	Mangrove	31.4	40	NA
Chengue Bay	37812	Seagrass Beds	29	38	2
Chengue Bay	37818	Coral Reef	26.9	36	10
Chengue Bay	37818	Mangrove	29.8	38	NA
Chengue Bay	37818	Seagrass Beds	27.3	37	2.5
Chengue Bay	37825	Coral Reef	27.8	38	11.5
Chengue Bay	37825	Mangrove	29	40.5	NA
Chengue Bay	37825	Seagrass Beds	28.5	38	2
Chengue Bay	37832	Coral Reef	27.3	38	14.5
Chengue Bay	37832	Mangrove	28.1	40	NA
Chengue Bay	37832	Seagrass Beds	29	39	4.2
Chengue Bay	37838	Coral Reef	28.8	38	15
Chengue Bay	37838	Mangrove	30.1	39	NA
Chengue Bay	37838	Seagrass Beds	30.3	37	4.3
Chengue Bay	37846	Coral Reef	29.3	38	19.5
Chengue Bay	37846	Mangrove	31.5	41	NA
Chengue Bay	37846	Seagrass Beds	29.4	39	5.5
Chengue Bay	37853	Coral Reef	28.9	38	13.5
Chengue Bay	37853	Mangrove	29.3	41	NA
Chengue Bay	37853	Seagrass Beds	28.9	39	3
Chengue Bay	37860	Coral Reef	28.4	38	20
Chengue Bay	37860	Mangrove	30.1	40.5	NA
Chengue Bay	37860	Seagrass Beds	29.5	39	3
Chengue Bay	37867	Coral Reef	28.8	37	16
Chengue Bay	37867	Mangrove	30.2	38	NA
Chengue Bay	37867	Seagrass Beds	29.7	39	3
Chengue Bay	37874	Coral Reef	28.9	38	18
Chengue Bay	37874	Mangrove	31	36	NA
Chengue Bay	37874	Seagrass Beds	30.2	37.5	3
Chengue Bay	37881	Coral Reef	29.9	38	15.5
Chengue Bay	37881	Mangrove	31.6	38	NA
Chengue Bay	37881	Seagrass Beds	29.6	39	6
Chengue Bay	37888	Coral Reef	29.3	34	11.5
Chengue Bay	37888	Mangrove	29.4	37	NA
Chengue Bay	37888	Seagrass Beds	29.5	35	11
Chengue Bay	37895	Coral Reef	29	39	18
Chengue Bay	37895	Mangrove	29.9	38	NA
Chengue Bay	37895	Seagrass Beds	29.5	39	5
Chengue Bay	37902	Coral Reef	28.3	30	7
Chengue Bay	37902	Mangrove	28	35	NA
Chengue Bay	37902	Seagrass Beds	28.2	35	6.2
Chengue Bay	37909	Coral Reef	30	33	11.5
Chengue Bay	37909	Mangrove	30.5	34	NA
Chengue Bay	37909	Seagrass Beds	29.8	35	6.5
Chengue Bay	37916	Coral Reef	29.1	33	11
Chengue Bay	37916	Mangrove	29.8	34	NA
Chengue Bay	37916	Seagrass Beds	30.1	34	4.7
Chengue Bay	37923	Coral Reef	29.8	37	4.7
Chengue Bay	37923	Mangrove	28.9	35	NA
Chengue Bay	37923	Seagrass Beds	29.4	36	2.8
Chengue Bay	37930	Coral Reef	29.4	36	14
Chengue Bay	37930	Mangrove	28.8	34	NA
Chengue Bay	37930	Seagrass Beds	29.4	35	5
Chengue Bay	37937	Coral Reef	29.4	36	13.5
Chengue Bay	37937	Mangrove	30	35	NA
Chengue Bay	37937	Seagrass Beds	29.8	35	5.5
Chengue Bay	37944	Coral Reef	29.1	36.5	8.5
Chengue Bay	37944	Mangrove	29.4	35.5	NA
Chengue Bay	37944	Seagrass Beds	29.4	36	2
Chengue Bay	37951	Coral Reef	29.5	37	15
Chengue Bay	37951	Mangrove	30	37.5	NA
Chengue Bay	37951	Seagrass Beds	29.9	37	5.7
Chengue Bay	37958	Coral Reef	28.5	38	12
Chengue Bay	37958	Mangrove	27.8	37	NA
Chengue Bay	37958	Seagrass Beds	28.2	37	2.5
Chengue Bay	37965	Coral Reef	29.1	35	7
Chengue Bay	37965	Mangrove	27.7	35	NA
Chengue Bay	37965	Seagrass Beds	28.8	36	0.7
Chengue Bay	37972	Coral Reef	28.6	38	10
Chengue Bay	37972	Mangrove	27.9	39	NA
Chengue Bay	37972	Seagrass Beds	28.4	37	1
Chengue Bay	38007	Coral Reef	25.7	38.3	15
Chengue Bay	38007	Mangrove	26.9	37.3	NA
Chengue Bay	38007	Seagrass Beds	25.7	38.3	5.5
Chengue Bay	38014	Coral Reef	25.5	36.3	13
Chengue Bay	38014	Mangrove	25.7	38.3	NA
Chengue Bay	38014	Seagrass Beds	25.9	38.3	1.6
Chengue Bay	38021	Coral Reef	26.6	37.3	12
Chengue Bay	38021	Mangrove	26.1	37.3	NA
Chengue Bay	38021	Seagrass Beds	26.3	36.3	5.5
Chengue Bay	38028	Coral Reef	23.7	37.3	9
Chengue Bay	38028	Mangrove	26.1	40.3	NA
Chengue Bay	38028	Seagrass Beds	25	38.3	1
Chengue Bay	38035	Coral Reef	25	36.3	10
Chengue Bay	38035	Mangrove	25.1	37.3	NA
Chengue Bay	38035	Seagrass Beds	24.8	35.8	2.3
Chengue Bay	38042	Coral Reef	25.9	38.3	18
Chengue Bay	38042	Mangrove	26.3	40.3	NA
Chengue Bay	38042	Seagrass Beds	25.8	38.3	3
Chengue Bay	38049	Coral Reef	24	37.3	5
Chengue Bay	38049	Mangrove	24.7	38.3	NA
Chengue Bay	38049	Seagrass Beds	24.5	37.8	0.3
Chengue Bay	38056	Coral Reef	24.6	38.3	9.5
Chengue Bay	38056	Mangrove	27.1	40.3	NA
Chengue Bay	38056	Seagrass Beds	26.1	38.3	4.6
Chengue Bay	38063	Coral Reef	24.4	36.3	10
Chengue Bay	38063	Mangrove	26.1	38.3	NA
Chengue Bay	38063	Seagrass Beds	25.5	37.3	2.8
Chengue Bay	38077	Coral Reef	25.5	36.3	16
Chengue Bay	38077	Mangrove	26.3	38.3	NA
Chengue Bay	38077	Seagrass Beds	26.7	36.3	3
Chengue Bay	38091	Coral Reef	26.3	36.3	13.4
Chengue Bay	38091	Mangrove	26.5	38.3	NA
Chengue Bay	38091	Seagrass Beds	27.3	37.3	3.7
Chengue Bay	38098	Coral Reef	26.4	37.3	10.5
Chengue Bay	38098	Mangrove	28.5	39.3	NA
Chengue Bay	38098	Seagrass Beds	27.6	38.3	1.5
Chengue Bay	38105	Coral Reef	27.7	36.3	20
Chengue Bay	38105	Mangrove	29.7	38.3	NA
Chengue Bay	38105	Seagrass Beds	29.3	37.3	4
Chengue Bay	38112	Coral Reef	28	36.3	15
Chengue Bay	38112	Mangrove	28.1	39.3	NA
Chengue Bay	38112	Seagrass Beds	28.2	37.3	13
Chengue Bay	38119	Coral Reef	27	36.3	10
Chengue Bay	38119	Mangrove	28.1	38.3	NA
Chengue Bay	38119	Seagrass Beds	28	36.3	1.5
Chengue Bay	38126	Coral Reef	27.4	38.3	12
Chengue Bay	38126	Mangrove	28.3	39.3	NA
Chengue Bay	38126	Seagrass Beds	27.5	37.3	3.5
Chengue Bay	38133	Coral Reef	28.5	36.3	13
Chengue Bay	38133	Mangrove	29.7	31.3	NA
Chengue Bay	38133	Seagrass Beds	29.6	34.3	2
Chengue Bay	38140	Coral Reef	28.1	36.8	14
Chengue Bay	38140	Mangrove	28.4	33.3	NA
Chengue Bay	38140	Seagrass Beds	28.3	36.3	3
Chengue Bay	38147	Coral Reef	27.4	36.8	15
Chengue Bay	38147	Mangrove	28.8	37.3	NA
Chengue Bay	38147	Seagrass Beds	28.2	36.8	3.5
Chengue Bay	38154	Coral Reef	27.8	35.8	14
Chengue Bay	38154	Mangrove	29.5	39.3	NA
Chengue Bay	38154	Seagrass Beds	28.6	37.3	3.5
Chengue Bay	38161	Coral Reef	28.2	37.3	13
Chengue Bay	38161	Mangrove	30.8	39.3	NA
Chengue Bay	38161	Seagrass Beds	29.6	38.3	2.7
Chengue Bay	38168	Coral Reef	26	36.8	11
Chengue Bay	38168	Mangrove	28.5	40.3	NA
Chengue Bay	38168	Seagrass Beds	27.8	37.8	2.5
Chengue Bay	38175	Coral Reef	29.7	37.3	19
Chengue Bay	38175	Mangrove	28.1	36.8	NA
Chengue Bay	38175	Seagrass Beds	28.5	37.3	1.5
Chengue Bay	38182	Coral Reef	27	37.8	16
Chengue Bay	38182	Mangrove	28.2	39.3	NA
Chengue Bay	38182	Seagrass Beds	27.5	37.3	4.5
Chengue Bay	38189	Coral Reef	28.4	36.3	22
Chengue Bay	38189	Mangrove	29.7	39.3	NA
Chengue Bay	38189	Seagrass Beds	29.6	36.8	5
Chengue Bay	38196	Coral Reef	28.7	36.3	15
Chengue Bay	38196	Mangrove	31.2	39.3	NA
Chengue Bay	38196	Seagrass Beds	29.4	36.8	5
Chengue Bay	38203	Coral Reef	29.1	35.8	13
Chengue Bay	38203	Mangrove	30.4	38.8	NA
Chengue Bay	38203	Seagrass Beds	29.3	36.8	5
Chengue Bay	38210	Coral Reef	28.2	NA	13
Chengue Bay	38210	Mangrove	29.8	NA	NA
Chengue Bay	38210	Seagrass Beds	29.2	NA	4
Chengue Bay	38217	Coral Reef	27.2	38.3	16
Chengue Bay	38217	Mangrove	28.2	39.3	NA
Chengue Bay	38217	Seagrass Beds	28.5	38.3	1.5
Chengue Bay	38224	Coral Reef	27.8	36.3	20
Chengue Bay	38224	Mangrove	28.1	38.3	NA
Chengue Bay	38224	Seagrass Beds	28	37.3	6.4
Chengue Bay	38231	Coral Reef	29	37.3	19
Chengue Bay	38231	Mangrove	31	38.3	NA
Chengue Bay	38231	Seagrass Beds	30	37.3	3.9
Chengue Bay	38238	Coral Reef	29.1	36.3	17
Chengue Bay	38238	Mangrove	29.7	36.3	NA
Chengue Bay	38238	Seagrass Beds	29.5	35.3	10.9
Chengue Bay	38245	Coral Reef	29.5	37.3	15
Chengue Bay	38245	Mangrove	30.7	36.8	NA
Chengue Bay	38245	Seagrass Beds	30.2	36.3	6
Chengue Bay	38252	Coral Reef	29.7	35.8	13
Chengue Bay	38252	Mangrove	29.5	37.3	NA
Chengue Bay	38252	Seagrass Beds	29.7	36.3	4.5
Chengue Bay	38259	Coral Reef	29.1	36.8	17
Chengue Bay	38259	Mangrove	29.4	38.3	NA
Chengue Bay	38259	Seagrass Beds	29.2	37.3	5.8
Chengue Bay	38266	Coral Reef	29.4	34.8	17
Chengue Bay	38266	Mangrove	30.4	38.3	NA
Chengue Bay	38266	Seagrass Beds	30	36.8	5.15
Chengue Bay	38273	Coral Reef	29.8	32.8	5
Chengue Bay	38273	Mangrove	30.1	34.8	NA
Chengue Bay	38273	Seagrass Beds	29.9	33.3	5
Chengue Bay	38280	Coral Reef	29.4	36.8	8
Chengue Bay	38280	Mangrove	30.7	35.3	NA
Chengue Bay	38280	Seagrass Beds	29.8	36.3	4
Chengue Bay	38287	Coral Reef	28.9	33.3	12
Chengue Bay	38287	Mangrove	29.5	32.3	NA
Chengue Bay	38287	Seagrass Beds	29.5	32.8	3.6
Chengue Bay	38294	Coral Reef	29.3	38.8	13
Chengue Bay	38294	Mangrove	29.3	33.3	NA
Chengue Bay	38294	Seagrass Beds	29.4	36.3	4.5
Chengue Bay	38301	Coral Reef	27.3	33.3	11
Chengue Bay	38301	Mangrove	27.4	33.3	NA
Chengue Bay	38301	Seagrass Beds	28	33.3	9
Chengue Bay	38308	Coral Reef	28.4	36.8	5
Chengue Bay	38308	Mangrove	29.4	29.3	NA
Chengue Bay	38308	Seagrass Beds	28.5	35.3	1
Chengue Bay	38315	Coral Reef	26.6	36.3	8.5
Chengue Bay	38315	Mangrove	26.9	35.3	NA
Chengue Bay	38315	Seagrass Beds	26.8	36.3	2
Chengue Bay	38322	Coral Reef	27.1	35.8	11
Chengue Bay	38322	Mangrove	26.6	33.3	NA
Chengue Bay	38322	Seagrass Beds	26.8	35.3	3.1
Chengue Bay	38328	Coral Reef	24.9	36.3	10
Chengue Bay	38328	Mangrove	25.7	36.3	NA
Chengue Bay	38328	Seagrass Beds	25.5	36.3	1.6
Chengue Bay	38336	Coral Reef	26.8	36.3	20
Chengue Bay	38336	Mangrove	27.4	37.8	NA
Chengue Bay	38336	Seagrass Beds	27.8	37.3	3.8
Chengue Bay	38371	Coral Reef	25.4	37.5	NA
Chengue Bay	38371	Mangrove	24.9	39	NA
Chengue Bay	38371	Seagrass Beds	25.2	38	0.8
Chengue Bay	38378	Coral Reef	26.5	38	21
Chengue Bay	38378	Mangrove	26.6	38	NA
Chengue Bay	38378	Seagrass Beds	26.5	39.5	2
Chengue Bay	38385	Coral Reef	25.3	37	11
Chengue Bay	38385	Mangrove	24.5	38	NA
Chengue Bay	38385	Seagrass Beds	25.3	37.5	4.5
Chengue Bay	38392	Coral Reef	25.8	36	17
Chengue Bay	38392	Mangrove	25.5	37	NA
Chengue Bay	38392	Seagrass Beds	25.8	36	4
Chengue Bay	38399	Coral Reef	26.5	36	12
Chengue Bay	38399	Mangrove	23.1	38	NA
Chengue Bay	38399	Seagrass Beds	26.9	36	1.2
Chengue Bay	38406	Coral Reef	23.7	37	12
Chengue Bay	38406	Mangrove	24.7	36	NA
Chengue Bay	38406	Seagrass Beds	24.6	36	1.5
Chengue Bay	38413	Coral Reef	26.4	37	17
Chengue Bay	38413	Mangrove	27.7	37	NA
Chengue Bay	38413	Seagrass Beds	27	36	3.8
Chengue Bay	38427	Mangrove	26.6	36	NA
Chengue Bay	38427	Seagrass Beds	27.4	39	2
Chengue Bay	38441	Coral Reef	NA	36	18
Chengue Bay	38441	Mangrove	26.9	38	NA
Chengue Bay	38441	Seagrass Beds	27.2	34	9
Chengue Bay	38448	Coral Reef	27.9	38	9
Chengue Bay	38448	Mangrove	28.4	39	NA
Chengue Bay	38448	Seagrass Beds	28.7	38	3.5
Chengue Bay	38455	Coral Reef	27.8	36	16
Chengue Bay	38455	Mangrove	29.1	37	NA
Chengue Bay	38455	Seagrass Beds	29.4	36	3.3
Chengue Bay	38462	Coral Reef	27.2	37	12
Chengue Bay	38462	Mangrove	27.8	38	NA
Chengue Bay	38462	Seagrass Beds	28.5	37	5
Chengue Bay	38469	Coral Reef	27.9	37	14.2
Chengue Bay	38469	Mangrove	28.9	40	NA
Chengue Bay	38469	Seagrass Beds	29.2	37	2.5
Chengue Bay	38476	Coral Reef	27.3	36	20
Chengue Bay	38476	Mangrove	27.7	37	NA
Chengue Bay	38476	Seagrass Beds	27.3	36	8.8
Chengue Bay	38483	Coral Reef	27.4	36	20
Chengue Bay	38483	Mangrove	28.9	35	NA
Chengue Bay	38483	Seagrass Beds	28.1	37	6
Chengue Bay	38490	Coral Reef	28.7	34	7
Chengue Bay	38490	Mangrove	28.8	32	NA
Chengue Bay	38490	Seagrass Beds	28.9	33	2.5
Chengue Bay	38497	Coral Reef	29.9	31	7
Chengue Bay	38497	Mangrove	31.9	35	NA
Chengue Bay	38497	Seagrass Beds	30.7	31	5.5
Chengue Bay	38504	Coral Reef	29.8	35	18
Chengue Bay	38504	Mangrove	30.9	35	NA
Chengue Bay	38504	Seagrass Beds	30.1	35	2.5
Chengue Bay	38511	Coral Reef	29.4	35	8
Chengue Bay	38511	Mangrove	32	36	NA
Chengue Bay	38511	Seagrass Beds	30.6	35	4.5
Chengue Bay	38518	Coral Reef	30.7	30	4
Chengue Bay	38518	Mangrove	31.9	35	NA
Chengue Bay	38518	Seagrass Beds	30.9	30	2
Chengue Bay	38525	Coral Reef	28.8	35	14
Chengue Bay	38525	Mangrove	29.6	35	NA
Chengue Bay	38525	Seagrass Beds	29.5	35	2.2
Chengue Bay	38532	Coral Reef	28.1	37	12
Chengue Bay	38532	Mangrove	29.1	38	NA
Chengue Bay	38532	Seagrass Beds	29.2	37	5
Chengue Bay	38539	Coral Reef	28	36	15
Chengue Bay	38539	Mangrove	29.5	36	NA
Chengue Bay	38539	Seagrass Beds	28.8	36	2.5
Chengue Bay	38546	Coral Reef	28.7	36	11.7
Chengue Bay	38546	Mangrove	29.8	38	NA
Chengue Bay	38546	Seagrass Beds	29.3	37	2
Chengue Bay	38554	Coral Reef	28.3	37	15
Chengue Bay	38554	Mangrove	29.4	38	NA
Chengue Bay	38554	Seagrass Beds	28.9	37	1.5
Chengue Bay	38560	Coral Reef	27.6	37	17
Chengue Bay	38560	Mangrove	29.4	38	NA
Chengue Bay	38560	Seagrass Beds	28.7	37	3
Chengue Bay	38567	Coral Reef	27.6	37	18
Chengue Bay	38567	Mangrove	29	37	NA
Chengue Bay	38567	Seagrass Beds	28.6	38	3.5
Chengue Bay	38574	Coral Reef	27.3	36	16
Chengue Bay	38574	Mangrove	31.2	39	NA
Chengue Bay	38574	Seagrass Beds	28.7	37	7.8
Chengue Bay	38581	Coral Reef	29	36	12
Chengue Bay	38581	Mangrove	29	35	NA
Chengue Bay	38581	Seagrass Beds	29.2	36	3
Chengue Bay	38588	Coral Reef	29.8	35	23
Chengue Bay	38588	Mangrove	29.8	37	NA
Chengue Bay	38588	Seagrass Beds	30	37	8
Chengue Bay	38595	Coral Reef	30.1	36.5	13
Chengue Bay	38595	Mangrove	30.6	35	NA
Chengue Bay	38595	Seagrass Beds	30.2	36	5
Chengue Bay	38602	Coral Reef	30.9	36	14
Chengue Bay	38602	Mangrove	29.7	35.5	NA
Chengue Bay	38602	Seagrass Beds	29.5	35	3.5
Chengue Bay	38609	Coral Reef	29.3	36	13
Chengue Bay	38609	Mangrove	30.2	37	NA
Chengue Bay	38609	Seagrass Beds	29.9	36	4.5
Chengue Bay	38616	Coral Reef	29.7	33	12
Chengue Bay	38616	Mangrove	28.7	34	NA
Chengue Bay	38616	Seagrass Beds	28.6	33	8
Chengue Bay	38623	Coral Reef	29.4	36.5	15
Chengue Bay	38623	Mangrove	29.9	35	NA
Chengue Bay	38623	Seagrass Beds	29.4	36	3.5
Chengue Bay	38630	Coral Reef	30	31	4.5
Chengue Bay	38630	Mangrove	30	33	NA
Chengue Bay	38630	Seagrass Beds	32	32	3.5
Chengue Bay	38637	Coral Reef	29.5	34	8
Chengue Bay	38637	Mangrove	29.4	34	NA
Chengue Bay	38637	Seagrass Beds	29.5	34	7
Chengue Bay	38644	Coral Reef	30	33	4.7
Chengue Bay	38644	Mangrove	30.3	35	NA
Chengue Bay	38644	Seagrass Beds	30	33	4.5
Chengue Bay	38651	Coral Reef	29.7	32.5	4
Chengue Bay	38651	Mangrove	29	32	NA
Chengue Bay	38651	Seagrass Beds	29.6	32	3
Chengue Bay	38658	Coral Reef	29.2	35	9
Chengue Bay	38658	Mangrove	29	33	NA
Chengue Bay	38658	Seagrass Beds	29.3	35	3.3
Chengue Bay	38665	Coral Reef	28.7	38	11.2
Chengue Bay	38665	Mangrove	29.1	34	NA
Chengue Bay	38665	Seagrass Beds	29.3	37	4
Chengue Bay	38672	Coral Reef	29.9	36	10.5
Chengue Bay	38672	Mangrove	28.9	35	NA
Chengue Bay	38672	Seagrass Beds	29.2	36	11.8
Chengue Bay	38679	Coral Reef	28.5	35	6
Chengue Bay	38679	Mangrove	27.4	34	NA
Chengue Bay	38679	Seagrass Beds	28.5	35	3.5
Chengue Bay	38686	Coral Reef	28.5	35	10
Chengue Bay	38686	Mangrove	27.8	33	NA
Chengue Bay	38686	Seagrass Beds	27.9	35	3.3
Chengue Bay	38693	Coral Reef	27.3	37	9
Chengue Bay	38693	Mangrove	27	33	NA
Chengue Bay	38693	Seagrass Beds	27.1	36	1.7
Chengue Bay	38700	Coral Reef	25.8	36	10
Chengue Bay	38700	Mangrove	27.4	35	NA
Chengue Bay	38700	Seagrass Beds	26.9	36	8.5
Chengue Bay	38707	Coral Reef	24.8	36.5	10
Chengue Bay	38707	Mangrove	26.6	36	NA
Chengue Bay	38707	Seagrass Beds	25.5	36.5	6
Chengue Bay	38728	Coral Reef	25.4	37	12
Chengue Bay	38728	Mangrove	25.6	36	NA
Chengue Bay	38728	Seagrass Beds	25.8	36	1.2
Chengue Bay	38735	Coral Reef	26.4	36.5	9
Chengue Bay	38735	Mangrove	25.3	38	NA
Chengue Bay	38735	Seagrass Beds	26.2	36.5	2
Chengue Bay	38742	Coral Reef	25.6	37	9
Chengue Bay	38742	Mangrove	26.7	36	NA
Chengue Bay	38742	Seagrass Beds	25.8	36	1
Chengue Bay	38763	Coral Reef	26.5	40	10
Chengue Bay	38763	Mangrove	26	41	NA
Chengue Bay	38763	Seagrass Beds	26.3	40	0.6
Chengue Bay	38777	Coral Reef	24.7	37	12
Chengue Bay	38777	Mangrove	26.9	37	NA
Chengue Bay	38777	Seagrass Beds	25.5	37	1.5
Chengue Bay	38791	Coral Reef	25	38	15
Chengue Bay	38791	Mangrove	25	39	NA
Chengue Bay	38791	Seagrass Beds	24.9	38	1.5
Chengue Bay	38798	Coral Reef	25.6	37	11
Chengue Bay	38798	Mangrove	26.6	39	NA
Chengue Bay	38798	Seagrass Beds	26.5	37	3
Chengue Bay	38805	Coral Reef	26.4	37	9
Chengue Bay	38805	Mangrove	27	38	NA
Chengue Bay	38805	Seagrass Beds	26.5	37	2
Chengue Bay	38812	Coral Reef	25.9	37	12.5
Chengue Bay	38812	Mangrove	26.9	38	NA
Chengue Bay	38812	Seagrass Beds	26.5	38	1
Chengue Bay	38826	Coral Reef	27.4	37	14
Chengue Bay	38826	Mangrove	29.7	38	NA
Chengue Bay	38826	Seagrass Beds	29.4	37	3
Chengue Bay	38833	Coral Reef	26.5	38	15
Chengue Bay	38833	Mangrove	27.7	39	NA
Chengue Bay	38833	Seagrass Beds	27.9	38	6
Chengue Bay	38840	Coral Reef	27.5	36	16
Chengue Bay	38840	Mangrove	28	35	NA
Chengue Bay	38840	Seagrass Beds	28.1	38	1.5
Chengue Bay	38847	Coral Reef	28.8	39	10
Chengue Bay	38847	Mangrove	30.4	37	NA
Chengue Bay	38847	Seagrass Beds	29	38	10
Chengue Bay	38854	Coral Reef	28.5	38	19
Chengue Bay	38854	Mangrove	29.7	39	NA
Chengue Bay	38854	Seagrass Beds	29.1	38	2.5
Chengue Bay	38868	Coral Reef	27.9	38	14.5
Chengue Bay	38868	Mangrove	31.1	39	NA
Chengue Bay	38868	Seagrass Beds	29.4	39	4
Chengue Bay	38882	Coral Reef	28.9	37	11
Chengue Bay	38882	Mangrove	31.1	35	NA
Chengue Bay	38882	Seagrass Beds	30	35	6
Chengue Bay	38889	Coral Reef	27.8	37	12
Chengue Bay	38889	Mangrove	29.5	37	NA
Chengue Bay	38889	Seagrass Beds	29	37	4
Chengue Bay	38896	Coral Reef	28.5	37	13
Chengue Bay	38896	Mangrove	30.3	39	NA
Chengue Bay	38896	Seagrass Beds	29.4	38	4
Chengue Bay	38903	Coral Reef	26.5	39	16
Chengue Bay	38903	Mangrove	28.8	40	NA
Chengue Bay	38903	Seagrass Beds	27.9	38	7
Chengue Bay	38917	Coral Reef	28	37	12
Chengue Bay	38917	Mangrove	30.9	39	NA
Chengue Bay	38917	Seagrass Beds	29.5	38	3.5
Chengue Bay	38924	Coral Reef	27.1	38	12
Chengue Bay	38924	Mangrove	28.1	40	NA
Chengue Bay	38924	Seagrass Beds	28	38	7.5
Chengue Bay	38938	Coral Reef	26.7	38	10
Chengue Bay	38938	Mangrove	27.9	40	NA
Chengue Bay	38938	Seagrass Beds	27.5	38	1.5
Chengue Bay	38945	Coral Reef	27.7	38	12
Chengue Bay	38945	Mangrove	29.9	40	NA
Chengue Bay	38945	Seagrass Beds	28.5	39	3
Chengue Bay	38952	Coral Reef	28.6	37	15
Chengue Bay	38952	Mangrove	28.7	40	NA
Chengue Bay	38952	Seagrass Beds	29	37	2.5
Chengue Bay	38959	Coral Reef	30.1	36	9
Chengue Bay	38959	Mangrove	31.2	40	NA
Chengue Bay	38959	Seagrass Beds	31	38	4.5
Chengue Bay	38966	Coral Reef	28.9	38	16
Chengue Bay	38966	Mangrove	30.5	40	NA
Chengue Bay	38966	Seagrass Beds	30.6	38	5
Chengue Bay	38973	Coral Reef	29.2	38	15
Chengue Bay	38973	Mangrove	30.8	38	NA
Chengue Bay	38973	Seagrass Beds	29.9	37.5	5
Chengue Bay	39001	Coral Reef	30	38	20
Chengue Bay	39001	Mangrove	30.9	38.5	NA
Chengue Bay	39001	Seagrass Beds	30.4	38	7.5
Chengue Bay	39008	Coral Reef	30	34	9
Chengue Bay	39008	Mangrove	29.1	35	NA
Chengue Bay	39008	Seagrass Beds	31.9	34	6
Chengue Bay	39015	Coral Reef	29.8	35	11
Chengue Bay	39015	Mangrove	28.8	35	NA
Chengue Bay	39015	Seagrass Beds	28	35	6
Chengue Bay	39022	Coral Reef	29.1	37	15
Chengue Bay	39022	Mangrove	29	36	NA
Chengue Bay	39022	Seagrass Beds	29.9	36.5	5.5
Chengue Bay	39029	Coral Reef	28	39	10
Chengue Bay	39029	Mangrove	28	37	NA
Chengue Bay	39029	Seagrass Beds	28.8	38	5.5
Chengue Bay	39050	Coral Reef	28.8	36	15
Chengue Bay	39050	Mangrove	27.4	27	NA
Chengue Bay	39050	Seagrass Beds	28.9	36	1.2
Chengue Bay	39120	Coral Reef	24.8	38	12
Chengue Bay	39120	Mangrove	25	40	NA
Chengue Bay	39120	Seagrass Beds	25	38	5
Chengue Bay	39127	Coral Reef	26.4	36	20
Chengue Bay	39127	Mangrove	27.2	38	NA
Chengue Bay	39127	Seagrass Beds	26.5	36	7
Chengue Bay	39141	Coral Reef	26.4	35	12
Chengue Bay	39141	Mangrove	26.4	37	NA
Chengue Bay	39141	Seagrass Beds	26.5	36	6
Chengue Bay	39148	Coral Reef	26.5	38	9
Chengue Bay	39148	Mangrove	28.5	41	NA
Chengue Bay	39148	Seagrass Beds	26.7	38	3
Chengue Bay	39170	Coral Reef	26.4	37	16
Chengue Bay	39170	Mangrove	29.8	39	NA
Chengue Bay	39170	Seagrass Beds	28.7	38	3
Chengue Bay	39183	Coral Reef	27	35	14
Chengue Bay	39183	Mangrove	29.4	41	NA
Chengue Bay	39183	Seagrass Beds	28.2	36	7
Chengue Bay	39191	Coral Reef	27	35	19
Chengue Bay	39191	Mangrove	28.5	38	NA
Chengue Bay	39191	Seagrass Beds	28	34	7
Chengue Bay	39204	Coral Reef	27.5	37	20
Chengue Bay	39204	Mangrove	27.9	40	NA
Chengue Bay	39204	Seagrass Beds	27.8	38	5
Chengue Bay	39225	Coral Reef	29.6	37	10
Chengue Bay	39225	Mangrove	31.3	38	NA
Chengue Bay	39225	Seagrass Beds	30	37	2.5
Chengue Bay	39246	Coral Reef	29.4	37	12
Chengue Bay	39246	Mangrove	33.6	35	NA
Chengue Bay	39246	Seagrass Beds	31.4	36	3
Chengue Bay	39254	Coral Reef	27	34	12
Chengue Bay	39254	Mangrove	29.5	35	NA
Chengue Bay	39254	Seagrass Beds	28.2	34	7
Chengue Bay	39260	Coral Reef	26.4	35	15
Chengue Bay	39260	Mangrove	28.8	36	NA
Chengue Bay	39260	Seagrass Beds	28.2	35	3.5
Chengue Bay	39288	Coral Reef	29.3	37	10
Chengue Bay	39288	Mangrove	29.8	39	NA
Chengue Bay	39288	Seagrass Beds	29.4	37	2.5
Chengue Bay	39309	Coral Reef	29.7	30.2	12
Chengue Bay	39309	Mangrove	29.5	30.4	NA
Chengue Bay	39309	Seagrass Beds	30.5	30.2	8
Chengue Bay	39323	Coral Reef	29.7	35	11
Chengue Bay	39323	Mangrove	30.6	35	NA
Chengue Bay	39323	Seagrass Beds	29	35	2.2
Chengue Bay	39330	Coral Reef	29.3	36	11
Chengue Bay	39330	Mangrove	30	38	NA
Chengue Bay	39330	Seagrass Beds	29.6	36	3
Chengue Bay	39345	Coral Reef	28.9	35	13
Chengue Bay	39345	Mangrove	30.3	35.5	NA
Chengue Bay	39345	Seagrass Beds	29.3	35	5
Chengue Bay	39365	Coral Reef	29.8	30	5
Chengue Bay	39365	Mangrove	32	29	NA
Chengue Bay	39365	Seagrass Beds	30.1	29	6
Chengue Bay	39372	Coral Reef	30.9	28	8
Chengue Bay	39372	Mangrove	31	28	NA
Chengue Bay	39372	Seagrass Beds	31.1	28	7
Chengue Bay	39388	Coral Reef	29	31	10
Chengue Bay	39388	Mangrove	27.9	30	NA
Chengue Bay	39388	Seagrass Beds	29.2	30	7.5
Chengue Bay	39414	Coral Reef	26.7	38.5	9
Chengue Bay	39414	Mangrove	27	35.2	NA
Chengue Bay	39414	Seagrass Beds	27	38	1.5
Chengue Bay	39421	Coral Reef	27.3	36	18
Chengue Bay	39421	Mangrove	27.9	36	NA
Chengue Bay	39421	Seagrass Beds	27.8	36	5
Chengue Bay	39428	Coral Reef	27	37	11
Chengue Bay	39428	Mangrove	27.3	36	NA
Chengue Bay	39428	Seagrass Beds	26.5	37	1
Chengue Bay	39431	Coral Reef	26.8	36.3	20
Chengue Bay	39431	Mangrove	27.4	37.8	NA
Chengue Bay	39431	Seagrass Beds	27.8	37.3	3.8
Chengue Bay	39477	Coral Reef	26.3	36	11
Chengue Bay	39477	Mangrove	25.3	38	NA
Chengue Bay	39477	Seagrass Beds	25.9	36	1
Chengue Bay	39484	Coral Reef	25.2	36	12
Chengue Bay	39484	Mangrove	25	38	NA
Chengue Bay	39484	Seagrass Beds	25.2	36	3
Chengue Bay	39498	Coral Reef	24.9	38	10
Chengue Bay	39498	Mangrove	25.8	37.5	NA
Chengue Bay	39498	Seagrass Beds	25.9	37.5	2
Chengue Bay	39512	Coral Reef	24.4	38	11
Chengue Bay	39512	Mangrove	25.2	40	NA
Chengue Bay	39512	Seagrass Beds	24.9	38	3
Chengue Bay	39519	Coral Reef	24.8	37	11
Chengue Bay	39519	Mangrove	24.2	39	NA
Chengue Bay	39519	Seagrass Beds	25	37	2
Chengue Bay	39554	Coral Reef	27	36	14
Chengue Bay	39554	Mangrove	27.5	37	NA
Chengue Bay	39554	Seagrass Beds	27.3	36	7
Chengue Bay	39575	Coral Reef	27	37	17
Chengue Bay	39575	Mangrove	29.7	40	NA
Chengue Bay	39575	Seagrass Beds	29.6	37	9
Chengue Bay	39582	Coral Reef	27.1	38	14
Chengue Bay	39582	Mangrove	28.5	40	NA
Chengue Bay	39582	Seagrass Beds	28.5	39	5
Chengue Bay	39617	Coral Reef	28.4	38	19
Chengue Bay	39617	Mangrove	32.4	41	NA
Chengue Bay	39617	Seagrass Beds	29.6	38.5	5
Chengue Bay	39624	Coral Reef	26.9	37	11
Chengue Bay	39624	Mangrove	27.7	39	NA
Chengue Bay	39624	Seagrass Beds	28.1	37	3
Chengue Bay	39631	Coral Reef	26.9	36.5	11
Chengue Bay	39631	Mangrove	27.1	39.5	NA
Chengue Bay	39631	Seagrass Beds	26.9	37	3.1
Chengue Bay	39645	Coral Reef	27.2	37	13
Chengue Bay	39645	Mangrove	30.7	40	NA
Chengue Bay	39645	Seagrass Beds	28.6	37	6
Chengue Bay	39673	Coral Reef	27.7	33	8
Chengue Bay	39673	Mangrove	29.1	34	NA
Chengue Bay	39673	Seagrass Beds	28.6	33	3.5
Chengue Bay	39701	Coral Reef	30	34	13
Chengue Bay	39701	Mangrove	33	33	NA
Chengue Bay	39701	Seagrass Beds	31.3	34	7.2
Chengue Bay	39708	Coral Reef	28.5	36	16
Chengue Bay	39708	Mangrove	29.2	35	NA
Chengue Bay	39708	Seagrass Beds	28.5	35	12
Chengue Bay	39730	Coral Reef	30.3	32	8
Chengue Bay	39730	Mangrove	31.6	29	NA
Chengue Bay	39730	Seagrass Beds	31.7	32	4.5
Chengue Bay	39736	Coral Reef	32	27	5
Chengue Bay	39736	Mangrove	27	28	NA
Chengue Bay	39736	Seagrass Beds	29	28	7
Chengue Bay	39743	Coral Reef	29.9	35	10
Chengue Bay	39743	Mangrove	30	31	NA
Chengue Bay	39743	Seagrass Beds	29.8	34	6
Chengue Bay	39757	Coral Reef	27.8	34	12
Chengue Bay	39757	Mangrove	27.9	33	NA
Chengue Bay	39757	Seagrass Beds	24.5	34	6.5
Chengue Bay	39764	Coral Reef	30.2	32	14
Chengue Bay	39764	Mangrove	30.1	32	NA
Chengue Bay	39764	Seagrass Beds	29.4	32	5
Chengue Bay	39799	Coral Reef	27.1	35	11
Chengue Bay	39799	Mangrove	27	34	NA
Chengue Bay	39799	Seagrass Beds	28.6	34	1.5
Chengue Bay	39820	Coral Reef	25.3	35	13
Chengue Bay	39820	Mangrove	25.4	35	NA
Chengue Bay	39820	Seagrass Beds	25.6	36	3
Chengue Bay	39842	Coral Reef	24.7	35	10
Chengue Bay	39842	Mangrove	25.5	35	NA
Chengue Bay	39842	Seagrass Beds	25.6	35	1.5
Chengue Bay	39869	Coral Reef	25	37	9
Chengue Bay	39869	Mangrove	30	37	NA
Chengue Bay	39869	Seagrass Beds	27.8	37	8.5
Chengue Bay	39876	Coral Reef	25.5	36	10
Chengue Bay	39876	Mangrove	26.4	37	NA
Chengue Bay	39876	Seagrass Beds	26.4	36	2.5
Chengue Bay	39888	Coral Reef	25.4	35	9
Chengue Bay	39888	Mangrove	25.2	38	NA
Chengue Bay	39888	Seagrass Beds	25.4	36	3.2
Chengue Bay	39904	Coral Reef	25.9	35	15
Chengue Bay	39904	Mangrove	27.3	37	NA
Chengue Bay	39904	Seagrass Beds	27.9	36	5.2
Chengue Bay	39918	Coral Reef	25.6	36	15
Chengue Bay	39918	Mangrove	28.2	38	NA
Chengue Bay	39918	Seagrass Beds	26.7	37	4.5
Chengue Bay	39939	Coral Reef	27	35	13
Chengue Bay	39939	Mangrove	29.1	38	NA
Chengue Bay	39939	Seagrass Beds	27.8	36	1.5
Chengue Bay	39946	Coral Reef	26.7	36	9
Chengue Bay	39946	Mangrove	30	39	NA
Chengue Bay	39946	Seagrass Beds	28.6	36	1.5
Chengue Bay	39967	Coral Reef	27.8	36	9
Chengue Bay	39967	Mangrove	30.8	37	NA
Chengue Bay	39967	Seagrass Beds	29.4	36	4
Chengue Bay	39981	Coral Reef	29.4	34	10
Chengue Bay	39981	Mangrove	31.4	34	NA
Chengue Bay	39981	Seagrass Beds	30.5	34	4.5
Chengue Bay	39995	Coral Reef	27.9	35	18
Chengue Bay	39995	Mangrove	28.8	36	NA
Chengue Bay	39995	Seagrass Beds	28.6	35	4.3
Chengue Bay	40009	Coral Reef	27.5	36	10
Chengue Bay	40009	Mangrove	29.8	39	NA
Chengue Bay	40009	Seagrass Beds	30.3	37	3
Chengue Bay	40030	Coral Reef	26.6	35	9
Chengue Bay	40030	Mangrove	29.7	37	NA
Chengue Bay	40030	Seagrass Beds	28.2	35	3.8
Chengue Bay	40044	Coral Reef	27.3	36	18
Chengue Bay	40044	Mangrove	30.1	38	NA
Chengue Bay	40044	Seagrass Beds	29.3	37	4
Chengue Bay	40058	Coral Reef	28.6	NA	10
Chengue Bay	40058	Mangrove	28	36	NA
Chengue Bay	40058	Seagrass Beds	31	35	5.5
Chengue Bay	40086	Coral Reef	29.9	36	14
Chengue Bay	40086	Mangrove	32.2	37	NA
Chengue Bay	40086	Seagrass Beds	31.5	36	4
Chengue Bay	40094	Coral Reef	28.4	35	12
Chengue Bay	40094	Mangrove	29.6	36	NA
Chengue Bay	40094	Seagrass Beds	29.1	35	5
Chengue Bay	40116	Coral Reef	28.4	36	12
Chengue Bay	40116	Mangrove	28.8	34	NA
Chengue Bay	40116	Seagrass Beds	29.4	36	3
Chengue Bay	40121	Coral Reef	30.4	34	10
Chengue Bay	40121	Mangrove	29.7	34	NA
Chengue Bay	40121	Seagrass Beds	29.9	34	7
Chengue Bay	40148	Coral Reef	27.9	36	8.5
Chengue Bay	40148	Mangrove	27.1	36	NA
Chengue Bay	40148	Seagrass Beds	28	36	5.5
Chengue Bay	40156	Coral Reef	25.9	37	15
Chengue Bay	40156	Mangrove	26.3	37	NA
Chengue Bay	40156	Seagrass Beds	26.5	37	0.5
Chengue Bay	40169	Coral Reef	26.7	36	11
Chengue Bay	40169	Mangrove	28.5	37	NA
Chengue Bay	40169	Seagrass Beds	27.4	37	5
Chengue Bay	40240	Coral Reef	27.5	37	10
Chengue Bay	40240	Mangrove	28.8	39	NA
Chengue Bay	40240	Seagrass Beds	28	37	2.5
Chengue Bay	40276	Coral Reef	26	36	7
Chengue Bay	40276	Seagrass Beds	26.1	36	0.4
Chengue Bay	40281	Coral Reef	26.7	36	17
Chengue Bay	40281	Mangrove	28.5	36	NA
Chengue Bay	40281	Seagrass Beds	28.2	36	7
Chengue Bay	40305	Coral Reef	28.5	36	10
Chengue Bay	40305	Mangrove	28.9	38	NA
Chengue Bay	40305	Seagrass Beds	28.9	37	5.5
Chengue Bay	40331	Coral Reef	31	35	10
Chengue Bay	40331	Mangrove	32.3	32	NA
Chengue Bay	40331	Seagrass Beds	32	34	2
Chengue Bay	40333	Coral Reef	29.6	35	7.5
Chengue Bay	40333	Mangrove	31.4	36	NA
Chengue Bay	40333	Seagrass Beds	29.9	34	10
Chengue Bay	40361	Coral Reef	29.4	36	13
Chengue Bay	40361	Mangrove	30.3	33	NA
Chengue Bay	40361	Seagrass Beds	29.5	35	4
Chengue Bay	40415	Coral Reef	30.2	34	12
Chengue Bay	40415	Mangrove	30.5	34	NA
Chengue Bay	40415	Seagrass Beds	31.2	34	7
Chengue Bay	40422	Coral Reef	30.4	35	7.5
Chengue Bay	40422	Mangrove	31.6	32	NA
Chengue Bay	40422	Seagrass Beds	30.7	35	6
Chengue Bay	40429	Coral Reef	30.5	25	4
Chengue Bay	40429	Mangrove	31.9	31	NA
Chengue Bay	40429	Seagrass Beds	30.5	25	2
Chengue Bay	40570	Coral Reef	26.4	35	NA
Chengue Bay	40570	Mangrove	25.5	26	NA
Chengue Bay	40570	Seagrass Beds	25.9	35	NA
Chengue Bay	40581	Coral Reef	NA	36.1	NA
Chengue Bay	40589	Coral Reef	24.3	36.3	NA
Chengue Bay	40589	Mangrove	25.7	32.7	NA
Chengue Bay	40589	Seagrass Beds	25	36.2	NA
Chengue Bay	40609	Coral Reef	25.4	35	NA
Chengue Bay	40609	Mangrove	25.5	23.4	NA
Chengue Bay	40609	Seagrass Beds	25.4	35.3	NA
Chengue Bay	40626	Coral Reef	24.9	35.1	NA
Chengue Bay	40626	Mangrove	25.6	NA	NA
Chengue Bay	40626	Seagrass Beds	25.5	35	NA
Chengue Bay	40647	Coral Reef	26.1	36.9	NA
Chengue Bay	40647	Mangrove	27.2	35.8	NA
Chengue Bay	40647	Seagrass Beds	27.2	37.1	NA
Chengue Bay	40709	Coral Reef	28	36	NA
Chengue Bay	40709	Mangrove	31	34	NA
Chengue Bay	40709	Seagrass Beds	28.4	36	NA
Chengue Bay	34024	Coral Reef	25.7	36	10
Chengue Bay	34080	Mangrove	31.4	38.4	NA
Chengue Bay	34325	Coral Reef	25	37	13.5
Chengue Bay	34367	Seagrass Beds	24.9	38	5
Chengue Bay	34409	Coral Reef	25.7	36.2	19
Chengue Bay	34514	Seagrass Beds	26.7	37	2.1
Chengue Bay	34688	Coral Reef	25.3	36	17
Chengue Bay	34688	Mangrove	27	38	NA
Chengue Bay	34688	Seagrass Beds	25.9	36	4.7
Chengue Bay	34815	Coral Reef	27	36	14
Chengue Bay	34822	Mangrove	31.5	37	NA
Chengue Bay	34836	Seagrass Beds	28.5	36	1.8
Chengue Bay	34850	Mangrove	29	39	NA
Chengue Bay	34976	Mangrove	32	34	NA
Chengue Bay	35004	Mangrove	28.3	38	NA
Chengue Bay	35046	Seagrass Beds	27.2	39.5	1.5
Chengue Bay	35298	Mangrove	31.3	37	NA
Chengue Bay	35529	Coral Reef	24.9	37	19
Chengue Bay	35529	Seagrass Beds	25.9	38	3.5
Chengue Bay	36033	Coral Reef	30	35	19
Chengue Bay	36040	Coral Reef	28.5	32	10
Chengue Bay	36040	Mangrove	29.5	34	NA
Chengue Bay	36040	Seagrass Beds	29	32	4.5
Chengue Bay	36047	Coral Reef	29.6	32	7
Chengue Bay	36047	Mangrove	29.2	34	NA
Chengue Bay	36047	Seagrass Beds	29.5	32	5.2
Chengue Bay	36168	Coral Reef	25.1	40	12
Chengue Bay	36173	Coral Reef	NA	38	17
Chengue Bay	36180	Coral Reef	25.75	39	14
Chengue Bay	36188	Coral Reef	23.6	39.5	11
Chengue Bay	36194	Coral Reef	22.85	37	6
Chengue Bay	36201	Coral Reef	23.15	37	17
Chengue Bay	36208	Coral Reef	25	38	8
Chengue Bay	36215	Coral Reef	25	37	9.5
Chengue Bay	36222	Coral Reef	24.25	37	8.75
Chengue Bay	36229	Coral Reef	24.95	36.5	9
Chengue Bay	36236	Coral Reef	25.9	37.5	15
Chengue Bay	36243	Coral Reef	25.85	37	16.5
Chengue Bay	36250	Coral Reef	26.5	37	9.75
Chengue Bay	36257	Coral Reef	26.35	38	10
Chengue Bay	36264	Coral Reef	27.05	37	14
Chengue Bay	36271	Coral Reef	26.85	37	8
Chengue Bay	36278	Coral Reef	27.25	37	15.5
Chengue Bay	36285	Coral Reef	28.4	35.5	14.5
Chengue Bay	36292	Coral Reef	28.35	36.5	24
Chengue Bay	36299	Coral Reef	27.6	36	16
Chengue Bay	36306	Coral Reef	27.4	37	18
Chengue Bay	36312	Coral Reef	27.6	37	21
Chengue Bay	36320	Coral Reef	28	37	20
Chengue Bay	36327	Coral Reef	29	35	6.5
Chengue Bay	36334	Coral Reef	28.1	38	17
Chengue Bay	36341	Coral Reef	27.75	36	10
Chengue Bay	36348	Coral Reef	28.05	37	15
Chengue Bay	36355	Coral Reef	28.45	36	13
Chengue Bay	36362	Coral Reef	26.2	37	16
Chengue Bay	36369	Coral Reef	26	37	15.5
Chengue Bay	36376	Coral Reef	28.5	37	8
Chengue Bay	36383	Coral Reef	28.2	37	17
Chengue Bay	36390	Coral Reef	28.75	37	14
Chengue Bay	36390	Mangrove	32.5	33	NA
Chengue Bay	36397	Coral Reef	29.85	35	14.5
Chengue Bay	36404	Coral Reef	29.2	37.5	18
Chengue Bay	36411	Coral Reef	28.95	37	18
Chengue Bay	36418	Coral Reef	29.05	31	4
Chengue Bay	36425	Coral Reef	27.85	30	3
Chengue Bay	36425	Mangrove	28.2	32	NA
Chengue Bay	36432	Coral Reef	29.55	33	4.5
Chengue Bay	36432	Mangrove	30.4	35	NA
Chengue Bay	36439	Coral Reef	30.2	34	6.5
Chengue Bay	36446	Coral Reef	29.9	34	13
Chengue Bay	36453	Coral Reef	30.6	36	14.75
Chengue Bay	36460	Coral Reef	30.25	32.5	9
Chengue Bay	36467	Coral Reef	30.4	36.5	15.8
Chengue Bay	36467	Mangrove	31.6	37	NA
Chengue Bay	36474	Coral Reef	30.15	35	12.5
Chengue Bay	36488	Coral Reef	29.8	31	9.5
Chengue Bay	36495	Coral Reef	28.7	38	6.5
Chengue Bay	36501	Coral Reef	27.7	36	7
Chengue Bay	36509	Coral Reef	25.5	36.5	7
Chengue Bay	36516	Coral Reef	26.2	38	14
Chengue Bay	36999	Coral Reef	26.5	37	17
Chengue Bay	36999	Mangrove	27.8	41	NA
Chengue Bay	36999	Seagrass Beds	26.9	37	5.5
Chengue Bay	37323	Seagrass Beds	25	37	2.55
Chengue Bay	38427	Coral Reef	26.527	37	12
Cotton Cay North	36257	Seagrass Beds	27.5	34	27
Cotton Cay North	36265	Seagrass Beds	28	33.5	20
Cotton Cay North	36271	Seagrass Beds	28	33.8	22
Cotton Cay North	36278	Seagrass Beds	29	33.7	27
Cotton Cay North	36285	Seagrass Beds	28	NA	25
La Iguana 2B	36060	Coral Reef	29.7	35	34
La Iguana 2B	36069	Coral Reef	30	36	33
La Iguana 2B	36075	Coral Reef	31	32	20
La Iguana 2B	36082	Coral Reef	29.2	35	19.5
La Iguana 2B	36089	Coral Reef	30	34	30
La Iguana 2B	36096	Coral Reef	28	35	27
La Iguana 2B	36103	Coral Reef	29	33	30
La Iguana 2B	36112	Coral Reef	28	38	24
La Iguana 2B	36117	Coral Reef	28	37	29
La Iguana 2B	36124	Coral Reef	29	35	37
La Iguana 2B	36131	Coral Reef	28.5	37	24
La Iguana 2B	36138	Coral Reef	28.5	36	30
La Iguana 2B	36152	Coral Reef	27.7	36	30
La Iguana 2B	36159	Coral Reef	27	36	27
La Iguana 2B	36166	Coral Reef	27	37	28
La Iguana 2B	36173	Coral Reef	28	33	30
La Iguana 2B	36180	Coral Reef	28	36	30
La Iguana 2B	36187	Coral Reef	28	36	29
La Iguana 2B	36194	Coral Reef	26	37	29
La Iguana 2B	36201	Coral Reef	26	37	30
La Iguana 2B	36208	Coral Reef	27.5	36	35
La Iguana 2B	36215	Coral Reef	27.5	36	31
La Iguana 2B	36229	Coral Reef	27	36	36
La Iguana 2B	36236	Coral Reef	27	36	27
La Iguana 2B	36243	Coral Reef	27.1	30.6	36
La Iguana 2B	36265	Coral Reef	28	33.6	31
La Iguana 2B	36271	Coral Reef	27	33.8	36
La Iguana 2B	36278	Coral Reef	28	33.7	39
La Iguana 2B	36285	Coral Reef	28	NA	40
San Andres	36586	Seagrass Beds	26.2	35	17.5
San Andres	36593	Seagrass Beds	27.5	35	32
San Andres	36600	Seagrass Beds	27.1	35	34
San Andres	36607	Seagrass Beds	27	35	24
San Andres	36614	Seagrass Beds	28.1	35	15
San Andres	36621	Seagrass Beds	27.8	35	21
San Andres	36628	Seagrass Beds	28	35	22
San Andres	36635	Seagrass Beds	27.5	35	19
San Andres	36642	Seagrass Beds	27.3	35	14
San Andres	36649	Seagrass Beds	27.9	35	16.5
San Andres	36656	Seagrass Beds	28.1	35	27
San Andres	36663	Seagrass Beds	27.7	35	21
San Andres	36670	Seagrass Beds	28.1	35	15
San Andres	36677	Seagrass Beds	28.7	31	35
San Andres	36684	Seagrass Beds	28.2	34	28
San Andres	36691	Seagrass Beds	28	37	25
San Andres	36698	Seagrass Beds	27.5	36	29
San Andres	36705	Seagrass Beds	27.9	37	24
San Andres	36712	Seagrass Beds	28.1	36	29
San Andres	36719	Seagrass Beds	28.5	36	28
San Andres	36726	Seagrass Beds	27.9	36	18
San Andres	36733	Seagrass Beds	28.2	37	22
San Andres	36740	Seagrass Beds	28.4	35	22
San Andres	36747	Seagrass Beds	27.9	35	24
San Andres	36754	Seagrass Beds	28.6	36	33
San Andres	36761	Seagrass Beds	28.6	35	18
San Andres	36770	Seagrass Beds	29.3	35	17
San Andres	36775	Seagrass Beds	29.8	35	9
San Andres	36782	Seagrass Beds	30.3	35	24
San Andres	36789	Seagrass Beds	28.9	36.1	19
San Andres	36795	Seagrass Beds	29.4	34	17
San Andres	36803	Seagrass Beds	29.4	NA	19
San Andres	36810	Seagrass Beds	28.8	NA	15
San Andres	36825	Seagrass Beds	28.7	33	27
San Andres	36833	Seagrass Beds	29	34	17
San Andres	36838	Seagrass Beds	28.5	35	28
San Andres	36846	Seagrass Beds	28.5	35	14
San Andres	36853	Seagrass Beds	28	34	13
San Andres	36859	Seagrass Beds	29.3	35	21
San Andres	36873	Seagrass Beds	27.9	33	22.5
San Andres	36880	Seagrass Beds	28.3	35	26
San Andres	36887	Seagrass Beds	28.4	36	27
San Andres	36908	Seagrass Beds	27.2	35	16
San Andres	36916	Seagrass Beds	26.6	37	13
San Andres	36922	Seagrass Beds	26.7	35	23
San Andres	36929	Seagrass Beds	27.2	35	20
San Andres	36936	Seagrass Beds	27	35	20
San Andres	36943	Seagrass Beds	26.4	35	23
San Andres	36950	Seagrass Beds	25.9	35	18
San Andres	36958	Seagrass Beds	26.1	35	13
San Andres	36964	Seagrass Beds	26.8	35	25
San Andres	36971	Seagrass Beds	26.4	35	18
San Andres	36978	Seagrass Beds	26.9	35	26
San Andres	36985	Seagrass Beds	27.6	35	15
San Andres	36992	Seagrass Beds	27	35	27
San Andres	37000	Seagrass Beds	27	35	16
San Andres	37006	Seagrass Beds	27.3	35	23
San Andres	37028	Seagrass Beds	28.8	35	14
San Andres	37034	Seagrass Beds	29.7	37	11
San Andres	37041	Seagrass Beds	29	34	16
San Andres	37048	Seagrass Beds	28.8	34	20
San Andres	37057	Seagrass Beds	28.4	34	20
San Andres	37062	Seagrass Beds	28.3	36	21
San Andres	37077	Seagrass Beds	27.7	35	23
San Andres	37083	Seagrass Beds	28	35	23
San Andres	37098	Seagrass Beds	28	35	27
San Andres	37103	Seagrass Beds	29.9	34	26
San Andres	37111	Seagrass Beds	28.4	35	25
San Andres	37119	Seagrass Beds	28.4	35	25
San Andres	37125	Seagrass Beds	29	36	31
San Andres	37134	Seagrass Beds	28.5	35	24
San Andres	37140	Seagrass Beds	28.5	36	NA
San Andres	37146	Seagrass Beds	28.9	36	NA
San Andres	37154	Seagrass Beds	29.9	35	NA
San Andres	37161	Seagrass Beds	28.3	36	NA
San Andres	37167	Seagrass Beds	24.8	35	NA
San Andres	37175	Seagrass Beds	29	36	25
San Andres	37196	Seagrass Beds	28.9	35	11
San Andres	37216	Seagrass Beds	28.4	35	17
San Andres	37222	Seagrass Beds	28.9	35	27
San Andres	37244	Seagrass Beds	28.5	35	9
Rio Perezoso	36222	Seagrass Beds	29	NA	5.48
Rio Perezoso	36229	Seagrass Beds	28	NA	2.6
Rio Perezoso	36236	Coral Reef	25	32	3
Rio Perezoso	36236	Seagrass Beds	27	30	1
Rio Perezoso	36243	Coral Reef	NA	35	NA
Rio Perezoso	36243	Seagrass Beds	31	31	5
Rio Perezoso	36250	Coral Reef	NA	35	NA
Rio Perezoso	36250	Seagrass Beds	27	31	4.48
Rio Perezoso	36257	Seagrass Beds	29	30	4.13
Rio Perezoso	36264	Seagrass Beds	29	NA	2.77
Rio Perezoso	36320	Coral Reef	25	35	7
Rio Perezoso	36320	Seagrass Beds	28	35	4
Rio Perezoso	36327	Coral Reef	26.5	36	7.5
Rio Perezoso	36327	Seagrass Beds	30.5	35	5
Rio Perezoso	36334	Coral Reef	28.5	36	5
Rio Perezoso	36334	Seagrass Beds	27.5	36	4
Rio Perezoso	36341	Coral Reef	29	37	7
Rio Perezoso	36341	Seagrass Beds	30	36	7
Rio Perezoso	36348	Coral Reef	28	39	4.5
Rio Perezoso	36348	Seagrass Beds	28	37	5
Rio Perezoso	36362	Coral Reef	28	37	3
Rio Perezoso	36362	Seagrass Beds	29	35	2
Rio Perezoso	36369	Coral Reef	28	35	2.5
Rio Perezoso	36369	Seagrass Beds	28	33	2.5
Rio Perezoso	36376	Coral Reef	28	35	4
Rio Perezoso	36390	Coral Reef	NA	35	NA
Rio Perezoso	36390	Seagrass Beds	NA	35	NA
Rio Perezoso	36397	Coral Reef	NA	35	NA
Rio Perezoso	36404	Coral Reef	29	35	6.5
Rio Perezoso	36404	Seagrass Beds	30	35	5
Rio Perezoso	36411	Coral Reef	29	39	6
Rio Perezoso	36411	Seagrass Beds	29	37	7.5
Rio Perezoso	36418	Coral Reef	28	37	9
Rio Perezoso	36418	Seagrass Beds	29	37	8
Rio Perezoso	36425	Coral Reef	30	38	7
Rio Perezoso	36425	Seagrass Beds	24	NA	6
Rio Perezoso	36432	Seagrass Beds	29	36	6
Rio Perezoso	36439	Seagrass Beds	28	38	5
Rio Perezoso	36446	Coral Reef	26	38	7
Rio Perezoso	36446	Seagrass Beds	30	NA	5
Rio Perezoso	36453	Coral Reef	28	38	7
Rio Perezoso	36453	Seagrass Beds	30.5	37	5
Rio Perezoso	36474	Coral Reef	28	NA	5
Rio Perezoso	36474	Seagrass Beds	28	NA	NA
Rio Perezoso	36481	Coral Reef	28	NA	3
Rio Perezoso	36481	Seagrass Beds	28	NA	2.5
Rio Perezoso	36530	Coral Reef	27	38	0.5
Rio Perezoso	36530	Seagrass Beds	NA	33	2
Rio Perezoso	36579	Coral Reef	27	36	1
Rio Perezoso	36579	Seagrass Beds	25	NA	1
Rio Perezoso	36586	Seagrass Beds	27	35	3
Rio Perezoso	36600	Coral Reef	28	36	3.5
Rio Perezoso	36600	Seagrass Beds	30	34	1.5
Rio Perezoso	36607	Seagrass Beds	29	41	NA
Rio Perezoso	36621	Coral Reef	28	39	2.5
Rio Perezoso	36621	Seagrass Beds	29.5	39	4
Rio Perezoso	36628	Coral Reef	NA	38	2
Rio Perezoso	36628	Seagrass Beds	NA	31	1
Rio Perezoso	36635	Coral Reef	NA	35	4.5
Rio Perezoso	36635	Seagrass Beds	NA	NA	3
Rio Perezoso	36649	Coral Reef	29	37	3
Rio Perezoso	36649	Seagrass Beds	29	38	7
Rio Perezoso	36656	Coral Reef	29.5	37	9
Rio Perezoso	36656	Seagrass Beds	32	37	NA
Rio Perezoso	36677	Coral Reef	29	NA	9
Rio Perezoso	36677	Seagrass Beds	28	NA	5
Rio Perezoso	36719	Coral Reef	26	NA	1
Rio Perezoso	36719	Seagrass Beds	29	NA	4
Rio Perezoso	36944	Coral Reef	25	35	6
Rio Perezoso	36944	Seagrass Beds	26	34	4
Rio Perezoso	36985	Coral Reef	26	40	9.5
Rio Perezoso	36985	Seagrass Beds	28	37	4
Rio Perezoso	37006	Coral Reef	26	NA	3.5
Rio Perezoso	37006	Seagrass Beds	28	NA	3
Rio Perezoso	37020	Coral Reef	26	38.5	9.5
Rio Perezoso	37020	Seagrass Beds	28	26	4
Rio Perezoso	39842	Seagrass Beds	NA	NA	0.3
Rio Perezoso	39912	Seagrass Beds	NA	NA	6.3
Rio Perezoso	40008	Seagrass Beds	NA	NA	1
Rio Perezoso	40103	Seagrass Beds	NA	NA	7.166666667
Rio Perezoso	40190	Seagrass Beds	NA	NA	4.833333333
Rio Perezoso	40229	Seagrass Beds	NA	NA	2.02
Rio Perezoso	40288	Seagrass Beds	NA	NA	6.833333333
Rio Perezoso	40306	Seagrass Beds	NA	31.66666667	3
Rio Perezoso	40375	Seagrass Beds	NA	32	2.11
Rio Perezoso	40397	Seagrass Beds	NA	31	3.1
Rio Perezoso	40437	Seagrass Beds	NA	30.33333333	3.97
Rio Perezoso	40453	Seagrass Beds	NA	31	3.388
Rio Perezoso	40519	Seagrass Beds	NA	28.66666667	NA
Rio Perezoso	40584	Seagrass Beds	NA	33.33333333	1.716
Rio Perezoso	40598	Seagrass Beds	NA	30.5	2.426
Rio Perezoso	40638	Seagrass Beds	NA	31	1.342
Rio Perezoso	40639	Seagrass Beds	NA	32	NA
Rio Perezoso	40640	Seagrass Beds	NA	32	NA
Rio Perezoso	40649	Seagrass Beds	NA	23	3.474
Rio Perezoso	40650	Seagrass Beds	NA	25	NA
Rio Perezoso	40651	Seagrass Beds	NA	25	NA
Rio Perezoso	40703	Seagrass Beds	NA	34	4.172
Rio Perezoso	40713	Seagrass Beds	NA	32.66666667	0.81
Rio Perezoso	40766	Seagrass Beds	NA	31.66666667	3.18
Rio Perezoso	40779	Seagrass Beds	NA	31.66666667	4.236
Rio Perezoso	40823	Seagrass Beds	NA	34.5	3
Rio Perezoso	40837	Seagrass Beds	NA	33.83333333	1.066
Rio Perezoso	40879	Seagrass Beds	NA	31	0.618
Rio Perezoso	40941	Seagrass Beds	NA	36	0.644
Rio Perezoso	40949	Seagrass Beds	NA	31.5	2.568
Rio Perezoso	41039	Seagrass Beds	NA	36	5.964
Rio Perezoso	41055	Seagrass Beds	NA	36.83333333	2.78
Rio Perezoso	41102	Seagrass Beds	NA	35.16666667	2.19
Rio Perezoso	41118	Seagrass Beds	NA	34	0.942
Rio Perezoso	41164	Seagrass Beds	NA	35	1.408
Rio Perezoso	41182	Seagrass Beds	NA	35	1.574
Rio Perezoso	41295	Seagrass Beds	NA	33.16666667	2.95
Rio Perezoso	41309	Seagrass Beds	NA	34.5	3.188
Rio Perezoso	41337	Seagrass Beds	NA	32.16666667	NA
Rio Perezoso	41410	Seagrass Beds	NA	35	2.172
Rio Perezoso	41420	Seagrass Beds	NA	33.33333333	2.158
Rio Perezoso	41511	Seagrass Beds	NA	35	NA
Rio Perezoso	41913	Seagrass Beds	NA	30	6.024
Rio Perezoso	41929	Seagrass Beds	NA	20	6.22
Rio Perezoso	42032	Seagrass Beds	NA	33.33333333	0.338
Rio Perezoso	42082	Seagrass Beds	NA	30	7.316
Rio Perezoso	42114	Seagrass Beds	NA	20.16666667	8.066666667
Rio Perezoso	42131	Seagrass Beds	NA	33.33333333	1.024
Rio Perezoso	42156	Seagrass Beds	NA	33.33333333	3.92
Rio Perezoso	40501	Seagrass Beds	NA	29.66666667	NA
Cayo Coco A	34408	Coral Reef	26.5	36.5	36.5
Cayo Coco A	35718	Coral Reef	29	37	31
Cayo Coco B	34500	Coral Reef	29.7	NA	NA
Cayo Coco B	35048	Coral Reef	29.6	36.5	33
Cayo Coco B	35170	Coral Reef	28	37	28.5
Cayo Coco B	35323	Coral Reef	30	36.15	35.5
Cayo Coco B	35626	Coral Reef	28	37	34
Cayo Coco A	34622	Coral Reef	29	36.25	32
Cayo Coco A	34804	Coral Reef	27.5	37	35
Spaanse Water	34417	Seagrass Beds	27.05	36	6
Spaanse Water	34467	Seagrass Beds	28	36	5.8
Spaanse Water	34499	Mangrove	28.8	NA	NA
Spaanse Water	34507	Mangrove	29.8	35.5	NA
Spaanse Water	34513	Mangrove	29.2	34.9	NA
Spaanse Water	34520	Mangrove	29.4	33.8	NA
Spaanse Water	34550	Mangrove	30.2	35.5	NA
Spaanse Water	34584	Mangrove	NA	33.9	NA
Spaanse Water	34607	Seagrass Beds	28.75	33.2	NA
Spaanse Water	34612	Coral Reef	28.5	32.7	13.4
Spaanse Water	34614	Mangrove	NA	34	NA
Spaanse Water	34617	Coral Reef	28.9	32.9	14.5
Spaanse Water	34635	Coral Reef	28.9	31.9	23.25
Spaanse Water	34641	Mangrove	28.6	28	NA
Spaanse Water	35459	Coral Reef	27.1	NA	NA
Spaanse Water	35459	Seagrass Beds	27.1	NA	NA
Spaanse Water	35466	Coral Reef	26.6	NA	13.5
Spaanse Water	35466	Seagrass Beds	27.05	NA	8.05
Spaanse Water	35473	Coral Reef	26.3	NA	10.3
Spaanse Water	35473	Seagrass Beds	26.9	NA	7.7
Spaanse Water	35480	Seagrass Beds	26.2	NA	8.3
Spaanse Water	35488	Coral Reef	25.9	NA	NA
Spaanse Water	35488	Seagrass Beds	26.3	NA	8.9
Spaanse Water	35494	Coral Reef	25.8	NA	16.35
Spaanse Water	35494	Seagrass Beds	26.4	NA	11.7
Spaanse Water	35501	Coral Reef	25.7	NA	10.6
Spaanse Water	35501	Seagrass Beds	26.4	NA	12.5
Spaanse Water	35508	Coral Reef	25.75	36.1	12.3
Spaanse Water	35508	Seagrass Beds	27.3	36.7	9.8
Spaanse Water	35515	Coral Reef	26.4	NA	13.05
Spaanse Water	35515	Seagrass Beds	28.05	27.1	NA
Spaanse Water	35522	Coral Reef	26.75	35	12.25
Spaanse Water	35522	Seagrass Beds	27.6	36.7	8.7
Spaanse Water	35529	Coral Reef	26.15	34.8	13.7
Spaanse Water	35529	Seagrass Beds	27.9	36	NA
Spaanse Water	35536	Coral Reef	26.35	34.7	NA
Spaanse Water	35536	Seagrass Beds	27	35.4	10.25
Spaanse Water	35543	Coral Reef	26.9	34.8	13.25
Spaanse Water	35543	Seagrass Beds	27.75	35.9	7.35
Spaanse Water	35557	Coral Reef	27.05	34.5	13.35
Spaanse Water	35557	Seagrass Beds	27.45	35.1	7.45
Spaanse Water	35564	Coral Reef	27.45	34.7	18.7
Spaanse Water	35564	Seagrass Beds	26.9	35.2	9.95
Spaanse Water	35572	Coral Reef	27.75	34.4	13.65
Spaanse Water	35572	Seagrass Beds	27.2	35.3	6.2
Spaanse Water	35579	Coral Reef	27.35	34.8	12.8
Spaanse Water	35579	Seagrass Beds	28.7	35.4	8.2
Spaanse Water	35586	Coral Reef	27.45	35.2	12.3
Spaanse Water	35586	Seagrass Beds	28.4	35.6	6.7
Spaanse Water	35592	Coral Reef	27.6	34.9	17
Spaanse Water	35592	Seagrass Beds	28.7	35.6	7.15
Spaanse Water	35599	Coral Reef	NA	NA	13.8
Spaanse Water	35599	Seagrass Beds	NA	35.4	7.95
Spaanse Water	35606	Coral Reef	26.6	34.4	13.7
Spaanse Water	35606	Seagrass Beds	28.1	35	5.75
Spaanse Water	35614	Coral Reef	26.3	34.7	12.1
Spaanse Water	35614	Seagrass Beds	28.3	34.8	7.3
Spaanse Water	35621	Seagrass Beds	27.4	34.9	NA
Spaanse Water	35627	Coral Reef	27.45	35.2	14.05
Spaanse Water	35627	Seagrass Beds	28.5	35.5	6.9
Spaanse Water	35634	Coral Reef	27.2	35.3	11.7
Spaanse Water	35634	Seagrass Beds	28.5	36.1	6.1
Spaanse Water	35641	Coral Reef	26.3	34.9	17.2
Spaanse Water	35641	Seagrass Beds	28	35.6	7
Spaanse Water	35648	Coral Reef	NA	34.8	10.6
Spaanse Water	35648	Seagrass Beds	NA	35.5	6.5
Spaanse Water	35655	Coral Reef	27.1	35	11.4
Spaanse Water	35655	Seagrass Beds	28.9	35.9	6.8
Spaanse Water	35662	Coral Reef	27.4	35.1	9.8
Spaanse Water	35662	Seagrass Beds	29	35.4	5.65
Spaanse Water	35669	Coral Reef	27.6	35.8	10.75
Spaanse Water	35669	Seagrass Beds	29.45	36.8	9.05
Spaanse Water	35676	Coral Reef	27	34.9	NA
Spaanse Water	35676	Seagrass Beds	29.4	35.9	NA
Spaanse Water	35683	Coral Reef	27.5	33.5	15.75
Spaanse Water	35683	Seagrass Beds	30.2	35.5	7.8
Spaanse Water	35690	Coral Reef	NA	34.1	16.1
Spaanse Water	35690	Seagrass Beds	NA	34.9	5.5
Spaanse Water	35697	Coral Reef	28.2	34.5	13.2
Spaanse Water	35697	Seagrass Beds	29.3	35	9.3
Spaanse Water	35705	Coral Reef	28.9	34.1	12.75
Spaanse Water	35705	Seagrass Beds	29.9	34.9	8.25
Spaanse Water	35712	Coral Reef	28.8	34.7	13.1
Spaanse Water	35712	Seagrass Beds	29.5	35.4	7.9
Spaanse Water	35719	Coral Reef	28.6	34.6	14.2
Spaanse Water	35719	Seagrass Beds	29.6	34.9	7.3
Spaanse Water	35725	Coral Reef	NA	34.5	14
Spaanse Water	35725	Seagrass Beds	NA	34.6	4.7
Spaanse Water	35732	Coral Reef	NA	34.5	9.2
Spaanse Water	35732	Seagrass Beds	NA	35.3	5.15
Spaanse Water	35739	Coral Reef	NA	35.8	15.55
Spaanse Water	35739	Seagrass Beds	NA	35.9	NA
Spaanse Water	35746	Coral Reef	NA	34.9	14.4
Spaanse Water	35746	Seagrass Beds	NA	35.5	6.95
Spaanse Water	35753	Coral Reef	NA	34.9	15.4
Spaanse Water	35753	Seagrass Beds	NA	35.3	7.25
Spaanse Water	35760	Coral Reef	NA	34.3	15.9
Spaanse Water	35760	Seagrass Beds	NA	35.5	7.75
Spaanse Water	35774	Coral Reef	NA	35	14.9
Spaanse Water	35774	Seagrass Beds	NA	35.1	8.6
Spaanse Water	35781	Coral Reef	NA	34.6	NA
Spaanse Water	35781	Seagrass Beds	NA	35	NA
Spaanse Water	35802	Seagrass Beds	27.1	34.6	7.7
Spaanse Water	35809	Seagrass Beds	27.3	34.6	8.3
Spaanse Water	35816	Coral Reef	26.8	35	16.05
Spaanse Water	35816	Seagrass Beds	27.6	35.1	6.75
Spaanse Water	35824	Coral Reef	26	34.7	17.85
Spaanse Water	35824	Seagrass Beds	26.7	35.3	6.9
Spaanse Water	35831	Coral Reef	27	35	28.5
Spaanse Water	35831	Seagrass Beds	28.5	35.6	8
Spaanse Water	35838	Coral Reef	NA	34.7	14.8
Spaanse Water	35838	Seagrass Beds	NA	35.5	7.25
Spaanse Water	35845	Coral Reef	26.2	34.8	16.4
Spaanse Water	35845	Seagrass Beds	27.5	35.6	7.8
Spaanse Water	35850	Coral Reef	26.2	34.6	19.45
Spaanse Water	35850	Seagrass Beds	27.5	35.2	8.1
Spaanse Water	35857	Coral Reef	26.4	35.5	14.2
Spaanse Water	35857	Seagrass Beds	27.7	36	10.7
Spaanse Water	35865	Coral Reef	26.6	35	14.45
Spaanse Water	35865	Seagrass Beds	27.6	35.6	7.85
Spaanse Water	35872	Coral Reef	26.8	34.9	NA
Spaanse Water	35872	Seagrass Beds	27.3	35.5	10
Spaanse Water	35893	Coral Reef	28.3	35	4
Spaanse Water	35893	Seagrass Beds	29	35.9	10.2
Spaanse Water	35922	Coral Reef	28.7	34.6	NA
Spaanse Water	35922	Seagrass Beds	30.1	35.1	10.5
Spaanse Water	35929	Coral Reef	29.1	35.1	5
Spaanse Water	35929	Seagrass Beds	30.5	35.9	9.3
Spaanse Water	35936	Coral Reef	28.6	34.9	12.7
Spaanse Water	35936	Seagrass Beds	29.5	35.6	8.1
Spaanse Water	35942	Coral Reef	28.2	34.4	3.4
Spaanse Water	35942	Seagrass Beds	29.3	35.4	8.4
Spaanse Water	35949	Coral Reef	28.5	34.9	14.45
Spaanse Water	35949	Seagrass Beds	29.9	35.5	8.35
Spaanse Water	35956	Coral Reef	28.8	35.3	18
Spaanse Water	35956	Seagrass Beds	29.6	35.9	9
Spaanse Water	35963	Coral Reef	28.9	35.4	16.4
Spaanse Water	35963	Seagrass Beds	27.9	36	7.3
Spaanse Water	35972	Coral Reef	27.7	35.2	27.7
Spaanse Water	35972	Seagrass Beds	29.1	35.8	9.5
Spaanse Water	35978	Coral Reef	27	35.2	22
Spaanse Water	35978	Seagrass Beds	28.3	35.9	7.5
Spaanse Water	35991	Coral Reef	27.8	35.6	21
Spaanse Water	35991	Seagrass Beds	29.2	36.3	8
Spaanse Water	36005	Coral Reef	28.6	34.7	19.6
Spaanse Water	36005	Seagrass Beds	29.1	35.3	8.2
Spaanse Water	36013	Coral Reef	29	34.4	23
Spaanse Water	36013	Seagrass Beds	30	35	5
Spaanse Water	36027	Coral Reef	30	35.4	16.5
Spaanse Water	36027	Seagrass Beds	31	35.9	9.5
Spaanse Water	36040	Coral Reef	30	35	22
Spaanse Water	36040	Seagrass Beds	29.5	35.8	8.2
Spaanse Water	36046	Coral Reef	29.8	35	14.5
Spaanse Water	36046	Seagrass Beds	30.8	35.8	3.6
Spaanse Water	36055	Coral Reef	29.8	33.8	22
Spaanse Water	36055	Seagrass Beds	30.7	35.6	6.75
Spaanse Water	36061	Coral Reef	29.8	35.3	9.85
Spaanse Water	36061	Seagrass Beds	30.5	35.8	4.25
Spaanse Water	36074	Coral Reef	29	34.6	12.6
Spaanse Water	36074	Seagrass Beds	29.8	35.8	5.1
Spaanse Water	36081	Coral Reef	29.8	34.8	21
Spaanse Water	36081	Seagrass Beds	30.6	35.6	6.85
Spaanse Water	36090	Coral Reef	29.8	34.6	21
Spaanse Water	36090	Seagrass Beds	30	35	5.35
Spaanse Water	36098	Coral Reef	30	34.8	7.4
Spaanse Water	36098	Seagrass Beds	30	36.3	4.2
Spaanse Water	36104	Coral Reef	29.5	34.8	10.75
Spaanse Water	36104	Seagrass Beds	30	35.3	5.9
Spaanse Water	36110	Coral Reef	29.3	34.9	11.25
Spaanse Water	36110	Seagrass Beds	29.8	35.5	5.2
Spaanse Water	36124	Coral Reef	28.8	33.3	14.9
Spaanse Water	36124	Seagrass Beds	29	35.1	4.35
Spaanse Water	36131	Seagrass Beds	29	35.2	5.7
Spaanse Water	36138	Coral Reef	28.5	35.2	13.95
Spaanse Water	36138	Seagrass Beds	28.8	35.7	9.65
Spaanse Water	36145	Coral Reef	28.8	34.9	21
Spaanse Water	36145	Seagrass Beds	28.8	35.6	4.35
Parque Nacional del Este	36577	Seagrass Beds	26	36	9
Parque Nacional del Este	36584	Seagrass Beds	26	34	11
Parque Nacional del Este	36592	Seagrass Beds	25	36	13
Parque Nacional del Este	36599	Seagrass Beds	26	34	8
Parque Nacional del Este	36606	Seagrass Beds	26	33	13
Parque Nacional del Este	36611	Seagrass Beds	26	34	15
Parque Nacional del Este	36620	Seagrass Beds	26	34	12
Parque Nacional del Este	36627	Seagrass Beds	26	36	9
Parque Nacional del Este	36634	Seagrass Beds	27	36	13
Parque Nacional del Este	36641	Seagrass Beds	26	38	15
Parque Nacional del Este	36648	Seagrass Beds	26	34	13
Parque Nacional del Este	36655	Seagrass Beds	25	25	10
Parque Nacional del Este	36662	Seagrass Beds	25	31	13
Parque Nacional del Este	36669	Seagrass Beds	26	31	13
Parque Nacional del Este	36676	Seagrass Beds	26	33	13
Parque Nacional del Este	36712	Seagrass Beds	25	33	12
Parque Nacional del Este	36719	Seagrass Beds	25	34	14
Parque Nacional del Este	36726	Seagrass Beds	26	35	14
Parque Nacional del Este	36733	Seagrass Beds	25	35	13
Parque Nacional del Este	36741	Seagrass Beds	25	33	14
Parque Nacional del Este	36748	Seagrass Beds	25	34	9
Parque Nacional del Este	36755	Seagrass Beds	24	33	11
Parque Nacional del Este	36762	Seagrass Beds	25	32	10
Parque Nacional del Este	36769	Seagrass Beds	26	32	11
Parque Nacional del Este	36776	Seagrass Beds	26	34	13
Parque Nacional del Este	36783	Seagrass Beds	26	35	10
Parque Nacional del Este	36790	Seagrass Beds	25	37	12
Parque Nacional del Este	36797	Seagrass Beds	26	34	13
Parque Nacional del Este	36803	Seagrass Beds	24	8.32	13
Parque Nacional del Este	36810	Seagrass Beds	25	9.33	15
Parque Nacional del Este	36817	Seagrass Beds	25	6.35	14
Parque Nacional del Este	36824	Seagrass Beds	26	7.33	15
Parque Nacional del Este	36832	Seagrass Beds	26	36	12
Parque Nacional del Este	36838	Seagrass Beds	25	38	14
Parque Nacional del Este	36844	Seagrass Beds	24	36	10
Parque Nacional del Este	36850	Seagrass Beds	25	35	12
Parque Nacional del Este	36856	Seagrass Beds	27	36	14
Parque Nacional del Este	36867	Seagrass Beds	25	35	14
Parque Nacional del Este	36874	Seagrass Beds	26	34	16
Parque Nacional del Este	36881	Seagrass Beds	25	35	15
Parque Nacional del Este	36888	Seagrass Beds	26	35	14
Discovery Bay	33863	Coral Reef	29.5	35	25
Discovery Bay	33863	Mangrove	26.6	28	NA
Discovery Bay	33863	Seagrass Beds	29.7	34	13.5
Discovery Bay	33870	Coral Reef	30.2	35	27
Discovery Bay	33870	Seagrass Beds	30.6	32.4	11.4
Discovery Bay	33877	Coral Reef	29.5	35.3	26
Discovery Bay	33877	Seagrass Beds	30.3	33.5	9.5
Discovery Bay	33884	Coral Reef	29.6	35	31.7
Discovery Bay	33884	Seagrass Beds	NA	33.4	13.3
Discovery Bay	33891	Coral Reef	29.6	35.4	23.3
Discovery Bay	33891	Seagrass Beds	30	34.1	11.3
Discovery Bay	33898	Coral Reef	29.8	35	24.5
Discovery Bay	33898	Seagrass Beds	29.4	33.5	13.8
Discovery Bay	33905	Coral Reef	29.2	35.4	30.3
Discovery Bay	33905	Seagrass Beds	29.1	34	12.1
Discovery Bay	33912	Coral Reef	28.9	35	30.2
Discovery Bay	33912	Mangrove	26.4	26.6	NA
Discovery Bay	33912	Seagrass Beds	29.2	35.3	12.5
Discovery Bay	33919	Coral Reef	29.4	35	29.2
Discovery Bay	33919	Mangrove	27.1	26.4	NA
Discovery Bay	33919	Seagrass Beds	28.9	34.6	12.5
Discovery Bay	33926	Coral Reef	28.8	35.9	32.5
Discovery Bay	33926	Mangrove	26.8	27.4	NA
Discovery Bay	33926	Seagrass Beds	34	34.8	13.3
Discovery Bay	33933	Coral Reef	28.8	35.9	31.3
Discovery Bay	33933	Mangrove	26.8	27.1	NA
Discovery Bay	33933	Seagrass Beds	29.2	35.5	14.3
Discovery Bay	33940	Coral Reef	28.5	35.6	32.5
Discovery Bay	33940	Mangrove	27.2	26.9	NA
Discovery Bay	33940	Seagrass Beds	28.3	32.9	13.9
Discovery Bay	33947	Coral Reef	28.4	35.8	25.8
Discovery Bay	33947	Mangrove	26.5	26.8	NA
Discovery Bay	33947	Seagrass Beds	28.2	34.4	11.5
Discovery Bay	33954	Coral Reef	28.4	36	29.2
Discovery Bay	33954	Mangrove	26.1	26.6	NA
Discovery Bay	33954	Seagrass Beds	28.3	35	18.9
Discovery Bay	33961	Mangrove	26.8	27	NA
Discovery Bay	33961	Seagrass Beds	27.7	35.9	17.1
Discovery Bay	33968	Coral Reef	27.7	35.5	25.6
Discovery Bay	33968	Mangrove	27.1	27.3	NA
Discovery Bay	33968	Seagrass Beds	27.6	34.9	18.2
Discovery Bay	33975	Coral Reef	27.7	35.9	29.5
Discovery Bay	33975	Mangrove	26.1	27.1	NA
Discovery Bay	33975	Seagrass Beds	27.6	35.5	20.9
Discovery Bay	33982	Coral Reef	27.7	35.8	32.5
Discovery Bay	33982	Mangrove	25.4	26.8	NA
Discovery Bay	33982	Seagrass Beds	27.5	34	21.5
Discovery Bay	33989	Coral Reef	27.4	35.9	31.2
Discovery Bay	33989	Mangrove	26.8	26.4	NA
Discovery Bay	33989	Seagrass Beds	27.5	34.3	17.5
Discovery Bay	33996	Coral Reef	27.2	36.3	30.6
Discovery Bay	33996	Mangrove	26.8	27.2	NA
Discovery Bay	33996	Seagrass Beds	27.6	34.9	18.2
Discovery Bay	34003	Coral Reef	27.7	35.8	28.6
Discovery Bay	34003	Mangrove	27	27.2	NA
Discovery Bay	34003	Seagrass Beds	27.8	34.8	16.8
Discovery Bay	34010	Coral Reef	26.9	35.9	29.5
Discovery Bay	34010	Mangrove	26.6	27.1	NA
Discovery Bay	34010	Seagrass Beds	27.1	34.5	18.1
Discovery Bay	34017	Coral Reef	26.9	36	27.5
Discovery Bay	34017	Mangrove	26.7	27.2	NA
Discovery Bay	34017	Seagrass Beds	27.1	34.9	16.5
Discovery Bay	34024	Coral Reef	26.9	35.9	30.8
Discovery Bay	34024	Mangrove	26.3	27.1	NA
Discovery Bay	34024	Seagrass Beds	27.4	34.8	18.5
Discovery Bay	34031	Coral Reef	26.9	35.6	32.5
Discovery Bay	34031	Mangrove	26.4	27	NA
Discovery Bay	34031	Seagrass Beds	27.1	34.8	18.6
Discovery Bay	34038	Coral Reef	27.1	36.2	30.1
Discovery Bay	34038	Mangrove	26.8	27.1	NA
Discovery Bay	34038	Seagrass Beds	27.5	35.4	18.2
Discovery Bay	34045	Coral Reef	26.9	36.2	25.2
Discovery Bay	34045	Mangrove	26.1	26.6	NA
Discovery Bay	34045	Seagrass Beds	26.9	35.8	14.9
Discovery Bay	34052	Coral Reef	27.3	34.9	28.9
Discovery Bay	34052	Mangrove	26.6	26.1	NA
Discovery Bay	34052	Seagrass Beds	27.8	32.9	18.2
Discovery Bay	34059	Coral Reef	27.3	35.9	32
Discovery Bay	34059	Mangrove	27.6	19.5	NA
Discovery Bay	34059	Seagrass Beds	28.3	35.2	15.5
Discovery Bay	34066	Coral Reef	27.6	34.9	31.9
Discovery Bay	34066	Mangrove	27.3	26.4	NA
Discovery Bay	34066	Seagrass Beds	28.3	34.3	10.9
Discovery Bay	34073	Coral Reef	27.1	36.2	30.9
Discovery Bay	34073	Mangrove	26.6	27.3	NA
Discovery Bay	34073	Seagrass Beds	27.3	33.9	11.2
Discovery Bay	34080	Coral Reef	27	35.5	22.2
Discovery Bay	34080	Mangrove	25.9	27	NA
Discovery Bay	34080	Seagrass Beds	27	31.9	10.8
Discovery Bay	34087	Coral Reef	27.6	35.5	30.2
Discovery Bay	34087	Mangrove	26.1	23.9	NA
Discovery Bay	34087	Seagrass Beds	27.8	31.8	15.4
Discovery Bay	34101	Mangrove	25.9	26.2	NA
Discovery Bay	34101	Seagrass Beds	26.9	35.8	13.2
Discovery Bay	34108	Coral Reef	28	34.9	27.5
Discovery Bay	34108	Mangrove	25.8	18	NA
Discovery Bay	34108	Seagrass Beds	28.5	33.5	12
Discovery Bay	34115	Coral Reef	27	35.6	14
Discovery Bay	34115	Mangrove	26.1	26.6	NA
Discovery Bay	34115	Seagrass Beds	28	33.8	17.5
Discovery Bay	34122	Coral Reef	28.8	35.8	17
Discovery Bay	34122	Mangrove	26.5	27	NA
Discovery Bay	34122	Seagrass Beds	29.9	31	18
Discovery Bay	34129	Coral Reef	28.6	36.2	29
Discovery Bay	34129	Mangrove	26.3	27.1	NA
Discovery Bay	34129	Seagrass Beds	29.8	32.8	17.5
Discovery Bay	34143	Coral Reef	27.9	35.9	29.5
Discovery Bay	34143	Mangrove	26.2	26.8	NA
Discovery Bay	34143	Seagrass Beds	28.9	35.5	12
Discovery Bay	34150	Coral Reef	27.5	36.9	30.25
Discovery Bay	34150	Mangrove	26.5	27.6	NA
Discovery Bay	34150	Seagrass Beds	28.5	30.5	13.25
Discovery Bay	34157	Coral Reef	28.5	35	30.9
Discovery Bay	34157	Mangrove	27.1	27	NA
Discovery Bay	34157	Seagrass Beds	28.9	34.5	15.4
Discovery Bay	34164	Coral Reef	28	36	30.8
Discovery Bay	34164	Mangrove	26.4	23	NA
Discovery Bay	34164	Seagrass Beds	28.4	32	15.5
Discovery Bay	34172	Coral Reef	28.9	35.5	30.5
Discovery Bay	34172	Mangrove	26.9	28	NA
Discovery Bay	34172	Seagrass Beds	29.2	34.9	12.2
Discovery Bay	34178	Coral Reef	28.5	37	31.5
Discovery Bay	34178	Mangrove	26.8	26	NA
Discovery Bay	34178	Seagrass Beds	28.9	34.5	13
Discovery Bay	34185	Coral Reef	27.5	36	24
Discovery Bay	34185	Mangrove	26.5	27.8	NA
Discovery Bay	34185	Seagrass Beds	28.8	34.9	10
Discovery Bay	34192	Coral Reef	28.5	35.8	31
Discovery Bay	34192	Mangrove	26.5	17.9	NA
Discovery Bay	34192	Seagrass Beds	28.9	34.2	11.25
Discovery Bay	34199	Coral Reef	28.6	34.5	39.5
Discovery Bay	34199	Mangrove	26.2	26	NA
Discovery Bay	34199	Seagrass Beds	28.9	33	13.1
Discovery Bay	34213	Coral Reef	29.2	35.8	34.5
Discovery Bay	34213	Mangrove	26.8	27	NA
Discovery Bay	34213	Seagrass Beds	29.9	33.8	12.8
Discovery Bay	34220	Coral Reef	29.2	35.8	32.8
Discovery Bay	34220	Mangrove	26.5	22	NA
Discovery Bay	34220	Seagrass Beds	29	34.5	11.8
Discovery Bay	34227	Coral Reef	27.5	35.2	20.25
Discovery Bay	34227	Mangrove	26.5	27.5	NA
Discovery Bay	34227	Seagrass Beds	28.5	34.5	14.25
Discovery Bay	34235	Coral Reef	29	36	32.5
Discovery Bay	34235	Mangrove	26.5	23.5	NA
Discovery Bay	34235	Seagrass Beds	29.5	34	13.25
Discovery Bay	34241	Coral Reef	29.6	35.75	36
Discovery Bay	34241	Mangrove	26.6	27.2	NA
Discovery Bay	34241	Seagrass Beds	29.5	34.8	14.6
Discovery Bay	34248	Coral Reef	29.2	35.5	34.1
Discovery Bay	34248	Mangrove	27.5	19	NA
Discovery Bay	34248	Seagrass Beds	29.2	35	12.1
Discovery Bay	34255	Coral Reef	28.9	36	31.8
Discovery Bay	34255	Mangrove	27.2	27.8	NA
Discovery Bay	34255	Seagrass Beds	29.2	35.5	14.5
Discovery Bay	34262	Coral Reef	29.5	34.5	42.5
Discovery Bay	34262	Mangrove	27.1	27	NA
Discovery Bay	34262	Seagrass Beds	29.1	31.9	12.2
Discovery Bay	34339	Coral Reef	28.7	34.8	31.1
Discovery Bay	34339	Mangrove	26.8	28	NA
Discovery Bay	34339	Seagrass Beds	28.9	34.2	14.8
Discovery Bay	34346	Coral Reef	27	35.9	25.2
Discovery Bay	34346	Mangrove	25.4	26	NA
Discovery Bay	34346	Seagrass Beds	26.8	35.6	17.2
Discovery Bay	34353	Coral Reef	28	34.5	16.5
Discovery Bay	34353	Mangrove	26.8	27	NA
Discovery Bay	34353	Seagrass Beds	30	32	12
Discovery Bay	34360	Coral Reef	28.6	35.5	16
Discovery Bay	34360	Mangrove	27.6	27	NA
Discovery Bay	34360	Seagrass Beds	27.9	33.8	14
Discovery Bay	34367	Coral Reef	28.2	35	31.1
Discovery Bay	34367	Mangrove	27.4	27.8	NA
Discovery Bay	34367	Seagrass Beds	28.1	33	12.5
Discovery Bay	34374	Coral Reef	28.1	34.5	21.5
Discovery Bay	34374	Mangrove	27.3	27.6	NA
Discovery Bay	34374	Seagrass Beds	27.4	32.8	13.2
Discovery Bay	34381	Coral Reef	28.2	35.5	27.5
Discovery Bay	34381	Mangrove	26.6	27.2	NA
Discovery Bay	34381	Seagrass Beds	27.7	34.5	14.2
Discovery Bay	34388	Coral Reef	28.5	35.9	21.2
Discovery Bay	34388	Mangrove	27	27.8	NA
Discovery Bay	34388	Seagrass Beds	27.6	35.5	13.5
Discovery Bay	34423	Coral Reef	27.1	35.6	22.5
Discovery Bay	34423	Mangrove	26.2	25.8	NA
Discovery Bay	34423	Seagrass Beds	27.2	33.8	17.1
Discovery Bay	34444	Coral Reef	28.6	34.5	25
Discovery Bay	34444	Mangrove	25.5	26.5	NA
Discovery Bay	34444	Seagrass Beds	27.8	27	11.3
Discovery Bay	34458	Coral Reef	28.6	34.5	25.5
Discovery Bay	34458	Mangrove	26.9	26.7	NA
Discovery Bay	34458	Seagrass Beds	28.9	32.8	15.2
Discovery Bay	34465	Coral Reef	28	34.8	22.5
Discovery Bay	34465	Mangrove	26.6	27.5	NA
Discovery Bay	34465	Seagrass Beds	28.2	33.6	13.1
Discovery Bay	34479	Coral Reef	29.1	35.8	15
Discovery Bay	34479	Mangrove	26.5	27.5	NA
Discovery Bay	34479	Seagrass Beds	29.4	33.5	11
Discovery Bay	34494	Coral Reef	28.7	34.5	24.8
Discovery Bay	34494	Mangrove	26.6	27.5	NA
Discovery Bay	34494	Seagrass Beds	29.2	34	12
Discovery Bay	34501	Coral Reef	28.3	35.5	21.1
Discovery Bay	34501	Mangrove	26.3	27.6	NA
Discovery Bay	34501	Seagrass Beds	28.7	34.2	13
Discovery Bay	34507	Coral Reef	28.7	35.5	31
Discovery Bay	34507	Mangrove	26.8	27.9	NA
Discovery Bay	34507	Seagrass Beds	29	35.5	9
Discovery Bay	34518	Coral Reef	28.3	35.8	18.8
Discovery Bay	34518	Mangrove	26.5	26.5	NA
Discovery Bay	34518	Seagrass Beds	29	35	13.5
Discovery Bay	34521	Coral Reef	28.5	35.9	20.5
Discovery Bay	34521	Mangrove	26.7	27.8	NA
Discovery Bay	34521	Seagrass Beds	28.8	35.1	13.5
Discovery Bay	34528	Coral Reef	28.6	36	20.5
Discovery Bay	34528	Mangrove	26.5	28.1	NA
Discovery Bay	34528	Seagrass Beds	28.9	35.5	13.2
Discovery Bay	34535	Coral Reef	28.3	36.1	20.1
Discovery Bay	34535	Mangrove	26.5	27.9	NA
Discovery Bay	34535	Seagrass Beds	29.2	35	9.8
Discovery Bay	34556	Coral Reef	28.8	35	22
Discovery Bay	34556	Mangrove	26.4	24	NA
Discovery Bay	34556	Seagrass Beds	29.1	35.5	14
Discovery Bay	34563	Coral Reef	29	36	21
Discovery Bay	34563	Mangrove	26.6	26.7	NA
Discovery Bay	34563	Seagrass Beds	29.6	35.5	10
Discovery Bay	34570	Coral Reef	29.1	36	27
Discovery Bay	34570	Mangrove	27.9	28	NA
Discovery Bay	34570	Seagrass Beds	29.2	34.5	12
Discovery Bay	34577	Coral Reef	28.9	36	21
Discovery Bay	34577	Mangrove	26.5	22	NA
Discovery Bay	34577	Seagrass Beds	30.2	34	14.5
Discovery Bay	34584	Coral Reef	29.2	36	22
Discovery Bay	34584	Mangrove	27	28	NA
Discovery Bay	34584	Seagrass Beds	29.5	35.5	14.2
Discovery Bay	34612	Coral Reef	29	35.9	25
Discovery Bay	34612	Mangrove	26.7	27	NA
Discovery Bay	34612	Seagrass Beds	29.3	33.8	12
Discovery Bay	34619	Coral Reef	29	35.9	26
Discovery Bay	34619	Mangrove	26.8	27	NA
Discovery Bay	34619	Seagrass Beds	29.3	33	12.8
Discovery Bay	34626	Mangrove	26.5	27.5	NA
Discovery Bay	34626	Seagrass Beds	28.7	35	12
Discovery Bay	34633	Coral Reef	29.2	35.5	27
Discovery Bay	34633	Mangrove	26.8	27.5	NA
Discovery Bay	34633	Seagrass Beds	29.7	34	11
Discovery Bay	34640	Coral Reef	29.2	35.5	15
Discovery Bay	34640	Mangrove	26.8	27.5	NA
Discovery Bay	34640	Seagrass Beds	29.4	34.5	12
Discovery Bay	34724	Mangrove	26.4	27.5	NA
Discovery Bay	34724	Seagrass Beds	28.4	33	11
Discovery Bay	34731	Coral Reef	27.5	38.2	24
Discovery Bay	34731	Mangrove	26.3	27.5	NA
Discovery Bay	34731	Seagrass Beds	28.2	35.5	13
Discovery Bay	34738	Coral Reef	27.2	36.5	24.5
Discovery Bay	34738	Mangrove	26.3	27.5	NA
Discovery Bay	34738	Seagrass Beds	27.4	33.2	NA
Discovery Bay	34773	Coral Reef	27.1	38.2	14
Discovery Bay	34773	Mangrove	26.5	27.5	NA
Discovery Bay	34773	Seagrass Beds	27.2	34.5	13
Discovery Bay	34780	Coral Reef	27.1	36.5	20
Discovery Bay	34780	Mangrove	26.6	19.5	NA
Discovery Bay	34780	Seagrass Beds	27.7	34	13.2
Discovery Bay	34795	Coral Reef	27.2	35.5	13.8
Discovery Bay	34795	Mangrove	26.3	29	NA
Discovery Bay	34795	Seagrass Beds	28	34.5	10
Discovery Bay	34801	Coral Reef	27.5	38	22
Discovery Bay	34801	Mangrove	26.5	27.5	NA
Discovery Bay	34801	Seagrass Beds	27.8	34.5	10
Discovery Bay	34808	Coral Reef	27.3	35.5	21.5
Discovery Bay	34808	Mangrove	26.4	27	NA
Discovery Bay	34808	Seagrass Beds	28.2	34.5	15
Discovery Bay	34815	Coral Reef	28	NA	23
Discovery Bay	34815	Mangrove	26.4	27	NA
Discovery Bay	34815	Seagrass Beds	28.6	NA	NA
Discovery Bay	34823	Coral Reef	28.1	34.5	17.2
Discovery Bay	34823	Mangrove	26.4	20.5	NA
Discovery Bay	34823	Seagrass Beds	28.4	34	10
Discovery Bay	34829	Coral Reef	27.5	37	NA
Discovery Bay	34829	Mangrove	26.6	27	NA
Discovery Bay	34829	Seagrass Beds	28	33	NA
Discovery Bay	34836	Coral Reef	28.5	35.5	20.6
Discovery Bay	34836	Mangrove	26.5	27	NA
Discovery Bay	34836	Seagrass Beds	28.7	34	NA
Discovery Bay	34843	Coral Reef	28.8	35.5	21.6
Discovery Bay	34843	Mangrove	26.4	27.5	NA
Discovery Bay	34843	Seagrass Beds	28.6	34	NA
Discovery Bay	34857	Coral Reef	28.8	NA	17.5
Discovery Bay	34857	Mangrove	26.5	27.5	NA
Discovery Bay	34857	Seagrass Beds	29.5	NA	14
Discovery Bay	34864	Coral Reef	29	36	20.5
Discovery Bay	34864	Mangrove	26.7	27	NA
Discovery Bay	34864	Seagrass Beds	29.5	35	15.5
Discovery Bay	34871	Coral Reef	29	35	19
Discovery Bay	34871	Mangrove	26.5	27	NA
Discovery Bay	34871	Seagrass Beds	29	35	12
Discovery Bay	34878	Coral Reef	29.1	39.5	NA
Discovery Bay	34878	Mangrove	27.1	27	NA
Discovery Bay	34878	Seagrass Beds	30	35.5	NA
Discovery Bay	34885	Coral Reef	28.5	35	18.5
Discovery Bay	34885	Mangrove	26.8	28	NA
Discovery Bay	34885	Seagrass Beds	28.8	35	8
Discovery Bay	34892	Coral Reef	29	35	17.3
Discovery Bay	34892	Mangrove	27.5	27	NA
Discovery Bay	34892	Seagrass Beds	28.7	35	11
Discovery Bay	34900	Coral Reef	29.5	36	22
Discovery Bay	34900	Mangrove	27.2	20	NA
Discovery Bay	34900	Seagrass Beds	31	35	12
Discovery Bay	34907	Coral Reef	28.4	35	35
Discovery Bay	34907	Mangrove	25.7	27	NA
Discovery Bay	34907	Seagrass Beds	29.1	36	12
Discovery Bay	34914	Coral Reef	28.9	36	35
Discovery Bay	34914	Mangrove	NA	27.5	NA
Discovery Bay	34914	Seagrass Beds	29	35	12.2
Discovery Bay	34920	Coral Reef	29.3	35.5	29.5
Discovery Bay	34920	Mangrove	26.9	28	NA
Discovery Bay	34920	Seagrass Beds	29.7	35	8
Discovery Bay	34927	Coral Reef	29.9	37	29
Discovery Bay	34927	Mangrove	27.2	28	NA
Discovery Bay	34927	Seagrass Beds	33.5	36	9.8
Discovery Bay	34931	Coral Reef	30.6	36	21
Discovery Bay	34931	Mangrove	27.2	25	NA
Discovery Bay	34931	Seagrass Beds	31.6	36	10.5
Discovery Bay	34938	Coral Reef	30.1	36	25
Discovery Bay	34938	Mangrove	27.7	28	NA
Discovery Bay	34938	Seagrass Beds	30.3	36	9.6
Discovery Bay	34947	Coral Reef	33	36	25
Discovery Bay	34947	Mangrove	27.2	27	NA
Discovery Bay	34947	Seagrass Beds	31.3	36	11.5
Discovery Bay	34956	Coral Reef	30	36	22
Discovery Bay	34956	Mangrove	26.8	25	NA
Discovery Bay	34956	Seagrass Beds	29.9	35	11
Discovery Bay	34962	Coral Reef	30.6	36	NA
Discovery Bay	34962	Mangrove	27.2	25	NA
Discovery Bay	34962	Seagrass Beds	31.6	36	NA
Discovery Bay	34969	Coral Reef	30.1	36	25
Discovery Bay	34969	Mangrove	27.7	28	NA
Discovery Bay	34969	Seagrass Beds	30.3	36	9.6
Discovery Bay	34984	Coral Reef	29.7	35.5	NA
Discovery Bay	34984	Mangrove	26.8	27	NA
Discovery Bay	34984	Seagrass Beds	30	35	15.5
Discovery Bay	34997	Coral Reef	29.6	36.5	24
Discovery Bay	34997	Mangrove	27.7	30	NA
Discovery Bay	34997	Seagrass Beds	29.8	36	10
Discovery Bay	35004	Coral Reef	29.8	37	NA
Discovery Bay	35004	Mangrove	27.7	28	NA
Discovery Bay	35004	Seagrass Beds	29.7	37	8
Discovery Bay	35017	Coral Reef	29	35	25
Discovery Bay	35017	Mangrove	26.7	23	NA
Discovery Bay	35017	Seagrass Beds	29.5	36	10.2
Discovery Bay	35032	Coral Reef	28.8	36	19
Discovery Bay	35032	Mangrove	26.5	28	NA
Discovery Bay	35032	Seagrass Beds	28	35	7.8
Discovery Bay	35039	Coral Reef	28.8	35	24.5
Discovery Bay	35039	Mangrove	26.2	27	NA
Discovery Bay	35039	Seagrass Beds	29.2	28	10.5
Discovery Bay	35047	Coral Reef	28.4	35	22.5
Discovery Bay	35047	Mangrove	26.6	29	NA
Discovery Bay	35047	Seagrass Beds	28.4	35	12
Discovery Bay	35060	Coral Reef	27.9	35.5	21
Discovery Bay	35060	Mangrove	26.3	27	NA
Discovery Bay	35060	Seagrass Beds	28.3	38	16
Discovery Bay	35074	Coral Reef	27	36	22
Discovery Bay	35074	Mangrove	26.5	28	NA
Discovery Bay	35074	Seagrass Beds	27.6	36	17.5
Discovery Bay	35081	Coral Reef	27.1	35	23
Discovery Bay	35081	Mangrove	26.3	28	NA
Discovery Bay	35081	Seagrass Beds	26.8	32	13
Discovery Bay	35088	Coral Reef	26.1	35	21
Discovery Bay	35088	Mangrove	26.2	28	NA
Discovery Bay	35088	Seagrass Beds	26.6	36	13
Discovery Bay	35096	Coral Reef	27.2	34	21.5
Discovery Bay	35096	Mangrove	26.6	27	NA
Discovery Bay	35096	Seagrass Beds	27.3	35	10
Discovery Bay	35103	Coral Reef	27	36	22
Discovery Bay	35103	Mangrove	26.3	28	NA
Discovery Bay	35103	Seagrass Beds	26.5	36	8
Discovery Bay	35110	Coral Reef	26.7	36	23.5
Discovery Bay	35110	Mangrove	25.8	28	NA
Discovery Bay	35110	Seagrass Beds	26.6	36	11.2
Discovery Bay	35130	Coral Reef	27	38	21.5
Discovery Bay	35130	Mangrove	26.8	29	NA
Discovery Bay	35130	Seagrass Beds	27.4	37	14.5
Discovery Bay	35137	Coral Reef	27.3	36	24.5
Discovery Bay	35137	Mangrove	26.4	28	NA
Discovery Bay	35137	Seagrass Beds	27.6	33	14
Discovery Bay	35145	Coral Reef	27.3	38	25.5
Discovery Bay	35145	Mangrove	26	29	NA
Discovery Bay	35145	Seagrass Beds	27.4	36	17
Discovery Bay	35158	Coral Reef	27.4	36	23
Discovery Bay	35158	Mangrove	26.2	28	NA
Discovery Bay	35158	Seagrass Beds	27.1	35	16
Discovery Bay	35165	Coral Reef	27.5	37	30.5
Discovery Bay	35165	Mangrove	26.2	28	NA
Discovery Bay	35165	Seagrass Beds	28	32	14
Discovery Bay	35172	Coral Reef	27.9	36.5	22
Discovery Bay	35172	Mangrove	26	27.5	NA
Discovery Bay	35172	Seagrass Beds	28	35.5	12
Discovery Bay	35180	Coral Reef	27.8	36.5	31
Discovery Bay	35180	Mangrove	26.1	27	NA
Discovery Bay	35180	Seagrass Beds	28.2	34.5	13
Discovery Bay	35193	Coral Reef	27.2	36	16
Discovery Bay	35193	Mangrove	26.1	28	NA
Discovery Bay	35193	Seagrass Beds	27.5	35	13.5
Discovery Bay	35221	Coral Reef	28.5	36	21
Discovery Bay	35221	Mangrove	27.3	28	NA
Discovery Bay	35221	Seagrass Beds	28.6	35	13
Discovery Bay	35242	Coral Reef	28.8	36.5	21
Discovery Bay	35242	Mangrove	26.8	21.5	NA
Discovery Bay	35242	Seagrass Beds	29.8	35.8	11.5
Discovery Bay	35248	Coral Reef	29	35.8	23
Discovery Bay	35248	Mangrove	26.6	28	NA
Discovery Bay	35248	Seagrass Beds	29.1	34.5	10
Discovery Bay	35262	Coral Reef	27.4	35.5	25
Discovery Bay	35262	Mangrove	26.7	27.5	NA
Discovery Bay	35262	Seagrass Beds	27.5	32.5	15
Discovery Bay	35270	Coral Reef	28.9	35.5	21.5
Discovery Bay	35270	Mangrove	26.5	27	NA
Discovery Bay	35270	Seagrass Beds	29.2	34.5	12.5
Discovery Bay	35276	Coral Reef	29.2	36.5	22
Discovery Bay	35276	Mangrove	27	27.5	NA
Discovery Bay	35276	Seagrass Beds	29.2	35.5	15
Discovery Bay	35283	Coral Reef	28.9	36	21.5
Discovery Bay	35283	Mangrove	27.2	26.5	NA
Discovery Bay	35283	Seagrass Beds	29.2	34.9	13
Discovery Bay	35291	Coral Reef	29.2	37	19
Discovery Bay	35291	Mangrove	27	28.5	NA
Discovery Bay	35291	Seagrass Beds	29.4	36	11
Discovery Bay	35299	Coral Reef	28.9	36	19
Discovery Bay	35299	Mangrove	26.9	27	NA
Discovery Bay	35299	Seagrass Beds	29.6	35.5	15
Discovery Bay	35306	Coral Reef	29.5	36	21
Discovery Bay	35306	Mangrove	27.5	27.5	NA
Discovery Bay	35306	Seagrass Beds	31	35.5	14.5
Discovery Bay	35319	Coral Reef	29.5	36	21
Discovery Bay	35319	Mangrove	27.5	27	NA
Discovery Bay	35319	Seagrass Beds	29.8	34.5	12
Discovery Bay	35326	Coral Reef	29.7	36.5	18
Discovery Bay	35326	Mangrove	27	27.5	NA
Discovery Bay	35326	Seagrass Beds	30.4	34.5	10.5
Discovery Bay	35334	Coral Reef	29.2	36	19
Discovery Bay	35334	Mangrove	27	27.5	NA
Discovery Bay	35334	Seagrass Beds	29.2	33	12.5
Discovery Bay	35341	Coral Reef	29.7	36	23
Discovery Bay	35341	Mangrove	26.8	24.5	NA
Discovery Bay	35341	Seagrass Beds	30.3	34.5	10
Discovery Bay	35348	Coral Reef	29.8	36.5	26
Discovery Bay	35348	Mangrove	27	27.5	NA
Discovery Bay	35348	Seagrass Beds	29.9	34.5	11
Discovery Bay	35356	Coral Reef	29.6	35.5	16
Discovery Bay	35356	Mangrove	27	27.5	NA
Discovery Bay	35356	Seagrass Beds	29.5	35	12
Discovery Bay	35363	Coral Reef	29.4	36	NA
Discovery Bay	35363	Mangrove	27	26.5	NA
Discovery Bay	35363	Seagrass Beds	29.8	35.5	9.8
Discovery Bay	35376	Coral Reef	29.4	36	25.3
Discovery Bay	35376	Mangrove	26.5	27.5	NA
Discovery Bay	35376	Seagrass Beds	29.6	35.5	11
Discovery Bay	35381	Coral Reef	29	36	14.3
Discovery Bay	35381	Mangrove	26.8	28	NA
Discovery Bay	35381	Seagrass Beds	29.2	35.5	12
Discovery Bay	35388	Coral Reef	28.5	36.2	16.3
Discovery Bay	35388	Mangrove	26.7	26	NA
Discovery Bay	35388	Seagrass Beds	28.7	34	NA
Discovery Bay	35395	Coral Reef	29	36.5	15.5
Discovery Bay	35395	Mangrove	26.6	28	NA
Discovery Bay	35395	Seagrass Beds	28.3	31.1	10.5
Discovery Bay	35402	Coral Reef	28.2	36	19.3
Discovery Bay	35402	Mangrove	26.6	26.6	NA
Discovery Bay	35402	Seagrass Beds	29.7	33.5	14
Discovery Bay	35411	Coral Reef	27.5	36.5	14.2
Discovery Bay	35411	Mangrove	26.4	27.5	NA
Discovery Bay	35411	Seagrass Beds	27.4	36.2	12.4
Discovery Bay	35415	Coral Reef	27.2	36.5	17
Discovery Bay	35415	Mangrove	26.4	28	NA
Discovery Bay	35415	Seagrass Beds	27.4	37	17.6
Discovery Bay	35474	Coral Reef	26.9	37.5	20
Discovery Bay	35474	Mangrove	26.3	28	NA
Discovery Bay	35474	Seagrass Beds	26.7	35.5	14
Discovery Bay	35481	Coral Reef	26.8	36	11
Discovery Bay	35481	Mangrove	25.9	28	NA
Discovery Bay	35481	Seagrass Beds	26.9	36.5	13
Discovery Bay	35488	Coral Reef	26.9	36.5	19.5
Discovery Bay	35488	Mangrove	26.2	28.5	NA
Discovery Bay	35488	Seagrass Beds	27	37	15
Discovery Bay	35494	Coral Reef	27.1	37	18
Discovery Bay	35494	Mangrove	26.1	27	NA
Discovery Bay	35494	Seagrass Beds	27.2	36.5	14
Discovery Bay	35502	Coral Reef	27	36	18.5
Discovery Bay	35502	Mangrove	26.1	29	NA
Discovery Bay	35502	Seagrass Beds	27.1	35	11
Discovery Bay	35507	Coral Reef	27	36	18.5
Discovery Bay	35507	Mangrove	26.4	29	NA
Discovery Bay	35507	Seagrass Beds	27.4	37	16
Discovery Bay	35515	Coral Reef	26.2	37.5	15
Discovery Bay	35515	Mangrove	26.4	29.5	NA
Discovery Bay	35515	Seagrass Beds	27.4	35.5	9
Discovery Bay	35523	Coral Reef	27.5	37	14
Discovery Bay	35523	Mangrove	26.4	30	NA
Discovery Bay	35523	Seagrass Beds	27.8	38.5	15.1
Discovery Bay	35529	Coral Reef	27.3	38	20
Discovery Bay	35529	Mangrove	26.2	28	NA
Discovery Bay	35529	Seagrass Beds	28	37	15.5
Discovery Bay	35534	Coral Reef	28	38	14
Discovery Bay	35534	Mangrove	26.4	25	NA
Discovery Bay	35534	Seagrass Beds	27.8	36	14
Discovery Bay	35541	Coral Reef	28.2	37	17.5
Discovery Bay	35541	Mangrove	26.8	29	NA
Discovery Bay	35541	Seagrass Beds	29.5	36	10
Discovery Bay	35550	Coral Reef	28.3	37.5	15
Discovery Bay	35550	Mangrove	26.3	19	NA
Discovery Bay	35550	Seagrass Beds	29.1	38	12
Discovery Bay	35564	Coral Reef	28.2	36.5	15
Discovery Bay	35564	Mangrove	26.3	21.5	NA
Discovery Bay	35564	Seagrass Beds	29.5	36.5	12
Discovery Bay	35571	Coral Reef	28.2	36.5	24
Discovery Bay	35571	Mangrove	26.3	28.5	NA
Discovery Bay	35571	Seagrass Beds	28.4	36	13
Discovery Bay	35579	Coral Reef	28.2	36.5	13
Discovery Bay	35579	Mangrove	26.4	18	NA
Discovery Bay	35579	Seagrass Beds	28.9	36	9
Discovery Bay	35590	Coral Reef	29.1	37.5	18
Discovery Bay	35590	Mangrove	26.4	25	NA
Discovery Bay	35590	Seagrass Beds	29.7	36.5	9.7
Discovery Bay	35597	Coral Reef	28.9	38	22.4
Discovery Bay	35597	Mangrove	26.4	28.5	NA
Discovery Bay	35597	Seagrass Beds	29.4	36.5	12.5
Discovery Bay	35605	Coral Reef	28.7	38	18.7
Discovery Bay	35605	Mangrove	26.6	30	NA
Discovery Bay	35605	Seagrass Beds	28.6	38	6
Discovery Bay	35614	Coral Reef	29	37	14
Discovery Bay	35614	Mangrove	26.6	28	NA
Discovery Bay	35614	Seagrass Beds	29.9	36.5	14.3
Discovery Bay	35619	Coral Reef	28.9	37	14.5
Discovery Bay	35619	Mangrove	26.5	28.5	NA
Discovery Bay	35619	Seagrass Beds	28.6	37.5	10.7
Discovery Bay	35626	Coral Reef	28.8	37	21
Discovery Bay	35626	Mangrove	26.5	20	NA
Discovery Bay	35626	Seagrass Beds	29.75	36.5	10.8
Discovery Bay	35633	Coral Reef	29.25	37.5	13.35
Discovery Bay	35633	Mangrove	26.6	27.5	NA
Discovery Bay	35633	Seagrass Beds	29.6	37	14
Discovery Bay	35641	Coral Reef	29.4	36	18
Discovery Bay	35641	Mangrove	26.5	27.5	NA
Discovery Bay	35641	Seagrass Beds	29.85	36	13
Discovery Bay	35648	Coral Reef	28.85	36	18.3
Discovery Bay	35648	Mangrove	26.67	27	NA
Discovery Bay	35648	Seagrass Beds	29.18	36	13
Discovery Bay	35654	Coral Reef	29.01	37	21.9
Discovery Bay	35654	Mangrove	26.67	27	NA
Discovery Bay	35654	Seagrass Beds	29.52	36.5	11
Discovery Bay	35663	Coral Reef	29.4	37	20.1
Discovery Bay	35663	Mangrove	26.85	29.5	NA
Discovery Bay	35663	Seagrass Beds	29.65	37	14
Discovery Bay	35685	Coral Reef	29.95	36.5	23
Discovery Bay	35685	Mangrove	26.8	21.5	NA
Discovery Bay	35685	Seagrass Beds	31.4	36.5	13.2
Discovery Bay	35692	Coral Reef	29.5	38	20.2
Discovery Bay	35692	Mangrove	27	28.5	NA
Discovery Bay	35692	Seagrass Beds	30.4	35.5	13.2
Discovery Bay	35698	Coral Reef	29.4	37.5	27
Discovery Bay	35698	Mangrove	26.8	28.5	NA
Discovery Bay	35698	Seagrass Beds	29.4	36.8	11.8
Discovery Bay	35705	Coral Reef	29.8	37.5	21.2
Discovery Bay	35705	Mangrove	27.4	30.5	NA
Discovery Bay	35705	Seagrass Beds	29.9	37	12
Discovery Bay	35709	Coral Reef	29.7	38	15
Discovery Bay	35709	Mangrove	27.1	28	NA
Discovery Bay	35709	Seagrass Beds	29.8	37	10
Discovery Bay	35717	Coral Reef	29.15	37	25.7
Discovery Bay	35717	Mangrove	28.3	29	NA
Discovery Bay	35717	Seagrass Beds	29.1	35	6
Discovery Bay	35725	Coral Reef	29.35	37	16
Discovery Bay	35725	Mangrove	26.86	28	NA
Discovery Bay	35725	Seagrass Beds	29.48	35	12
Discovery Bay	35730	Coral Reef	28.8	37	11.2
Discovery Bay	35730	Mangrove	26.75	29	NA
Discovery Bay	35730	Seagrass Beds	29.8	38	10
Discovery Bay	35738	Coral Reef	29.3	37.3	28
Discovery Bay	35738	Mangrove	26.9	30	NA
Discovery Bay	35738	Seagrass Beds	29.35	36.5	12.2
Discovery Bay	35746	Coral Reef	29.1	37	23
Discovery Bay	35746	Mangrove	26.7	30	NA
Discovery Bay	35746	Seagrass Beds	29.4	36	14
Discovery Bay	35753	Coral Reef	29.1	38	16
Discovery Bay	35753	Mangrove	26.9	29	NA
Discovery Bay	35753	Seagrass Beds	29.4	38	24
Discovery Bay	35759	Coral Reef	28.7	38	21.3
Discovery Bay	35759	Mangrove	26.6	28.5	NA
Discovery Bay	35759	Seagrass Beds	29	37.5	17.5
Discovery Bay	35767	Coral Reef	29.1	38	23.3
Discovery Bay	35767	Mangrove	26.75	28.5	NA
Discovery Bay	35767	Seagrass Beds	28.9	37.5	17.5
Discovery Bay	35774	Coral Reef	28.8	36	25
Discovery Bay	35774	Mangrove	26.75	27.5	NA
Discovery Bay	35774	Seagrass Beds	29.1	36	15
Discovery Bay	35782	Coral Reef	28.2	38.5	25
Discovery Bay	35782	Mangrove	26.6	28	NA
Discovery Bay	35782	Seagrass Beds	28.6	38.5	14
Discovery Bay	35787	Coral Reef	28.1	37.5	25
Discovery Bay	35787	Mangrove	26.3	26.5	NA
Discovery Bay	35787	Seagrass Beds	28.3	36.5	19.7
Discovery Bay	35803	Coral Reef	27.5	36.5	17
Discovery Bay	35803	Mangrove	26.3	28	NA
Discovery Bay	35803	Seagrass Beds	28.1	34.5	16
Discovery Bay	35808	Coral Reef	27.5	38	16.4
Discovery Bay	35808	Mangrove	26.2	30	NA
Discovery Bay	35808	Seagrass Beds	27.6	38.5	14
Discovery Bay	35815	Coral Reef	27.6	38.5	26
Discovery Bay	35815	Mangrove	26.3	30	NA
Discovery Bay	35815	Seagrass Beds	28.1	38.5	14
Discovery Bay	35823	Coral Reef	27.5	36.5	16.4
Discovery Bay	35823	Mangrove	26.2	28.5	NA
Discovery Bay	35823	Seagrass Beds	27.6	37.5	14
Discovery Bay	35830	Coral Reef	27.1	38	21
Discovery Bay	35830	Mangrove	26.4	28	NA
Discovery Bay	35830	Seagrass Beds	27.4	38.05	16
Discovery Bay	35835	Coral Reef	27	37.5	20
Discovery Bay	35835	Mangrove	26	28.5	NA
Discovery Bay	35835	Seagrass Beds	26.1	37.5	21.7
Discovery Bay	35844	Coral Reef	26.85	37	18
Discovery Bay	35844	Mangrove	26.1	28	NA
Discovery Bay	35844	Seagrass Beds	27.9	38	18
Discovery Bay	35858	Coral Reef	27.1	37	19
Discovery Bay	35858	Mangrove	26.2	29.5	NA
Discovery Bay	35858	Seagrass Beds	27.4	37.5	17
Discovery Bay	35864	Coral Reef	27.6	37.5	23
Discovery Bay	35864	Mangrove	26.2	27.5	NA
Discovery Bay	35864	Seagrass Beds	27.35	36	12
Discovery Bay	35870	Coral Reef	26.95	36	14.2
Discovery Bay	35870	Mangrove	26.1	27	NA
Discovery Bay	35870	Seagrass Beds	27.2	36.5	10
Discovery Bay	35880	Coral Reef	26.9	37	14
Discovery Bay	35880	Mangrove	26.1	29	NA
Discovery Bay	35880	Seagrass Beds	27.15	37.5	16
Discovery Bay	35884	Coral Reef	26.9	38	24.3
Discovery Bay	35884	Mangrove	26.4	29	NA
Discovery Bay	35884	Seagrass Beds	27.1	37	12.5
Discovery Bay	35891	Coral Reef	27.8	37	20.8
Discovery Bay	35891	Mangrove	26.3	28.5	NA
Discovery Bay	35891	Seagrass Beds	28.1	37	18
Discovery Bay	35901	Coral Reef	27.4	36	17
Discovery Bay	35901	Mangrove	26.35	28	NA
Discovery Bay	35901	Seagrass Beds	27.1	36	13
Discovery Bay	35905	Coral Reef	27.2	37	17.1
Discovery Bay	35905	Mangrove	26.3	29	NA
Discovery Bay	35905	Seagrass Beds	27.8	35.5	16
Discovery Bay	35908	Coral Reef	27	37	18.9
Discovery Bay	35908	Mangrove	26.4	27	NA
Discovery Bay	35908	Seagrass Beds	27.1	36.5	11.5
Discovery Bay	35910	Coral Reef	27.5	32	20
Discovery Bay	35910	Mangrove	26.35	27.5	NA
Discovery Bay	35910	Seagrass Beds	27.75	35	16.2
Discovery Bay	35920	Coral Reef	28.4	37.5	14
Discovery Bay	35920	Mangrove	26.3	27.5	NA
Discovery Bay	35920	Seagrass Beds	28.2	35	11
Discovery Bay	35926	Coral Reef	28.8	35.5	20
Discovery Bay	35926	Mangrove	26.4	27	NA
Discovery Bay	35926	Seagrass Beds	29.9	34	11
Discovery Bay	35932	Coral Reef	28	35	10
Discovery Bay	35932	Mangrove	26.3	30	NA
Discovery Bay	35932	Seagrass Beds	28.5	36	21
Discovery Bay	35947	Coral Reef	28.9	38	17
Discovery Bay	35947	Mangrove	26.6	25.5	NA
Discovery Bay	35947	Seagrass Beds	29.3	37.5	9
Discovery Bay	35955	Coral Reef	29	37.5	25
Discovery Bay	35955	Mangrove	26.6	28.5	NA
Discovery Bay	35955	Seagrass Beds	29	37	14
Discovery Bay	35964	Coral Reef	29	37.5	28
Discovery Bay	35964	Mangrove	26.7	28	NA
Discovery Bay	35964	Seagrass Beds	29	37	15
Discovery Bay	35970	Coral Reef	28.9	37.5	25.7
Discovery Bay	35970	Mangrove	26.4	28	NA
Discovery Bay	35970	Seagrass Beds	29.2	37.5	15.7
Discovery Bay	36189	Mangrove	26.3	29.5	NA
Discovery Bay	36189	Seagrass Beds	27.4	37.5	15.5
Discovery Bay	36196	Coral Reef	27.3	36.9	14
Discovery Bay	36196	Mangrove	26.3	28	NA
Discovery Bay	36196	Seagrass Beds	27.5	37.5	21.5
Discovery Bay	36201	Coral Reef	27.3	36	15
Discovery Bay	36201	Mangrove	26.3	29	NA
Discovery Bay	36201	Seagrass Beds	27.5	35	19
Discovery Bay	36209	Coral Reef	26.7	37	10.5
Discovery Bay	36209	Mangrove	26.3	30	NA
Discovery Bay	36209	Seagrass Beds	27.1	36.9	11.5
Discovery Bay	36215	Coral Reef	26.9	37	15.5
Discovery Bay	36215	Mangrove	26.8	29	NA
Discovery Bay	36215	Seagrass Beds	27.4	35	20
Discovery Bay	36222	Coral Reef	27.6	37	20.5
Discovery Bay	36222	Mangrove	26.4	30	NA
Discovery Bay	36222	Seagrass Beds	28.1	37	14
Discovery Bay	36229	Coral Reef	27.2	37	21
Discovery Bay	36229	Mangrove	26.4	29	NA
Discovery Bay	36229	Seagrass Beds	27.3	37.5	19.5
Discovery Bay	36237	Coral Reef	27	36	NA
Discovery Bay	36237	Mangrove	26.4	28	NA
Discovery Bay	36237	Seagrass Beds	27	36	17
Discovery Bay	36243	Coral Reef	27.2	36	15.5
Discovery Bay	36243	Mangrove	26.6	26	NA
Discovery Bay	36243	Seagrass Beds	28.4	36	14
Discovery Bay	36250	Coral Reef	27.3	36	13.5
Discovery Bay	36250	Mangrove	26.6	28	NA
Discovery Bay	36250	Seagrass Beds	27.4	37	16.5
Discovery Bay	36264	Coral Reef	27.9	35	12.5
Discovery Bay	36264	Mangrove	26.8	28	NA
Discovery Bay	36264	Seagrass Beds	28.2	35	12
Discovery Bay	36278	Coral Reef	28.4	35	14
Discovery Bay	36278	Mangrove	26.7	28	NA
Discovery Bay	36278	Seagrass Beds	28.8	35	8
Discovery Bay	36285	Coral Reef	29	35	18
Discovery Bay	36285	Mangrove	27	27	NA
Discovery Bay	36285	Seagrass Beds	29.6	34	9
Discovery Bay	36292	Coral Reef	28.7	35	17
Discovery Bay	36292	Mangrove	26.9	28	NA
Discovery Bay	36292	Seagrass Beds	28.7	35	9
Discovery Bay	36306	Coral Reef	29.4	34	11.25
Discovery Bay	36306	Mangrove	27.1	26	NA
Discovery Bay	36306	Seagrass Beds	29.6	34	16
Discovery Bay	36313	Coral Reef	28.5	34	19
Discovery Bay	36313	Mangrove	26.9	25	NA
Discovery Bay	36313	Seagrass Beds	29	34	14
Discovery Bay	36320	Coral Reef	29.4	33	19.5
Discovery Bay	36320	Mangrove	27	26	NA
Discovery Bay	36320	Seagrass Beds	29.6	32	19
Discovery Bay	36328	Coral Reef	29.4	35	13
Discovery Bay	36328	Mangrove	26.9	22	NA
Discovery Bay	36328	Seagrass Beds	29.8	34	14.25
Discovery Bay	36349	Coral Reef	29.4	32	22.5
Discovery Bay	36349	Mangrove	27	25	NA
Discovery Bay	36349	Seagrass Beds	29.4	31	13.25
Discovery Bay	36355	Coral Reef	28.7	33	10
Discovery Bay	36355	Mangrove	26.9	26	NA
Discovery Bay	36355	Seagrass Beds	29.1	35	12.75
Discovery Bay	36363	Coral Reef	29.3	33	20
Discovery Bay	36363	Mangrove	27	27	NA
Discovery Bay	36363	Seagrass Beds	29.7	30	8
Discovery Bay	36369	Coral Reef	29.4	35	12.5
Discovery Bay	36369	Mangrove	27	27	NA
Discovery Bay	36369	Seagrass Beds	29.5	33	10
Discovery Bay	36376	Coral Reef	29.8	35	24
Discovery Bay	36376	Mangrove	26.9	26	NA
Discovery Bay	36376	Seagrass Beds	29.9	34	10
Discovery Bay	36390	Coral Reef	30	33	11
Discovery Bay	36390	Mangrove	26.9	20	NA
Discovery Bay	36390	Seagrass Beds	30.7	30	12
Discovery Bay	36397	Coral Reef	34	35	20.25
Discovery Bay	36397	Mangrove	26.8	28	NA
Discovery Bay	36397	Seagrass Beds	33	33	8
Discovery Bay	36425	Coral Reef	30.2	38	16
Discovery Bay	36425	Mangrove	27.8	29.8	NA
Discovery Bay	36425	Seagrass Beds	31.1	35	12.5
Discovery Bay	36446	Coral Reef	29.4	30	28.4
Discovery Bay	36446	Mangrove	27.2	24	NA
Discovery Bay	36446	Seagrass Beds	28.5	34	16
Discovery Bay	36453	Coral Reef	29.8	34	16.5
Discovery Bay	36453	Mangrove	27.2	16	NA
Discovery Bay	36453	Seagrass Beds	30.4	31	20.75
Discovery Bay	36467	Coral Reef	30.2	34	30.2
Discovery Bay	36467	Mangrove	27.4	27	NA
Discovery Bay	36467	Seagrass Beds	30.4	33	28
Discovery Bay	36474	Coral Reef	29.8	36	NA
Discovery Bay	36474	Mangrove	27.1	31	NA
Discovery Bay	36474	Seagrass Beds	29.9	37	16
Discovery Bay	36530	Coral Reef	27.3	36	17
Discovery Bay	36530	Mangrove	26.6	26	NA
Discovery Bay	36530	Seagrass Beds	27.5	28	15.5
Discovery Bay	36537	Coral Reef	27.2	35	16.5
Discovery Bay	36537	Mangrove	26.6	28	NA
Discovery Bay	36537	Seagrass Beds	27.3	31	22
Discovery Bay	36544	Coral Reef	26.5	36	25
Discovery Bay	36544	Mangrove	26.5	29	NA
Discovery Bay	36544	Seagrass Beds	27.1	32	20.5
Discovery Bay	36552	Coral Reef	26.4	34	15
Discovery Bay	36552	Mangrove	26.6	27	NA
Discovery Bay	36552	Seagrass Beds	26.7	33	22
Discovery Bay	36558	Coral Reef	26.7	35	18
Discovery Bay	36558	Mangrove	26.4	28	NA
Discovery Bay	36558	Seagrass Beds	27.1	33	18
Discovery Bay	36565	Coral Reef	26.9	31	15
Discovery Bay	36565	Mangrove	26.6	26	NA
Discovery Bay	36565	Seagrass Beds	27	28	21
Discovery Bay	36572	Coral Reef	26.7	32	15
Discovery Bay	36572	Mangrove	26.6	30	NA
Discovery Bay	36572	Seagrass Beds	26.9	31	21
Discovery Bay	36579	Coral Reef	26.6	36	16
Discovery Bay	36579	Mangrove	26.6	27	NA
Discovery Bay	36579	Seagrass Beds	26.9	34	18.5
Discovery Bay	36586	Coral Reef	26.4	34	18
Discovery Bay	36586	Mangrove	26.6	28	NA
Discovery Bay	36586	Seagrass Beds	26.7	31	22
Discovery Bay	36593	Coral Reef	26.6	35	17
Discovery Bay	36593	Mangrove	26.5	27	NA
Discovery Bay	36593	Seagrass Beds	27.1	32	21
Discovery Bay	36600	Coral Reef	26.5	36	17
Discovery Bay	36600	Mangrove	26.6	29	NA
Discovery Bay	36600	Seagrass Beds	26.9	32	24
Discovery Bay	36607	Coral Reef	26.5	34	20
Discovery Bay	36607	Mangrove	26.3	27	NA
Discovery Bay	36607	Seagrass Beds	26.4	33	18
Discovery Bay	36614	Coral Reef	26.5	36	NA
Discovery Bay	36614	Mangrove	26.3	28	NA
Discovery Bay	36614	Seagrass Beds	28	33	15
Discovery Bay	36621	Coral Reef	27	36	24
Discovery Bay	36621	Mangrove	26.3	28	NA
Discovery Bay	36621	Seagrass Beds	27.5	33	19
Discovery Bay	36628	Coral Reef	27.4	35	20
Discovery Bay	36628	Mangrove	26.2	28	NA
Discovery Bay	36628	Seagrass Beds	27.2	32	27
Discovery Bay	36635	Coral Reef	27.4	34	20
Discovery Bay	36635	Mangrove	26.4	29	NA
Discovery Bay	36635	Seagrass Beds	27.2	31	26
Discovery Bay	36642	Coral Reef	27.7	35	22
Discovery Bay	36642	Mangrove	26.6	29	NA
Discovery Bay	36642	Seagrass Beds	27.6	32	23
Discovery Bay	36649	Coral Reef	27.5	34	20.5
Discovery Bay	36649	Mangrove	26.5	27	NA
Discovery Bay	36649	Seagrass Beds	28.1	32	16
Discovery Bay	36656	Coral Reef	27.8	34	24
Discovery Bay	36656	Mangrove	26.6	27	NA
Discovery Bay	36656	Seagrass Beds	28.7	31	15
Discovery Bay	36663	Coral Reef	27.6	34	23
Discovery Bay	36663	Mangrove	26.4	27	NA
Discovery Bay	36663	Seagrass Beds	28.4	32	17
Discovery Bay	36670	Coral Reef	27.5	34	22
Discovery Bay	36670	Mangrove	26.5	27	NA
Discovery Bay	36670	Seagrass Beds	28.5	32	20
Discovery Bay	36677	Coral Reef	27.7	33	22
Discovery Bay	36677	Mangrove	26.6	28	NA
Discovery Bay	36677	Seagrass Beds	28.6	31	18
Discovery Bay	36684	Coral Reef	28	35.5	23.5
Discovery Bay	36684	Mangrove	27.2	28	NA
Discovery Bay	36684	Seagrass Beds	28.5	33	17
Discovery Bay	36698	Coral Reef	28.5	35	24
Discovery Bay	36698	Mangrove	27	28	NA
Discovery Bay	36698	Seagrass Beds	29	32	16
Discovery Bay	36740	Coral Reef	28	35	24
Discovery Bay	36740	Mangrove	27.5	28	NA
Discovery Bay	36740	Seagrass Beds	29	33	17
Discovery Bay	36747	Coral Reef	28.5	35.5	25
Discovery Bay	36747	Mangrove	27.5	28.5	NA
Discovery Bay	36747	Seagrass Beds	29	33	17
Discovery Bay	36768	Coral Reef	28.5	36	24
Discovery Bay	36768	Mangrove	27	29	NA
Discovery Bay	36768	Seagrass Beds	29.5	33.5	18
Discovery Bay	36782	Coral Reef	29	35.5	24
Discovery Bay	36782	Mangrove	27.5	29	NA
Discovery Bay	36782	Seagrass Beds	29	34	18
Discovery Bay	36789	Coral Reef	29	35.5	22
Discovery Bay	36789	Mangrove	28	28.5	NA
Discovery Bay	36789	Seagrass Beds	29.5	33.5	18
Discovery Bay	36825	Coral Reef	29	37	16.5
Discovery Bay	36825	Mangrove	26.5	27	NA
Discovery Bay	36825	Seagrass Beds	28.5	35.5	11
Discovery Bay	36841	Coral Reef	28.5	36	16
Discovery Bay	36841	Mangrove	26.3	26.5	NA
Discovery Bay	36841	Seagrass Beds	28.1	35.5	12
Discovery Bay	36860	Coral Reef	28	36	16
Discovery Bay	36860	Mangrove	26.1	27.5	NA
Discovery Bay	36860	Seagrass Beds	27	34.5	13
Discovery Bay	36867	Coral Reef	28.5	35	16
Discovery Bay	36867	Mangrove	26	27.5	NA
Discovery Bay	36867	Seagrass Beds	27.5	33	12
Discovery Bay	36874	Coral Reef	27	35	15
Discovery Bay	36874	Mangrove	26	25.5	NA
Discovery Bay	36874	Seagrass Beds	27	32	12
Discovery Bay	36902	Coral Reef	27.2	35	17
Discovery Bay	36902	Mangrove	26.5	27	NA
Discovery Bay	36902	Seagrass Beds	26.7	33	22
Discovery Bay	36909	Coral Reef	26.4	34	25
Discovery Bay	36909	Mangrove	26.6	28	NA
Discovery Bay	36909	Seagrass Beds	27.1	31	22
Discovery Bay	36937	Coral Reef	26.9	36	16
Discovery Bay	36937	Mangrove	26.4	28	NA
Discovery Bay	36937	Seagrass Beds	27.1	34	21
Discovery Bay	36950	Coral Reef	27.5	32	15
Discovery Bay	36950	Mangrove	26.6	27	NA
Discovery Bay	36950	Seagrass Beds	27	28	18.5
Discovery Bay	36958	Coral Reef	26	35	11
Discovery Bay	36958	Mangrove	26	26	NA
Discovery Bay	36958	Seagrass Beds	26	33	13
Discovery Bay	36965	Coral Reef	27	35	16
Discovery Bay	36965	Mangrove	25.8	25	NA
Discovery Bay	36965	Seagrass Beds	26.9	33	9
Discovery Bay	36972	Coral Reef	27.7	35.5	22
Discovery Bay	36972	Mangrove	25.8	26	NA
Discovery Bay	36972	Seagrass Beds	27.9	34	12
Discovery Bay	36986	Coral Reef	26.9	34	15
Discovery Bay	36986	Mangrove	25.9	25	NA
Discovery Bay	36986	Seagrass Beds	27.1	30	12
Discovery Bay	36992	Coral Reef	26.6	35	14
Discovery Bay	36992	Mangrove	25.9	26	NA
Discovery Bay	36992	Seagrass Beds	26.9	35	14
Discovery Bay	36999	Coral Reef	28	35	18
Discovery Bay	36999	Mangrove	26.1	25	NA
Discovery Bay	36999	Seagrass Beds	27.2	33	15
Discovery Bay	37007	Coral Reef	27	35	16
Discovery Bay	37007	Mangrove	26.2	25	NA
Discovery Bay	37007	Seagrass Beds	27.1	34	14
Discovery Bay	37013	Coral Reef	27.5	35	16
Discovery Bay	37013	Mangrove	26.1	27	NA
Discovery Bay	37013	Seagrass Beds	28	32	11
Discovery Bay	37020	Coral Reef	27.9	35	19
Discovery Bay	37020	Mangrove	25.9	25	NA
Discovery Bay	37020	Seagrass Beds	27	31	10
Discovery Bay	37049	Coral Reef	27.7	33	22
Discovery Bay	37049	Mangrove	26.5	27	NA
Discovery Bay	37049	Seagrass Beds	28.6	32	20
Discovery Bay	37063	Coral Reef	28	35	24
Discovery Bay	37063	Mangrove	27.2	28	NA
Discovery Bay	37063	Seagrass Beds	28.5	33	17
Discovery Bay	37070	Coral Reef	28.5	34	25
Discovery Bay	37070	Mangrove	28	29	NA
Discovery Bay	37070	Seagrass Beds	29	33	18
Discovery Bay	37085	Coral Reef	29.6	35	16
Discovery Bay	37085	Mangrove	27.2	26	NA
Discovery Bay	37085	Seagrass Beds	29.9	33.5	8
Discovery Bay	37112	Coral Reef	29.8	35	25
Discovery Bay	37112	Mangrove	27.1	25	NA
Discovery Bay	37112	Seagrass Beds	29.9	33	11
Discovery Bay	37119	Coral Reef	29.2	35	17
Discovery Bay	37119	Mangrove	26.8	25	NA
Discovery Bay	37119	Seagrass Beds	29.4	33	11
Discovery Bay	37126	Coral Reef	28.7	35	19
Discovery Bay	37126	Mangrove	26.4	25	NA
Discovery Bay	37126	Seagrass Beds	29	33	12
Discovery Bay	37147	Coral Reef	29	34	25
Discovery Bay	37147	Mangrove	27.5	24.5	NA
Discovery Bay	37147	Seagrass Beds	29	32	22
Discovery Bay	37161	Coral Reef	29.5	35	24
Discovery Bay	37161	Mangrove	27	25	NA
Discovery Bay	37161	Seagrass Beds	29	32	21
Discovery Bay	37166	Coral Reef	29.5	35	22
Discovery Bay	37166	Mangrove	27	27	NA
Discovery Bay	37166	Seagrass Beds	29.5	34	28
Discovery Bay	37173	Coral Reef	29.5	36	20
Discovery Bay	37173	Mangrove	27	25	NA
Discovery Bay	37173	Seagrass Beds	29.5	34	21
Discovery Bay	37180	Coral Reef	29.5	35	24
Discovery Bay	37180	Mangrove	27	27	NA
Discovery Bay	37180	Seagrass Beds	30	35	22
Discovery Bay	37188	Coral Reef	29	36	22
Discovery Bay	37188	Mangrove	27	11	NA
Discovery Bay	37188	Seagrass Beds	29.5	35	27
Discovery Bay	37195	Coral Reef	29.5	35	14
Discovery Bay	37195	Mangrove	26.5	25	NA
Discovery Bay	37195	Seagrass Beds	29.5	38	12
Discovery Bay	37209	Coral Reef	29	35	33
Discovery Bay	37209	Mangrove	26.5	27	NA
Discovery Bay	37209	Seagrass Beds	28.5	34	32
Discovery Bay	37216	Coral Reef	28.5	35	23
Discovery Bay	37216	Mangrove	26.5	24	NA
Discovery Bay	37216	Seagrass Beds	28	34	23
Discovery Bay	37237	Coral Reef	28	36	20
Discovery Bay	37237	Mangrove	26	23	NA
Discovery Bay	37237	Seagrass Beds	27.5	34	19
Discovery Bay	37245	Coral Reef	28	36	23
Discovery Bay	37245	Mangrove	26	27	NA
Discovery Bay	37245	Seagrass Beds	27.5	35	22
Discovery Bay	37252	Coral Reef	28.5	35	22
Discovery Bay	37252	Mangrove	26	24	NA
Discovery Bay	37252	Seagrass Beds	28	36	29
Discovery Bay	37266	Coral Reef	27.5	35	17
Discovery Bay	37266	Mangrove	26	25	NA
Discovery Bay	37266	Seagrass Beds	27	33	18
Discovery Bay	37273	Coral Reef	28	35	18
Discovery Bay	37273	Mangrove	26	25	NA
Discovery Bay	37273	Seagrass Beds	27	35	14
Discovery Bay	37280	Coral Reef	27.5	35	21
Discovery Bay	37280	Mangrove	26	26	NA
Discovery Bay	37280	Seagrass Beds	27.5	36	20
Discovery Bay	37286	Coral Reef	27.5	35	18
Discovery Bay	37286	Mangrove	26.5	26	NA
Discovery Bay	37286	Seagrass Beds	28	35	15
Discovery Bay	37292	Coral Reef	27.5	35	23
Discovery Bay	37292	Mangrove	26.5	22	NA
Discovery Bay	37292	Seagrass Beds	28	33	23
Puerto Morelos	33870	Seagrass Beds	30.4	36	17
Puerto Morelos	33877	Seagrass Beds	29.1	34	NA
Puerto Morelos	33884	Coral Reef	28.4	36	35
Puerto Morelos	33884	Seagrass Beds	28.1	35	13.2
Puerto Morelos	33892	Coral Reef	29.3	36	24
Puerto Morelos	33892	Seagrass Beds	29.5	36	16
Puerto Morelos	33898	Seagrass Beds	28	35	10.4
Puerto Morelos	33905	Coral Reef	NA	37	18
Puerto Morelos	33905	Seagrass Beds	27.9	36	15.5
Puerto Morelos	33912	Seagrass Beds	28.6	36	18
Puerto Morelos	33919	Coral Reef	28.7	36	27.6
Puerto Morelos	33919	Seagrass Beds	28.6	36	NA
Puerto Morelos	33926	Coral Reef	28	36	21
Puerto Morelos	33926	Seagrass Beds	28	35	23.4
Puerto Morelos	33933	Coral Reef	28.1	34	20
Puerto Morelos	33933	Seagrass Beds	28.1	34	20
Puerto Morelos	33940	Coral Reef	27.4	35	23.2
Puerto Morelos	33940	Seagrass Beds	25.6	36	15.8
Puerto Morelos	33948	Coral Reef	27.1	35	21
Puerto Morelos	33948	Seagrass Beds	26.5	34	23
Puerto Morelos	33954	Seagrass Beds	27	36	23
Puerto Morelos	33961	Seagrass Beds	26.8	36	17
Puerto Morelos	33968	Seagrass Beds	26.4	36	NA
Puerto Morelos	33975	Coral Reef	26.8	35	18.5
Puerto Morelos	33975	Seagrass Beds	26.6	36	20
Puerto Morelos	33982	Coral Reef	27	36	18
Puerto Morelos	33982	Seagrass Beds	26.9	36	20.3
Puerto Morelos	33990	Seagrass Beds	26.9	36	20.6
Puerto Morelos	33997	Coral Reef	26.3	36	20
Puerto Morelos	33997	Seagrass Beds	24.8	36	18.8
Puerto Morelos	34004	Coral Reef	26.3	36	24.4
Puerto Morelos	34004	Seagrass Beds	25.3	36	21
Puerto Morelos	34010	Coral Reef	26.1	36	20
Puerto Morelos	34010	Seagrass Beds	25.8	36	21.5
Puerto Morelos	34018	Coral Reef	26.7	36	25.5
Puerto Morelos	34018	Seagrass Beds	26.5	36	19.6
Puerto Morelos	34023	Coral Reef	26.9	36	30.5
Puerto Morelos	34023	Seagrass Beds	26.2	36	23.4
Puerto Morelos	34032	Coral Reef	26	36	19
Puerto Morelos	34032	Seagrass Beds	26	36	24.4
Puerto Morelos	34038	Coral Reef	25.7	36	23
Puerto Morelos	34038	Seagrass Beds	26.3	36	12.6
Puerto Morelos	34046	Seagrass Beds	25.3	36	13.1
Puerto Morelos	34052	Seagrass Beds	26.8	36	19.2
Puerto Morelos	34060	Coral Reef	27	36	23
Puerto Morelos	34060	Seagrass Beds	27.7	36	23
Puerto Morelos	34066	Coral Reef	27.1	36	23.8
Puerto Morelos	34066	Seagrass Beds	27.4	36	17.2
Puerto Morelos	34074	Seagrass Beds	27.1	36	10.2
Puerto Morelos	34080	Coral Reef	27.7	36	23
Puerto Morelos	34080	Seagrass Beds	27.4	36	13
Puerto Morelos	34087	Coral Reef	27.3	36	18
Puerto Morelos	34087	Seagrass Beds	27.8	36	17.1
Puerto Morelos	34095	Coral Reef	27.4	36	24
Puerto Morelos	34095	Seagrass Beds	27.8	36	16.4
Puerto Morelos	34101	Coral Reef	27.6	36	22
Puerto Morelos	34101	Seagrass Beds	27.8	36	18.5
Puerto Morelos	34108	Coral Reef	28.5	36	22.5
Puerto Morelos	34108	Seagrass Beds	28.6	36	14.9
Puerto Morelos	34116	Coral Reef	27.9	36	13
Puerto Morelos	34116	Seagrass Beds	28.7	36	13.4
Puerto Morelos	34123	Coral Reef	28.6	36	25
Puerto Morelos	34123	Seagrass Beds	30	36	16.5
Puerto Morelos	34129	Coral Reef	29.6	36	14.5
Puerto Morelos	34129	Seagrass Beds	29.3	36	17
Puerto Morelos	34143	Coral Reef	28.4	36	19
Puerto Morelos	34143	Seagrass Beds	28.9	36	15.7
Puerto Morelos	34150	Coral Reef	29.4	36	16
Puerto Morelos	34150	Seagrass Beds	28.7	36	15.3
Puerto Morelos	34158	Coral Reef	29.4	36	18.2
Puerto Morelos	34158	Seagrass Beds	29.5	36	16.5
Puerto Morelos	34163	Coral Reef	29.7	36	18.5
Puerto Morelos	34163	Seagrass Beds	29.9	36	12.6
Puerto Morelos	34170	Coral Reef	28.5	36	19.5
Puerto Morelos	34170	Seagrass Beds	29.4	36	15.6
Puerto Morelos	34178	Coral Reef	29.1	36	18.5
Puerto Morelos	34178	Seagrass Beds	29.9	36	16.6
Puerto Morelos	34186	Coral Reef	29.1	36	15.6
Puerto Morelos	34186	Seagrass Beds	29.5	36	15.3
Puerto Morelos	34192	Coral Reef	29.1	36	19.5
Puerto Morelos	34192	Seagrass Beds	30.3	36	16.5
Puerto Morelos	34200	Coral Reef	29.3	36	19.5
Puerto Morelos	34200	Seagrass Beds	30.4	36	14
Puerto Morelos	34206	Coral Reef	29.3	36	21.5
Puerto Morelos	34206	Seagrass Beds	30.6	36	15
Puerto Morelos	34214	Coral Reef	29.1	36	23.5
Puerto Morelos	34214	Seagrass Beds	30.9	36	16.2
Puerto Morelos	34220	Coral Reef	29.2	36	21.7
Puerto Morelos	34220	Seagrass Beds	30.7	36	15.5
Puerto Morelos	34227	Coral Reef	29.7	36	20
Puerto Morelos	34227	Seagrass Beds	30.4	36	14.3
Puerto Morelos	34241	Coral Reef	28.7	37	19.2
Puerto Morelos	34241	Seagrass Beds	28.8	37	12.2
Puerto Morelos	34248	Coral Reef	28.4	35	18
Puerto Morelos	34248	Seagrass Beds	28.2	35	12.2
Puerto Morelos	34256	Coral Reef	28.8	36	16
Puerto Morelos	34256	Seagrass Beds	29	36	13.8
Puerto Morelos	34262	Coral Reef	28.8	35	20
Puerto Morelos	34262	Seagrass Beds	28.9	36	15.3
Puerto Morelos	34269	Coral Reef	28.9	36	26
Puerto Morelos	34269	Seagrass Beds	29.4	36	16.2
Puerto Morelos	34276	Seagrass Beds	28.2	35	11.5
Puerto Morelos	34283	Coral Reef	28.6	36	30.5
Puerto Morelos	34283	Seagrass Beds	28.6	35	11.2
Puerto Morelos	34290	Coral Reef	28.2	36	15
Puerto Morelos	34290	Seagrass Beds	28.4	36	9
Puerto Morelos	34297	Coral Reef	27.8	37	18.5
Puerto Morelos	34297	Seagrass Beds	26.4	36	13.9
Puerto Morelos	34312	Coral Reef	27.2	36	20
Puerto Morelos	34312	Seagrass Beds	26.2	36	11.8
Puerto Morelos	34318	Coral Reef	27	36	23
Puerto Morelos	34318	Seagrass Beds	26	36	11.4
Puerto Morelos	34332	Coral Reef	26.8	36	19
Puerto Morelos	34332	Seagrass Beds	26.8	36	12.5
Puerto Morelos	34339	Coral Reef	26.4	36	21
Puerto Morelos	34339	Seagrass Beds	25	36	16.2
Puerto Morelos	34354	Seagrass Beds	25.1	36	10
Puerto Morelos	34360	Coral Reef	26.4	36	13
Puerto Morelos	34360	Seagrass Beds	26.2	36	12.6
Puerto Morelos	34374	Coral Reef	26.8	36	15
Puerto Morelos	34374	Seagrass Beds	26.7	36	16.4
Puerto Morelos	34381	Coral Reef	26.6	36	21.2
Puerto Morelos	34381	Seagrass Beds	26.8	36	20
Puerto Morelos	34389	Seagrass Beds	27	36	17.2
Puerto Morelos	34396	Seagrass Beds	25.8	36	19
Puerto Morelos	34403	Coral Reef	27	36	20.5
Puerto Morelos	34403	Seagrass Beds	26.6	36	17.7
Puerto Morelos	34409	Coral Reef	26.6	36	18.5
Puerto Morelos	34409	Seagrass Beds	26.6	36	14.2
Puerto Morelos	34417	Coral Reef	27	NA	21
Puerto Morelos	34417	Seagrass Beds	27.5	36	14.4
Puerto Morelos	34424	Coral Reef	26.5	36	17.2
Puerto Morelos	34424	Seagrass Beds	26.2	36	20.9
Puerto Morelos	34430	Seagrass Beds	26.8	36	15.4
Puerto Morelos	34438	Seagrass Beds	28	36	15.8
Puerto Morelos	34445	Coral Reef	28.2	36	19.8
Puerto Morelos	34445	Seagrass Beds	28.4	36	14.8
Puerto Morelos	34450	Coral Reef	28.7	36	23
Puerto Morelos	34450	Seagrass Beds	28.2	36	14.5
Puerto Morelos	34451	Coral Reef	28.2	36	21.5
Puerto Morelos	34451	Seagrass Beds	28.7	36	14.5
Puerto Morelos	34458	Coral Reef	28.4	36	20
Puerto Morelos	34458	Seagrass Beds	29.3	35	12.7
Puerto Morelos	34472	Coral Reef	28.2	36	19
Puerto Morelos	34472	Seagrass Beds	29.4	35	14.1
Puerto Morelos	34493	Seagrass Beds	28.4	36	13.2
Puerto Morelos	34500	Coral Reef	29.4	36	23
Puerto Morelos	34500	Seagrass Beds	30.2	36	14
Puerto Morelos	34507	Coral Reef	29	36	21
Puerto Morelos	34507	Seagrass Beds	29.7	36	15
Puerto Morelos	34521	Coral Reef	29.2	36	22.8
Puerto Morelos	34521	Seagrass Beds	29.4	36	16.2
Puerto Morelos	34529	Coral Reef	29.2	36	19.5
Puerto Morelos	34529	Seagrass Beds	29.3	36	18.6
Puerto Morelos	34534	Coral Reef	29.3	36	22
Puerto Morelos	34534	Seagrass Beds	29.4	36	16.9
Puerto Morelos	34543	Coral Reef	29.4	36	21.5
Puerto Morelos	34543	Seagrass Beds	30	36	14.3
Puerto Morelos	34549	Coral Reef	28.6	36	18
Puerto Morelos	34549	Seagrass Beds	28.8	36	16.3
Puerto Morelos	34555	Coral Reef	29.6	36	25
Puerto Morelos	34555	Seagrass Beds	31.1	36	14.4
Puerto Morelos	34562	Coral Reef	29.2	36	26
Puerto Morelos	34562	Seagrass Beds	29.1	36	15.6
Puerto Morelos	34569	Coral Reef	29.6	36	26
Puerto Morelos	34569	Seagrass Beds	30.4	36	13.6
Puerto Morelos	34584	Coral Reef	29.4	NA	21.7
Puerto Morelos	34584	Seagrass Beds	31	36	13.9
Puerto Morelos	34597	Coral Reef	29.3	36	25.6
Puerto Morelos	34597	Seagrass Beds	30.4	36	13.7
Puerto Morelos	34613	Coral Reef	29	NA	22.2
Puerto Morelos	34613	Seagrass Beds	29.7	36	14.2
Puerto Morelos	34620	Coral Reef	28.8	36	22
Puerto Morelos	34620	Seagrass Beds	29.4	36	14.3
Puerto Morelos	34633	Coral Reef	29.2	36	NA
Puerto Morelos	34633	Seagrass Beds	28.9	36	NA
Puerto Morelos	34655	Coral Reef	28	36	24
Puerto Morelos	34655	Seagrass Beds	26.3	36	16.2
Puerto Morelos	34669	Coral Reef	27.9	36	15.3
Puerto Morelos	34669	Seagrass Beds	27.8	36	12.3
Puerto Morelos	34675	Seagrass Beds	28	36	13.4
Puerto Morelos	34704	Coral Reef	27.3	36	22.5
Puerto Morelos	34704	Seagrass Beds	27.2	36	15.5
Puerto Morelos	34711	Seagrass Beds	26.2	36	18.9
Puerto Morelos	34719	Seagrass Beds	25.7	36	15.2
Puerto Morelos	34725	Seagrass Beds	26.1	36	12
Puerto Morelos	34730	Coral Reef	26.1	36	22.5
Puerto Morelos	34730	Seagrass Beds	25.2	36	15.4
Puerto Morelos	34738	Coral Reef	26.2	36	22.6
Puerto Morelos	34738	Seagrass Beds	24.8	36	19.6
Puerto Morelos	34746	Seagrass Beds	26.8	36	12.7
Puerto Morelos	34759	Coral Reef	27	36	19.8
Puerto Morelos	34759	Seagrass Beds	26.6	36	15.5
Puerto Morelos	34773	Coral Reef	26.1	36	22
Puerto Morelos	34773	Seagrass Beds	26.6	36	14.7
Puerto Morelos	34780	Coral Reef	26.7	36	24
Puerto Morelos	34780	Seagrass Beds	26.2	36	14.8
Puerto Morelos	34809	Seagrass Beds	28	36	13.2
Puerto Morelos	34816	Seagrass Beds	28	36	13
Puerto Morelos	34823	Coral Reef	29.1	36	15
Puerto Morelos	34823	Seagrass Beds	29.9	36	15.5
Puerto Morelos	34830	Seagrass Beds	29.1	36	16.3
Puerto Morelos	34835	Coral Reef	28.6	36	20.8
Puerto Morelos	34835	Seagrass Beds	29.2	26	15.6
Puerto Morelos	34843	Coral Reef	29.3	36	28
Puerto Morelos	34843	Seagrass Beds	30.2	36	14.4
Puerto Morelos	34849	Coral Reef	29.4	36	22.5
Puerto Morelos	34849	Seagrass Beds	29.5	36	14.5
Puerto Morelos	34858	Seagrass Beds	29.7	36	16.2
Puerto Morelos	34864	Coral Reef	29.2	36	23.5
Puerto Morelos	34864	Seagrass Beds	30.4	36	14.8
Puerto Morelos	34871	Seagrass Beds	29.1	36	16
Puerto Morelos	34878	Coral Reef	29	36	20
Puerto Morelos	34878	Seagrass Beds	29.6	36	19.7
Puerto Morelos	34885	Coral Reef	29.2	36	20.2
Puerto Morelos	34885	Seagrass Beds	29.1	36	17.1
Puerto Morelos	34892	Coral Reef	29.2	36	24
Puerto Morelos	34892	Seagrass Beds	29	36	18.1
Puerto Morelos	34927	Coral Reef	30	36	26
Puerto Morelos	34927	Seagrass Beds	30.7	36	13.2
Puerto Morelos	34934	Coral Reef	30	36	19
Puerto Morelos	34934	Seagrass Beds	31.6	36	17.8
Puerto Morelos	34941	Coral Reef	30	36	25.4
Puerto Morelos	34941	Seagrass Beds	30.7	36	14.9
Puerto Morelos	34948	Coral Reef	29.8	36	24.8
Puerto Morelos	34948	Seagrass Beds	30.1	36	12.6
Puerto Morelos	34955	Coral Reef	30.3	36	27.8
Puerto Morelos	34955	Seagrass Beds	30.7	36	14
Puerto Morelos	34962	Coral Reef	30.1	36	25.1
Puerto Morelos	34962	Seagrass Beds	30.6	36	16.2
Puerto Morelos	34970	Seagrass Beds	28.7	35	13.6
Puerto Morelos	34997	Seagrass Beds	28.6	34	8
Puerto Morelos	35004	Coral Reef	29	36	17.5
Puerto Morelos	35004	Seagrass Beds	29.2	36	15.3
Puerto Morelos	35011	Coral Reef	29.2	36	29
Puerto Morelos	35011	Seagrass Beds	29	36	13.9
Puerto Morelos	35018	Coral Reef	28.6	36	24.5
Puerto Morelos	35018	Seagrass Beds	27.8	35	19
Puerto Morelos	35026	Seagrass Beds	27.4	36	15
Puerto Morelos	35040	Coral Reef	27.8	36	20.5
Puerto Morelos	35040	Seagrass Beds	26.8	36	12.7
Puerto Morelos	35054	Coral Reef	27.4	36	29.6
Puerto Morelos	35054	Seagrass Beds	25.7	36	19.6
Puerto Morelos	35060	Coral Reef	27.3	36	29.6
Puerto Morelos	35060	Seagrass Beds	25.5	36	19.6
Puerto Morelos	35066	Seagrass Beds	27.7	36	8.15
Puerto Morelos	35074	Coral Reef	26.2	NA	18.6
Puerto Morelos	35074	Seagrass Beds	23.3	NA	17.6
Puerto Morelos	35088	Seagrass Beds	26.3	36	24.7
Puerto Morelos	35103	Seagrass Beds	25.3	36	15.3
Puerto Morelos	35109	Coral Reef	26	36	24.7
Puerto Morelos	35109	Seagrass Beds	24.8	35	22.9
Puerto Morelos	35117	Coral Reef	26.4	36	21.7
Puerto Morelos	35117	Seagrass Beds	26.5	36	17.4
Puerto Morelos	35123	Seagrass Beds	26.8	36	18.7
Puerto Morelos	35131	Seagrass Beds	26.6	36	14.4
Puerto Morelos	35144	Seagrass Beds	24.6	36	16
Puerto Morelos	35152	Coral Reef	26.8	36	26.1
Puerto Morelos	35152	Seagrass Beds	26.8	NA	16.6
Puerto Morelos	35158	Coral Reef	26.1	NA	17.2
Puerto Morelos	35158	Seagrass Beds	25.8	NA	16.1
Puerto Morelos	35165	Coral Reef	26.8	NA	20.3
Puerto Morelos	35165	Seagrass Beds	27.3	NA	14.9
Puerto Morelos	35173	Coral Reef	27.6	NA	17
Puerto Morelos	35173	Seagrass Beds	27.8	NA	15.4
Puerto Morelos	35180	Coral Reef	27.6	NA	20.4
Puerto Morelos	35180	Seagrass Beds	27.7	NA	18.9
Puerto Morelos	35187	Coral Reef	28.1	36	23
Puerto Morelos	35187	Seagrass Beds	27.6	36	17.3
Puerto Morelos	35199	Coral Reef	27.9	36	21.2
Puerto Morelos	35199	Seagrass Beds	28.2	36	14.7
Puerto Morelos	35215	Coral Reef	29	36	21
Puerto Morelos	35215	Seagrass Beds	28.8	36	16.1
Puerto Morelos	35220	Coral Reef	29	36	29
Puerto Morelos	35220	Seagrass Beds	29.6	36	17.4
Puerto Morelos	35228	Coral Reef	28.4	36	22.5
Puerto Morelos	35228	Seagrass Beds	28.2	36	15
Puerto Morelos	35235	Coral Reef	28.8	36	19
Puerto Morelos	35235	Seagrass Beds	29.8	36	14.1
Puerto Morelos	35242	Seagrass Beds	29.5	36	15.6
Puerto Morelos	35249	Coral Reef	29.2	36	24.4
Puerto Morelos	35249	Seagrass Beds	29.6	36	16.2
Puerto Morelos	35256	Coral Reef	29.2	36	26.2
Puerto Morelos	35256	Seagrass Beds	30.1	36	13.3
Puerto Morelos	35264	Seagrass Beds	29.2	36	13.4
Puerto Morelos	35285	Seagrass Beds	29	36	16.2
Puerto Morelos	35291	Coral Reef	29.8	36	8.1
Puerto Morelos	35291	Seagrass Beds	30.7	34	5.2
Puerto Morelos	35306	Coral Reef	28.4	36	20.1
Puerto Morelos	35306	Seagrass Beds	29.4	36	15.2
Puerto Morelos	35312	Coral Reef	29.4	36	21.1
Puerto Morelos	35312	Seagrass Beds	30.6	36	17.5
Puerto Morelos	35326	Coral Reef	30.2	36	24.3
Puerto Morelos	35326	Seagrass Beds	30.2	36	16.2
Puerto Morelos	35333	Coral Reef	29.7	36	21.4
Puerto Morelos	35333	Seagrass Beds	29.8	35	15.2
Puerto Morelos	35341	Coral Reef	29.7	36	19.2
Puerto Morelos	35341	Seagrass Beds	29.8	36	17.4
Puerto Morelos	35439	Coral Reef	NA	36	NA
Puerto Morelos	35439	Seagrass Beds	NA	36	13.9
Puerto Morelos	35444	Coral Reef	27.2	36	23.9
Puerto Morelos	35444	Seagrass Beds	26.5	34	18.5
Puerto Morelos	35465	Coral Reef	26.4	36	22
Puerto Morelos	35465	Seagrass Beds	26.1	36	16.4
Puerto Morelos	35474	Seagrass Beds	26.4	36	17.2
Puerto Morelos	35480	Seagrass Beds	26.4	36	16.4
Puerto Morelos	35487	Seagrass Beds	27	35	17.2
Puerto Morelos	35502	Seagrass Beds	26.4	36	18.5
Puerto Morelos	35508	Coral Reef	26.9	36	19
Puerto Morelos	35508	Seagrass Beds	27	36	16.5
Puerto Morelos	35515	Coral Reef	27	36	NA
Puerto Morelos	35515	Seagrass Beds	27	36	18.3
Puerto Morelos	35523	Coral Reef	27.2	36	19.5
Puerto Morelos	35523	Seagrass Beds	27.5	36	16.4
Puerto Morelos	35529	Coral Reef	27.7	36	22.7
Puerto Morelos	35529	Seagrass Beds	27.5	36	16.2
Puerto Morelos	35537	Coral Reef	27.4	36	23.6
Puerto Morelos	35537	Seagrass Beds	27.1	36	19.5
Puerto Morelos	35543	Coral Reef	27.5	36	19.5
Puerto Morelos	35543	Seagrass Beds	27	36	14.2
Puerto Morelos	35556	Coral Reef	27.7	36	18
Puerto Morelos	35556	Seagrass Beds	28.3	36	11.8
Puerto Morelos	35563	Seagrass Beds	27.2	36	14.5
Puerto Morelos	35572	Coral Reef	29.4	36	22.2
Puerto Morelos	35572	Seagrass Beds	29.3	36	10.6
Puerto Morelos	35579	Coral Reef	29.1	36	20
Puerto Morelos	35579	Seagrass Beds	29.7	36	11.6
Puerto Morelos	35585	Coral Reef	28.5	36	21
Puerto Morelos	35585	Seagrass Beds	28.6	36	11.7
Puerto Morelos	35587	Coral Reef	29	36	NA
Puerto Morelos	35587	Seagrass Beds	28.3	36	16.4
Puerto Morelos	35597	Coral Reef	29.2	36	18.5
Puerto Morelos	35597	Seagrass Beds	29.4	36	15.5
Puerto Morelos	35613	Coral Reef	29.2	36	22
Puerto Morelos	35613	Seagrass Beds	29.6	36	17.5
Puerto Morelos	35621	Coral Reef	29.5	36	20.2
Puerto Morelos	35621	Seagrass Beds	29.8	36	16
Puerto Morelos	35627	Coral Reef	29.5	36	22
Puerto Morelos	35627	Seagrass Beds	30.7	36	14.2
Puerto Morelos	35641	Coral Reef	30.6	36	25.2
Puerto Morelos	35641	Seagrass Beds	30.5	36	14.2
Puerto Morelos	35647	Coral Reef	29.9	36	22.4
Puerto Morelos	35647	Seagrass Beds	29.9	36	16.4
Puerto Morelos	35661	Coral Reef	32	36	17.3
Puerto Morelos	35661	Seagrass Beds	30.9	36	10.5
Puerto Morelos	35669	Coral Reef	29.5	36	16.8
Puerto Morelos	35669	Seagrass Beds	29.9	36	13.7
Puerto Morelos	35676	Coral Reef	29.9	36	16.3
Puerto Morelos	35676	Seagrass Beds	30.5	36	15.3
Puerto Morelos	35691	Coral Reef	28.6	36	20
Puerto Morelos	35691	Seagrass Beds	28.1	36	10.7
Puerto Morelos	35697	Coral Reef	29.6	36	21
Puerto Morelos	35697	Seagrass Beds	30.2	36	11.3
Puerto Morelos	35705	Coral Reef	30.2	36	15.3
Puerto Morelos	35705	Seagrass Beds	30	36	15.4
Puerto Morelos	35719	Coral Reef	28.7	36	13.7
Puerto Morelos	35719	Seagrass Beds	28.6	36	16.1
Puerto Morelos	35725	Coral Reef	28.4	36	20.8
Puerto Morelos	35725	Seagrass Beds	26.9	36	14.5
Puerto Morelos	35740	Coral Reef	28.5	36	NA
Puerto Morelos	35740	Seagrass Beds	28.2	36	NA
Puerto Morelos	35748	Seagrass Beds	27.5	36	13.6
Puerto Morelos	35761	Seagrass Beds	27.1	35	8.3
Puerto Morelos	35767	Seagrass Beds	27.6	36	9.1
Puerto Morelos	35775	Seagrass Beds	27.6	36	7.2
Puerto Morelos	35783	Coral Reef	26.6	36	20.2
Puerto Morelos	35783	Seagrass Beds	24.4	36	13.9
Puerto Morelos	35803	Coral Reef	27	36	18
Puerto Morelos	35803	Seagrass Beds	27.1	36	14.2
Puerto Morelos	35815	Coral Reef	26.8	36	19
Puerto Morelos	35815	Seagrass Beds	26.5	36	24.1
Puerto Morelos	35816	Coral Reef	24.4	36	18.2
Puerto Morelos	35816	Seagrass Beds	26	36	12
Puerto Morelos	35824	Coral Reef	26.2	36	21.3
Puerto Morelos	35824	Seagrass Beds	24.3	36	19.3
Puerto Morelos	35831	Coral Reef	26.3	36	NA
Puerto Morelos	35831	Seagrass Beds	24.3	36	15.9
Puerto Morelos	35838	Coral Reef	26.4	36	26.6
Puerto Morelos	35838	Seagrass Beds	26.4	36	18.3
Puerto Morelos	35845	Seagrass Beds	27.1	36	16.2
Puerto Morelos	35873	Coral Reef	26.5	36	19.5
Puerto Morelos	35873	Seagrass Beds	26.8	36	15.8
Puerto Morelos	35906	Coral Reef	27.1	36	22.5
Puerto Morelos	35906	Seagrass Beds	27.3	36	14.8
Puerto Morelos	35915	Coral Reef	27.6	36	18
Puerto Morelos	35915	Seagrass Beds	27.7	36	18.8
Puerto Morelos	35922	Coral Reef	28.2	36	20.4
Puerto Morelos	35922	Seagrass Beds	28	36	17.6
Puerto Morelos	35929	Coral Reef	28.2	36	20
Puerto Morelos	35929	Seagrass Beds	28.4	36	15.6
Puerto Morelos	35935	Coral Reef	28.4	36	20.6
Puerto Morelos	35935	Seagrass Beds	28.8	36	13.25
Puerto Morelos	35949	Coral Reef	28.6	36	20.6
Puerto Morelos	35949	Seagrass Beds	29.25	36	17.5
Puerto Morelos	35957	Coral Reef	29.8	36	17.3
Puerto Morelos	35957	Seagrass Beds	29.7	36	17.5
Puerto Morelos	35964	Coral Reef	29.5	36	17.7
Puerto Morelos	35964	Seagrass Beds	29.8	36	16.9
Puerto Morelos	35972	Seagrass Beds	29	36	10.2
Puerto Morelos	35978	Coral Reef	28.5	36	15
Puerto Morelos	35978	Seagrass Beds	28.4	36	14.8
Puerto Morelos	35985	Seagrass Beds	29.1	36	15.36
Puerto Morelos	36013	Coral Reef	29.3	36	22.8
Puerto Morelos	36013	Seagrass Beds	31.4	36	15.6
Puerto Morelos	36020	Coral Reef	30.4	36	25.1
Puerto Morelos	36020	Seagrass Beds	32.2	36	14
Puerto Morelos	36027	Coral Reef	30	36	20.6
Puerto Morelos	36027	Seagrass Beds	31.2	36	13.6
Puerto Morelos	36041	Coral Reef	29.3	36	18.5
Puerto Morelos	36041	Seagrass Beds	29.4	36	15.1
Puerto Morelos	36110	Seagrass Beds	28.3	36	15.9
Puerto Morelos	36117	Coral Reef	27.7	36	19.8
Puerto Morelos	36117	Seagrass Beds	27.7	36	15.9
Puerto Morelos	36124	Coral Reef	27.9	36	20.5
Puerto Morelos	36124	Seagrass Beds	27.9	36	16.7
Puerto Morelos	36133	Coral Reef	26.9	36	20.1
Puerto Morelos	36133	Seagrass Beds	26.7	36	16.8
Puerto Morelos	36146	Coral Reef	25.4	36	21.9
Puerto Morelos	36146	Seagrass Beds	24.35	36	17
Puerto Morelos	36173	Coral Reef	26.45	36	20.1
Puerto Morelos	36173	Seagrass Beds	26.1	36	24.1
Puerto Morelos	36195	Coral Reef	26.55	36	22
Puerto Morelos	36195	Seagrass Beds	26.6	36	22.7
Puerto Morelos	36201	Coral Reef	26.5	36	23
Puerto Morelos	36201	Seagrass Beds	26.4	36	27
Puerto Morelos	36209	Coral Reef	26.4	36	24
Puerto Morelos	36209	Seagrass Beds	26.4	36	21.2
Puerto Morelos	36223	Coral Reef	26.4	36	24
Puerto Morelos	36223	Seagrass Beds	26.1	36	15.7
Puerto Morelos	36230	Coral Reef	26.8	36	20.2
Puerto Morelos	36230	Seagrass Beds	26.5	36	17.2
Puerto Morelos	36251	Coral Reef	27.65	36	19.5
Puerto Morelos	36251	Seagrass Beds	27.4	36	14
Puerto Morelos	36265	Seagrass Beds	27.1	36	12.3
Puerto Morelos	36278	Coral Reef	27.75	36	20.7
Puerto Morelos	36278	Seagrass Beds	27.95	36	16.4
Puerto Morelos	36293	Seagrass Beds	28.9	36	14.7
Puerto Morelos	36326	Seagrass Beds	27.9	36	13.7
Puerto Morelos	36348	Coral Reef	29.8	36	13.5
Puerto Morelos	36348	Seagrass Beds	29.3	36	15.1
Puerto Morelos	36384	Coral Reef	29.5	36	25
Puerto Morelos	36384	Seagrass Beds	30.2	36	8.6
Puerto Morelos	36398	Coral Reef	30	36	28
Puerto Morelos	36398	Seagrass Beds	30.9	36	15
Puerto Morelos	36406	Coral Reef	29.05	36	21.5
Puerto Morelos	36406	Seagrass Beds	29.4	36	14.7
Puerto Morelos	36411	Coral Reef	29.8	36	24.7
Puerto Morelos	36411	Seagrass Beds	30.3	36	15.2
Puerto Morelos	36432	Coral Reef	29.1	36	15.6
Puerto Morelos	36432	Seagrass Beds	29.1	36	13.7
Puerto Morelos	36446	Coral Reef	28.8	36	18.5
Puerto Morelos	36446	Seagrass Beds	28.6	36	12.1
Puerto Morelos	36453	Coral Reef	29	36	19.7
Puerto Morelos	36453	Seagrass Beds	28.8	36	14.6
Puerto Morelos	36552	Seagrass Beds	24.3	36.06	19.3
Puerto Morelos	36663	Coral Reef	28.8	NA	17.4
Puerto Morelos	36691	Coral Reef	27.4	36.03	14.7
Puerto Morelos	36782	Coral Reef	29.3	NA	19.8
Puerto Morelos	36782	Seagrass Beds	30.15	NA	14
Puerto Morelos	36796	Coral Reef	29.9	NA	NA
Puerto Morelos	36796	Seagrass Beds	30.2	NA	13.6
Puerto Morelos	36810	Seagrass Beds	27.4	NA	13.6
Puerto Morelos	36817	Coral Reef	27.8	NA	25.4
Puerto Morelos	36817	Seagrass Beds	26.8	NA	15.4
Puerto Morelos	36830	Coral Reef	27.9	NA	18.8
Puerto Morelos	36830	Seagrass Beds	27.65	NA	17.6
Puerto Morelos	36839	Coral Reef	27.8	NA	21.1
Puerto Morelos	36839	Seagrass Beds	27.8	NA	12.8
Puerto Morelos	36846	Coral Reef	27.9	NA	18
Puerto Morelos	36846	Seagrass Beds	27.3	NA	13.1
Puerto Morelos	36866	Seagrass Beds	26.4	NA	16.4
Puerto Morelos	36873	Seagrass Beds	27	NA	16.9
Puerto Morelos	36930	Seagrass Beds	26	35.87	13.2
Puerto Morelos	36943	Coral Reef	26.4	NA	22
Puerto Morelos	36943	Seagrass Beds	26.5	NA	20.5
Puerto Morelos	36972	Seagrass Beds	24.9	35.85	15.9
Puerto Morelos	36999	Seagrass Beds	28.3	NA	16.1
Puerto Morelos	37056	Coral Reef	28	36.19	20.4
Puerto Morelos	37071	Coral Reef	27.85	36.27	22.7
Puerto Morelos	37126	Coral Reef	29.4	36.2	21.3
Puerto Morelos	37132	Seagrass Beds	30.8	36.16	14.8
Puerto Morelos	37203	Seagrass Beds	27.5	NA	11.4
Puerto Morelos	37265	Coral Reef	23.4	36	22
Puerto Morelos	37265	Seagrass Beds	23.3	36	19.8
Puerto Morelos	37272	Coral Reef	26.2	36	21.9
Puerto Morelos	37272	Seagrass Beds	23.3	36	17.3
Puerto Morelos	37287	Seagrass Beds	26.6	36	16.4
Puerto Morelos	37300	Coral Reef	26.7	36	19.3
Puerto Morelos	37300	Seagrass Beds	26.6	36	19.5
Puerto Morelos	37328	Coral Reef	26.8	37	23.7
Puerto Morelos	37328	Seagrass Beds	27.4	37	14.4
Puerto Morelos	37335	Seagrass Beds	27.7	36	12.7
Puerto Morelos	37342	Coral Reef	28	35	20
Puerto Morelos	37342	Seagrass Beds	27.7	36	16.2
Puerto Morelos	37350	Coral Reef	27.9	35	20.7
Puerto Morelos	37350	Seagrass Beds	28.3	35	17
Puerto Morelos	37357	Coral Reef	27.5	36	18.8
Puerto Morelos	37357	Seagrass Beds	27.6	36	14.2
Puerto Morelos	37399	Seagrass Beds	28.3	36	14
Puerto Morelos	37441	Coral Reef	29.4	36	23.7
Puerto Morelos	37441	Seagrass Beds	29.85	37	18.8
Puerto Morelos	37446	Coral Reef	28.9	36	21.6
Puerto Morelos	37446	Seagrass Beds	29.4	37	15.8
Puerto Morelos	37516	Seagrass Beds	29.8	NA	15
Puerto Morelos	37559	Coral Reef	29	NA	20.8
Puerto Morelos	37559	Seagrass Beds	29.1	NA	19.7
Puerto Morelos	37568	Seagrass Beds	27.5	36	11.4
Puerto Morelos	37574	Seagrass Beds	27.4	36	13.1
Puerto Morelos	37637	Coral Reef	26.4	36	22
Puerto Morelos	37637	Seagrass Beds	26.1	36	17.4
Puerto Morelos	37644	Coral Reef	25.9	36	21
Puerto Morelos	37644	Seagrass Beds	25.2	36	19.3
Puerto Morelos	37651	Coral Reef	25.9	36	NA
Puerto Morelos	37651	Seagrass Beds	26.4	36	16.1
Puerto Morelos	37665	Coral Reef	26.4	36	22.3
Puerto Morelos	37665	Seagrass Beds	26.4	36	17.9
Puerto Morelos	37700	Seagrass Beds	27.5	36	14.7
Puerto Morelos	37706	Coral Reef	NA	NA	18.8
Puerto Morelos	37706	Seagrass Beds	27.5	36	16.2
Puerto Morelos	37727	Coral Reef	27.1	36	22.6
Puerto Morelos	37727	Seagrass Beds	26.7	36	14.5
Puerto Morelos	37735	Coral Reef	28.9	36	20.1
Puerto Morelos	37735	Seagrass Beds	29.1	36	11
Puerto Morelos	37763	Coral Reef	29.5	36	17.1
Puerto Morelos	37763	Seagrass Beds	29.4	36	18.6
Puerto Morelos	37784	Coral Reef	28.6	36	18.8
Puerto Morelos	37784	Seagrass Beds	29.2	36	16.2
Puerto Morelos	37791	Coral Reef	27.9	36	16
Puerto Morelos	37791	Seagrass Beds	28.6	36	15.9
Puerto Morelos	37860	Coral Reef	29.6	36	21.7
Puerto Morelos	37860	Seagrass Beds	30	36	13.5
Puerto Morelos	37868	Coral Reef	29.1	36	26.3
Puerto Morelos	37868	Seagrass Beds	29.1	36	13.4
Puerto Morelos	37882	Coral Reef	29.8	36	20.4
Puerto Morelos	37882	Seagrass Beds	30.4	36	15
Puerto Morelos	37888	Coral Reef	30.7	36	27.4
Puerto Morelos	37888	Seagrass Beds	30.9	36	16
Puerto Morelos	37931	Coral Reef	29.2	36	20.6
Puerto Morelos	37931	Seagrass Beds	28.7	36	11.9
Puerto Morelos	37951	Seagrass Beds	27.9	36	13
Puerto Morelos	37974	Seagrass Beds	25.2	36	18.9
Puerto Morelos	38076	Coral Reef	26.8	NA	25.8
Puerto Morelos	38076	Seagrass Beds	26.6	36	24.1
Puerto Morelos	38105	Coral Reef	27.6	36	19.8
Puerto Morelos	38105	Seagrass Beds	27.1	36	14.3
Puerto Morelos	38111	Coral Reef	27.9	36	24
Puerto Morelos	38111	Seagrass Beds	28.4	36	14.8
Puerto Morelos	38119	Coral Reef	28.2	36	19
Puerto Morelos	38119	Seagrass Beds	27.9	36	16.8
Puerto Morelos	38127	Coral Reef	28.2	36	13
Puerto Morelos	38127	Seagrass Beds	28.4	36	14.9
Puerto Morelos	38253	Coral Reef	30.1	37	16.6
Puerto Morelos	38253	Seagrass Beds	30.85	NA	7.7
Puerto Morelos	38365	Seagrass Beds	26.4	36	15.4
Puerto Morelos	38373	Coral Reef	25.9	37	24.3
Puerto Morelos	38373	Seagrass Beds	25.4	36	27
Puerto Morelos	38378	Coral Reef	26	37	22.7
Puerto Morelos	38378	Seagrass Beds	24.3	37	24
Puerto Morelos	38392	Coral Reef	26	36	20
Puerto Morelos	38392	Seagrass Beds	24.8	36	21.7
Puerto Morelos	38407	Coral Reef	25.9	36	21.7
Puerto Morelos	38407	Seagrass Beds	26.1	36	20.8
Puerto Morelos	38414	Coral Reef	26	36	20
Puerto Morelos	38414	Seagrass Beds	26.2	36	16
Puerto Morelos	38424	Seagrass Beds	29	36	15.3
Puerto Morelos	38429	Coral Reef	28.5	36	23.4
Puerto Morelos	38429	Seagrass Beds	28.8	36	14.5
Puerto Morelos	38441	Coral Reef	26.8	36	19.8
Puerto Morelos	38441	Seagrass Beds	26.8	36	16.4
Puerto Morelos	38455	Coral Reef	27.6	36	19
Puerto Morelos	38455	Seagrass Beds	27.8	36	15.9
Puerto Morelos	38463	Coral Reef	27.2	36	22.3
Puerto Morelos	38463	Seagrass Beds	27.1	36	18.8
Puerto Morelos	38469	Coral Reef	28.1	36	24.7
Puerto Morelos	38469	Seagrass Beds	27.9	36	17.4
Puerto Morelos	38490	Coral Reef	28.5	36	23.4
Puerto Morelos	38490	Seagrass Beds	28.8	36	14.5
Puerto Morelos	38498	Coral Reef	28.5	36	28.6
Puerto Morelos	38498	Seagrass Beds	29.6	36	10.4
Puerto Morelos	38505	Coral Reef	29.1	36	16
Puerto Morelos	38505	Seagrass Beds	29.3	36	16
Puerto Morelos	38519	Coral Reef	29.9	36	24.8
Puerto Morelos	38519	Seagrass Beds	31.1	36	10.8
Puerto Morelos	38539	Coral Reef	NA	36	20
Puerto Morelos	38539	Seagrass Beds	29.4	36	15.7
Puerto Morelos	38582	Coral Reef	29.6	36	24.9
Puerto Morelos	38582	Seagrass Beds	31.7	36	16.3
Puerto Morelos	38588	Coral Reef	30.1	36	27.3
Puerto Morelos	38588	Seagrass Beds	30.7	36	11.2
Puerto Morelos	38616	Coral Reef	29.4	36	17.3
Puerto Morelos	38616	Seagrass Beds	29.5	36	12.9
Puerto Morelos	38624	Coral Reef	30	NA	29.7
Puerto Morelos	38624	Seagrass Beds	30.4	NA	15.9
Puerto Morelos	38630	Coral Reef	28.7	NA	19.7
Puerto Morelos	38630	Seagrass Beds	28.4	NA	10.1
Puerto Morelos	38637	Coral Reef	29.5	NA	25
Puerto Morelos	38637	Seagrass Beds	29.8	NA	17.6
Puerto Morelos	36538	Seagrass Beds	26.2	35.97	19.8
Puerto Morelos	36545	Seagrass Beds	25.7	36.71	19.7
Puerto Morelos	36552	Coral Reef	24	36.11	23.4
Puerto Morelos	36566	Coral Reef	25.4	36.01	21.2
Puerto Morelos	36566	Seagrass Beds	24.5	35.95	19.8
Puerto Morelos	36580	Seagrass Beds	25	36.08	17.7
Puerto Morelos	36586	Coral Reef	25.8	36	21.8
Puerto Morelos	36586	Seagrass Beds	25.6	36.12	18.8
Puerto Morelos	36593	Coral Reef	26	36.09	18
Puerto Morelos	36593	Seagrass Beds	25.8	35.95	16.2
Puerto Morelos	36608	Coral Reef	26.9	36.13	20
Puerto Morelos	36608	Seagrass Beds	26.9	35.88	17.6
Puerto Morelos	36656	Coral Reef	28.1	36.04	20.6
Puerto Morelos	36656	Seagrass Beds	28.3	36.05	15
Puerto Morelos	36663	Seagrass Beds	28.1	36.07	14
Puerto Morelos	36678	Coral Reef	28.7	36.04	21.04
Puerto Morelos	36678	Seagrass Beds	29	36.07	15.9
Puerto Morelos	36691	Seagrass Beds	27.4	35.92	15.6
Puerto Morelos	36698	Coral Reef	28.2	35.95	20.3
Puerto Morelos	36698	Seagrass Beds	28	36.02	13.7
Puerto Morelos	36705	Coral Reef	27.5	36.24	16
Puerto Morelos	36705	Seagrass Beds	28.3	36.23	14.5
Puerto Morelos	36712	Coral Reef	28.7	36.23	21.5
Puerto Morelos	36712	Seagrass Beds	29.6	36.1	14.7
Puerto Morelos	36719	Coral Reef	29.5	36.05	24.6
Puerto Morelos	36719	Seagrass Beds	29.9	36.04	15.5
Puerto Morelos	36727	Coral Reef	29.5	36.16	23.5
Puerto Morelos	36727	Seagrass Beds	29.8	36.13	14.4
Puerto Morelos	36734	Coral Reef	29.2	36.2	20.9
Puerto Morelos	36734	Seagrass Beds	31.05	36.11	13.6
Puerto Morelos	36754	Coral Reef	29.1	36.05	20.8
Puerto Morelos	36754	Seagrass Beds	29.15	36.93	14.8
Puerto Morelos	36775	Coral Reef	29.5	36.01	25.6
Puerto Morelos	36775	Seagrass Beds	30	34.97	14.8
Puerto Morelos	36908	Coral Reef	25.9	35.9	20.5
Puerto Morelos	36908	Seagrass Beds	24.8	35.73	15
Puerto Morelos	36915	Coral Reef	25.8	35.87	22.9
Puerto Morelos	36915	Seagrass Beds	23.8	35.89	19.7
Puerto Morelos	36958	Coral Reef	25.1	35.7	20.5
Puerto Morelos	36958	Seagrass Beds	24.45	35.46	17.2
Puerto Morelos	36972	Coral Reef	25.1	35.79	19.4
Puerto Morelos	36978	Coral Reef	26.4	35.96	NA
Puerto Morelos	36978	Seagrass Beds	26.4	35.8	11.7
Puerto Morelos	37008	Coral Reef	27.65	36.32	18.6
Puerto Morelos	37008	Seagrass Beds	27.8	36.07	12.9
Puerto Morelos	37013	Coral Reef	27.6	36.22	20.7
Puerto Morelos	37013	Seagrass Beds	28.4	36.13	18
Puerto Morelos	37056	Seagrass Beds	28.05	35.8	15.5
Puerto Morelos	37071	Seagrass Beds	28.7	36.28	15.6
Puerto Morelos	37077	Coral Reef	28.85	36.33	15.6
Puerto Morelos	37077	Seagrass Beds	29.8	36.24	14
Puerto Morelos	37082	Coral Reef	29.9	36.31	22.6
Puerto Morelos	37082	Seagrass Beds	30	36.26	15.1
Puerto Morelos	37090	Coral Reef	29.05	36.14	23
Puerto Morelos	37090	Seagrass Beds	29.5	36.2	13
Puerto Morelos	37126	Seagrass Beds	29.4	36.2	13
Puerto Morelos	37132	Coral Reef	29.8	36.09	25.4
Puerto Morelos	37147	Seagrass Beds	28.8	35.93	14.7
STRI_colo	36238	Mangrove	NA	32	NA
STRI_colo	36251	Mangrove	NA	32	NA
STRI_colo	36278	Mangrove	NA	35	NA
STRI_colo	36293	Mangrove	NA	32	NA
STRI_colo	36335	Coral Reef	29.3	NA	NA
STRI_colo	36335	Seagrass Beds	30.4	NA	NA
STRI_colo	36341	Coral Reef	30.1	NA	NA
STRI_colo	36341	Seagrass Beds	29.8	NA	NA
STRI_colo	36348	Coral Reef	29.5	NA	NA
STRI_colo	36348	Seagrass Beds	29.5	NA	NA
STRI_colo	36357	Coral Reef	29.6	NA	NA
STRI_colo	36357	Seagrass Beds	29.4	NA	NA
STRI_colo	36358	Mangrove	NA	30	NA
STRI_colo	36362	Coral Reef	28.1	NA	NA
STRI_colo	36362	Seagrass Beds	28.2	NA	NA
STRI_colo	36369	Coral Reef	28.2	NA	NA
STRI_colo	36369	Seagrass Beds	28.3	NA	NA
STRI_colo	36376	Coral Reef	28.6	NA	NA
STRI_colo	36376	Mangrove	28.2	32	NA
STRI_colo	36376	Seagrass Beds	28.7	NA	NA
STRI_colo	36384	Coral Reef	27	NA	NA
STRI_colo	36384	Seagrass Beds	27.6	NA	NA
STRI_colo	36390	Coral Reef	28.4	NA	NA
STRI_colo	36390	Mangrove	28.3	32	NA
STRI_colo	36390	Seagrass Beds	28.6	NA	NA
STRI_colo	36397	Coral Reef	30.3	NA	NA
STRI_colo	36404	Coral Reef	29	NA	NA
STRI_colo	36404	Mangrove	29.6	32	NA
STRI_colo	36411	Coral Reef	29.1	NA	NA
STRI_colo	36411	Mangrove	29.7	32	NA
STRI_colo	36419	Coral Reef	29.7	NA	NA
STRI_colo	36425	Coral Reef	29.9	NA	NA
STRI_colo	36432	Coral Reef	29.3	NA	NA
STRI_colo	36439	Coral Reef	29	NA	NA
STRI_colo	36446	Coral Reef	30.6	NA	NA
STRI_colo	36453	Coral Reef	29.6	NA	NA
STRI_colo	36462	Coral Reef	28	NA	NA
STRI_colo	36474	Coral Reef	28.4	NA	NA
STRI_colo	36481	Coral Reef	28	NA	NA
STRI_colo	36489	Coral Reef	27.7	NA	NA
STRI_colo	36489	Mangrove	28	34	NA
STRI_colo	36509	Coral Reef	26.3	NA	NA
STRI_colo	36516	Coral Reef	25.8	NA	NA
STRI_colo	36524	Coral Reef	25	NA	NA
STRI_colo	36531	Coral Reef	25.5	NA	NA
STRI_colo	36537	Coral Reef	26.2	NA	NA
STRI_colo	36544	Coral Reef	25.4	NA	NA
STRI_colo	36551	Coral Reef	26.3	NA	NA
STRI_colo	36558	Coral Reef	26.4	NA	NA
STRI_colo	36565	Coral Reef	26.2	NA	NA
STRI_colo	36572	Coral Reef	27.1	NA	NA
STRI_colo	36579	Coral Reef	26.8	NA	NA
STRI_colo	36586	Coral Reef	26.1	NA	NA
STRI_colo	36594	Coral Reef	25.7	NA	NA
STRI_colo	36600	Coral Reef	25.4	NA	NA
STRI_colo	36607	Coral Reef	27.5	NA	NA
STRI_colo	36614	Coral Reef	28.5	NA	NA
STRI_colo	36621	Coral Reef	28	NA	NA
STRI_colo	36628	Coral Reef	27.8	NA	NA
STRI_colo	36635	Coral Reef	27.6	NA	NA
STRI_colo	36642	Coral Reef	28.6	NA	NA
STRI_colo	36651	Coral Reef	27.9	NA	NA
STRI_colo	36656	Coral Reef	28.6	NA	NA
STRI_colo	36656	Mangrove	28.6	34	NA
STRI_colo	36665	Coral Reef	28.5	NA	NA
STRI_colo	36670	Coral Reef	29.5	NA	NA
STRI_colo	36677	Coral Reef	29.1	NA	NA
STRI_colo	36684	Coral Reef	29.8	NA	NA
STRI_colo	36691	Coral Reef	27.8	NA	NA
STRI_colo	36700	Coral Reef	27.7	NA	NA
STRI_colo	36705	Coral Reef	28.1	NA	NA
STRI_colo	36719	Coral Reef	28	32	12
STRI_colo	36719	Seagrass Beds	28.2	32	12
STRI_colo	36796	Mangrove	30.1	33	NA
STRI_colo	36901	Coral Reef	27.2	33	8.5
STRI_colo	36901	Seagrass Beds	27.5	32.8	14
STRI_colo	36978	Seagrass Beds	28.4	33.7	15
STRI_colo	37132	Mangrove	28.6	32	NA
STRI_colo	37139	Mangrove	28.8	32	NA
STRI_colo	37216	Mangrove	27.7	33	NA
STRI_colo	37392	Mangrove	28.7	27.13333333	NA
STRI_colo	37392	Seagrass Beds	28.9	28	8
STRI_colo	37405	Mangrove	30.6	28	NA
STRI_colo	37447	Mangrove	28.8	28	NA
STRI_colo	37503	Mangrove	29.2	30	NA
STRI_colo	37511	Mangrove	29.9	30	NA
STRI_colo	37531	Mangrove	29.6	30	NA
STRI_colo	37608	Mangrove	28.1	32	NA
STRI_colo	37657	Mangrove	28	35	NA
STRI_colo	37671	Mangrove	28.2	34	NA
STRI_colo	37685	Mangrove	28.9	32	NA
STRI_colo	37692	Mangrove	NA	32	NA
STRI_colo	37699	Mangrove	29.4	35	NA
STRI_colo	37713	Mangrove	29.4	29	NA
STRI_colo	37762	Mangrove	29.2	31	NA
STRI_colo	37839	Mangrove	28.4	30	NA
STRI_colo	37874	Mangrove	30.1	32	NA
STRI_colo	37881	Mangrove	30.1	35	NA
STRI_colo	37902	Mangrove	29.7	33	NA
STRI_colo	37916	Mangrove	30.2	33.7	NA
STRI_colo	37959	Mangrove	28.1	32.8	NA
STRI_colo	38000	Mangrove	27.5	33.1	NA
STRI_colo	38035	Seagrass Beds	27.3	33.8	12.5
STRI_colo	38042	Seagrass Beds	29	33.5	12
STRI_colo	38055	Mangrove	27.4	33.8	NA
STRI_colo	38064	Coral Reef	27.2	33.2	6.5
STRI_colo	38064	Mangrove	27.4	33.43333333	NA
STRI_colo	38084	Coral Reef	28.8	33.4	13.5
STRI_colo	38084	Mangrove	28.8	33.3	NA
STRI_colo	38084	Seagrass Beds	28.8	33.2	8
STRI_colo	38097	Mangrove	28	34.4	NA
STRI_colo	38126	Mangrove	28.2	30.7	NA
STRI_colo	38153	Mangrove	29.8	31.5	NA
STRI_colo	38189	Mangrove	28.4	30.7	NA
STRI_colo	38203	Seagrass Beds	28.2	30.8	12
STRI_colo	38259	Mangrove	30	34	NA
STRI_colo	38266	Mangrove	30.5	35	NA
STRI_colo	38273	Mangrove	30.7	34.7	NA
STRI_colo	38287	Mangrove	29.6	34	NA
STRI_colo	38302	Mangrove	NA	28	NA
STRI_colo	38364	Mangrove	26.7	26	NA
STRI_colo	38364	Seagrass Beds	26.5	25.6	5
STRI_colo	38378	Seagrass Beds	25.2	30	9.5
STRI_colo	38385	Mangrove	26.4	31	NA
STRI_colo	38406	Coral Reef	26.7	NA	NA
STRI_colo	38406	Mangrove	26.8	NA	NA
STRI_colo	38420	Mangrove	28.6	NA	NA
STRI_colo	38441	Mangrove	29.8	34	NA
STRI_colo	38449	Mangrove	27.8	27	NA
STRI_colo	38455	Mangrove	28.9	33.6	NA
STRI_colo	38483	Mangrove	29.9	34.7	NA
STRI_colo	38490	Coral Reef	29.1	34.5	10
STRI_colo	38511	Mangrove	30.3	33.4	NA
STRI_colo	38518	Mangrove	30.6	33.4	NA
STRI_colo	38525	Mangrove	30.1	33.5	NA
STRI_colo	38533	Mangrove	28.8	31.8	NA
STRI_colo	38539	Mangrove	30.2	33.7	NA
STRI_colo	38546	Mangrove	30.2	34.1	NA
STRI_colo	38553	Seagrass Beds	30	34.1	12
STRI_colo	38560	Mangrove	29.4	33.1	NA
STRI_colo	38574	Mangrove	28.5	31.9	NA
STRI_colo	38589	Coral Reef	29.7	31.7	6
STRI_colo	38589	Mangrove	29.2	31.3	NA
STRI_colo	38589	Seagrass Beds	29.5	31.4	9.5
STRI_colo	38602	Mangrove	29.9	32.7	NA
STRI_colo	38602	Seagrass Beds	29.7	33	13
STRI_colo	38603	Coral Reef	29.2	NA	NA
STRI_colo	38637	Seagrass Beds	30.5	32.2	10.5
STRI_colo	38644	Mangrove	30.5	33.2	NA
STRI_colo	38651	Mangrove	30.1	34.3	NA
STRI_colo	38658	Mangrove	29.4	33.5	NA
STRI_colo	38672	Coral Reef	28.2	31.1	3.5
STRI_colo	38693	Mangrove	28	31.6	NA
STRI_colo	38707	Mangrove	27.6	31.4	NA
STRI_colo	38721	Coral Reef	27.5	30.7	3
STRI_colo	38721	Mangrove	26.8	29.5	NA
STRI_colo	38721	Seagrass Beds	26.5	29	14
STRI_colo	38728	Mangrove	NA	32.03333333	NA
STRI_colo	38736	Coral Reef	27	32.3	5
STRI_colo	38736	Mangrove	27.5	31.93333333	NA
STRI_colo	38736	Seagrass Beds	26.9	30.9	10.5
STRI_colo	38741	Coral Reef	27.6	32.2	8
STRI_colo	38741	Mangrove	27.8	32.3	NA
STRI_colo	38741	Seagrass Beds	27.7	32.2	12
STRI_colo	38749	Coral Reef	26.6	30.2	7.5
STRI_colo	38749	Mangrove	26.8	30.43333333	NA
STRI_colo	38749	Seagrass Beds	26.7	30.8	9.5
STRI_colo	38757	Coral Reef	28.2	32.1	11
STRI_colo	38757	Mangrove	27.5	31.13333333	NA
STRI_colo	38757	Seagrass Beds	28.6	32	15
STRI_colo	38770	Coral Reef	27.1	33	14
STRI_colo	38770	Mangrove	27.2	32.9	NA
STRI_colo	38770	Seagrass Beds	27.2	32.9	13
STRI_colo	38778	Coral Reef	27.8	32.9	9.5
STRI_colo	38778	Mangrove	27.9	33	NA
STRI_colo	38778	Seagrass Beds	28.2	32.8	15
STRI_colo	38784	Coral Reef	27.3	33.5	6.5
STRI_colo	38784	Mangrove	27.1	33.4	NA
STRI_colo	38784	Seagrass Beds	27.4	33.1	11
STRI_colo	38791	Coral Reef	27.2	33.6	2
STRI_colo	38791	Mangrove	27.1	33.43333333	NA
STRI_colo	38791	Seagrass Beds	27.3	33.4	7
STRI_colo	38799	Coral Reef	27.7	33.4	NA
STRI_colo	38799	Mangrove	28	33.2	NA
STRI_colo	38799	Seagrass Beds	27.9	32.9	16.5
STRI_colo	38812	Coral Reef	27.3	32.7	8
STRI_colo	38812	Mangrove	27.2	32.5	NA
STRI_colo	38812	Seagrass Beds	27.6	32.7	10.5
STRI_colo	38819	Coral Reef	27.6	32.7	10.5
STRI_colo	38819	Mangrove	27.7	32.4	NA
STRI_colo	38819	Seagrass Beds	27.9	32.5	12
STRI_colo	38826	Coral Reef	29.2	32.7	12
STRI_colo	38826	Mangrove	29.3	32.66666667	NA
STRI_colo	38826	Seagrass Beds	29.5	32.8	14.5
STRI_colo	38832	Coral Reef	27.5	30.3	11
STRI_colo	38832	Mangrove	28.7	33.2	NA
STRI_colo	38832	Seagrass Beds	28.1	33.1	6.5
STRI_colo	38841	Coral Reef	29	33.2	10.5
STRI_colo	38841	Mangrove	29	33.36666667	NA
STRI_colo	38841	Seagrass Beds	29.1	33.3	14.5
STRI_colo	38847	Coral Reef	29.3	33.1	8
STRI_colo	38847	Mangrove	29.1	33.1	NA
STRI_colo	38847	Seagrass Beds	29.2	33	12.5
STRI_colo	38854	Coral Reef	30	33.6	10
STRI_colo	38854	Mangrove	29.6	34	NA
STRI_colo	38854	Seagrass Beds	29.8	34	15
STRI_colo	38861	Coral Reef	28.9	34.8	9
STRI_colo	38861	Mangrove	28.9	34.6	NA
STRI_colo	38861	Seagrass Beds	29.3	34.7	15.5
STRI_colo	38869	Coral Reef	28.6	34.5	10
STRI_colo	38869	Mangrove	29.1	34.23333333	NA
STRI_colo	38869	Seagrass Beds	28.5	34.5	17
STRI_colo	38875	Coral Reef	29.4	33.7	7.5
STRI_colo	38875	Mangrove	29.6	33.5	NA
STRI_colo	38875	Seagrass Beds	29.6	33.4	19
STRI_colo	38882	Coral Reef	29.6	34.4	11
STRI_colo	38882	Mangrove	29.7	34.5	NA
STRI_colo	38882	Seagrass Beds	29.8	34.3	19
STRI_colo	38889	Coral Reef	29	34.1	5
STRI_colo	38889	Mangrove	29	34.1	NA
STRI_colo	38889	Seagrass Beds	29	34.1	10
STRI_colo	38896	Coral Reef	28.8	33.3	6.5
STRI_colo	38896	Mangrove	28.8	32.7	NA
STRI_colo	38896	Seagrass Beds	28.8	32.4	12.5
STRI_colo	38903	Coral Reef	29.5	33.6	10.5
STRI_colo	38903	Mangrove	29.4	33.6	NA
STRI_colo	38903	Seagrass Beds	29.3	33.3	16
STRI_colo	38910	Coral Reef	28.5	32.4	5.5
STRI_colo	38910	Mangrove	28.8	33.16666667	NA
STRI_colo	38910	Seagrass Beds	28.8	32.9	8
STRI_colo	38916	Coral Reef	28.8	32.1	7.5
STRI_colo	38916	Mangrove	28.7	31.8	NA
STRI_colo	38916	Seagrass Beds	28.7	31.8	13.5
STRI_colo	38931	Coral Reef	29.8	31.2	12
STRI_colo	38931	Mangrove	29.6	31.1	NA
STRI_colo	38931	Seagrass Beds	29.8	31.3	10
STRI_colo	38946	Coral Reef	28.4	32.6	NA
STRI_colo	38946	Mangrove	28.5	31.93333333	NA
STRI_colo	38946	Seagrass Beds	28.3	30.8	NA
STRI_colo	38952	Coral Reef	28.7	33.9	6.5
STRI_colo	38952	Mangrove	29	33.76666667	NA
STRI_colo	38952	Seagrass Beds	29.2	33.2	12.5
STRI_colo	38958	Coral Reef	29.3	33.3	13
STRI_colo	38958	Mangrove	29.5	33.26666667	NA
STRI_colo	38958	Seagrass Beds	29.5	33.3	12.5
STRI_colo	38967	Coral Reef	29.6	33.8	8
STRI_colo	38967	Mangrove	29.5	33.7	NA
STRI_colo	38967	Seagrass Beds	29.6	33.7	13.5
STRI_colo	38973	Coral Reef	28.9	33.6	12
STRI_colo	38973	Mangrove	29.6	33.6	NA
STRI_colo	38973	Seagrass Beds	29.6	33.6	14
STRI_colo	38980	Coral Reef	29.1	33.6	8.5
STRI_colo	38980	Mangrove	29.3	33.4	NA
STRI_colo	38980	Seagrass Beds	29.2	33.1	15.5
STRI_colo	38987	Coral Reef	29.2	33.8	10.5
STRI_colo	38987	Mangrove	29.8	33.4	NA
STRI_colo	38987	Seagrass Beds	29.9	33.4	18.5
STRI_colo	38993	Coral Reef	28.8	33.3	7
STRI_colo	38993	Mangrove	28.8	32.9	NA
STRI_colo	38993	Seagrass Beds	28.6	32.6	10.5
STRI_colo	39001	Coral Reef	29.3	33.8	6
STRI_colo	39001	Mangrove	29.5	33.8	NA
STRI_colo	39001	Seagrass Beds	29.4	33.8	10
STRI_colo	39008	Coral Reef	30.2	33.6	6
STRI_colo	39008	Mangrove	30.5	33.7	NA
STRI_colo	39008	Seagrass Beds	30.6	33.7	14
STRI_colo	39015	Coral Reef	30.1	33.8	8
STRI_colo	39015	Mangrove	30.2	33.7	NA
STRI_colo	39015	Seagrass Beds	30.2	33.7	12.5
STRI_colo	39022	Coral Reef	29.1	32.7	7
STRI_colo	39022	Mangrove	28.9	32.2	NA
STRI_colo	39022	Seagrass Beds	28.9	32	10
STRI_colo	39029	Coral Reef	29.2	32.9	8.5
STRI_colo	39029	Mangrove	29.2	32.5	NA
STRI_colo	39029	Seagrass Beds	29.3	32.7	11
STRI_colo	39036	Coral Reef	28.9	32.6	10.5
STRI_colo	39036	Mangrove	28.5	32.83333333	NA
STRI_colo	39036	Seagrass Beds	29.2	32.7	16.5
STRI_colo	39043	Coral Reef	28.2	33.8	2
STRI_colo	39043	Mangrove	28.1	33.5	NA
STRI_colo	39043	Seagrass Beds	28.2	33.5	6
STRI_colo	39050	Coral Reef	27.5	33.6	8
STRI_colo	39050	Mangrove	27.3	33.03333333	NA
STRI_colo	39050	Seagrass Beds	27.3	33.2	16
STRI_colo	39057	Coral Reef	27.6	32.9	11
STRI_colo	39057	Mangrove	27.9	32.9	NA
STRI_colo	39057	Seagrass Beds	27.3	32.2	9
STRI_colo	39064	Coral Reef	27.8	31.7	12.5
STRI_colo	39064	Mangrove	28	32.36666667	NA
STRI_colo	39064	Seagrass Beds	28.2	32.4	9
STRI_colo	39071	Coral Reef	28.2	31.8	11
STRI_colo	39071	Mangrove	28.3	31.83333333	NA
STRI_colo	39071	Seagrass Beds	28.5	31.7	14
STRI_colo	39078	Coral Reef	28	31.9	5
STRI_colo	39078	Mangrove	28.2	31.53333333	NA
STRI_colo	39078	Seagrass Beds	28.1	31.7	8
STRI_colo	39086	Coral Reef	27.5	30.7	3
STRI_colo	39086	Mangrove	26.8	29.5	NA
STRI_colo	39086	Seagrass Beds	26.5	29	14
STRI_colo	39093	Coral Reef	27.2	32.1	6
STRI_colo	39093	Mangrove	27	32.03333333	NA
STRI_colo	39093	Seagrass Beds	27.3	31.8	12
STRI_colo	39100	Coral Reef	27.1	32.2	3
STRI_colo	39100	Mangrove	26.3	30	NA
STRI_colo	39100	Seagrass Beds	26.2	29.6	12
STRI_colo	39113	Coral Reef	28	33.1	5
STRI_colo	39113	Mangrove	28.2	33.1	NA
STRI_colo	39113	Seagrass Beds	28	32.8	8.5
STRI_colo	39120	Coral Reef	28.2	33.8	11
STRI_colo	39120	Mangrove	28.4	33.8	NA
STRI_colo	39120	Seagrass Beds	28.5	33.8	11.5
STRI_colo	39127	Coral Reef	28.6	33.9	12
STRI_colo	39127	Mangrove	28.5	23.8	NA
STRI_colo	39127	Seagrass Beds	28.5	33.8	22
STRI_colo	39142	Coral Reef	28.8	34.4	22
STRI_colo	39142	Mangrove	28.6	34.5	NA
STRI_colo	39142	Seagrass Beds	29.4	34	14
STRI_colo	39149	Coral Reef	28.7	34.6	20
STRI_colo	39149	Mangrove	28.7	34.63333333	NA
STRI_colo	39149	Seagrass Beds	28.7	34.7	17
STRI_colo	39155	Coral Reef	28.4	34.6	20.5
STRI_colo	39155	Mangrove	28.6	34.6	NA
STRI_colo	39155	Seagrass Beds	28.6	34.7	17.5
STRI_colo	39162	Coral Reef	29.2	34.5	7.5
STRI_colo	39162	Mangrove	28.4	35.03333333	NA
STRI_colo	39162	Seagrass Beds	28.2	35	18
STRI_colo	39169	Coral Reef	27.8	34.8	12.5
STRI_colo	39169	Mangrove	28.3	34.96666667	NA
STRI_colo	39169	Seagrass Beds	29.5	34.6	22
STRI_colo	39177	Coral Reef	27.4	34.6	5
STRI_colo	39177	Mangrove	28.5	34.2	NA
STRI_colo	39177	Seagrass Beds	28.2	33.6	8.5
STRI_colo	39183	Coral Reef	29.3	34.4	4.5
STRI_colo	39183	Mangrove	29.1	34.5	NA
STRI_colo	39183	Seagrass Beds	29.4	34.5	13
STRI_colo	39190	Coral Reef	30.3	34.6	13
STRI_colo	39190	Mangrove	30.3	34.7	NA
STRI_colo	39190	Seagrass Beds	30.3	34.6	18.5
STRI_colo	39197	Coral Reef	30.4	34.5	11
STRI_colo	39197	Mangrove	30.3	34.43333333	NA
STRI_colo	39197	Seagrass Beds	30.3	34.5	15.5
STRI_colo	39204	Coral Reef	29.4	34.4	13
STRI_colo	39204	Mangrove	29.7	34.7	NA
STRI_colo	39204	Seagrass Beds	29.8	34.6	17.5
STRI_colo	39211	Coral Reef	28.6	34.3	8.5
STRI_colo	39211	Mangrove	28.8	33.43333333	NA
STRI_colo	39211	Seagrass Beds	28.9	34.2	15
STRI_colo	39218	Coral Reef	30	34.2	11
STRI_colo	39218	Mangrove	30.6	33.96666667	NA
STRI_colo	39218	Seagrass Beds	30.1	34	18
STRI_colo	39225	Coral Reef	29.5	33.3	11
STRI_colo	39225	Mangrove	29.7	33.16666667	NA
STRI_colo	39225	Seagrass Beds	29.7	33.5	15.5
STRI_colo	39232	Coral Reef	30.1	33	10
STRI_colo	39232	Mangrove	30.3	33.1	NA
STRI_colo	39232	Seagrass Beds	30.2	33.1	14
STRI_colo	39239	Coral Reef	30.6	33.1	10
STRI_colo	39239	Mangrove	30.4	33.03333333	NA
STRI_colo	39239	Seagrass Beds	30.5	33.1	17.5
STRI_colo	39246	Coral Reef	30.4	32.5	6
STRI_colo	39246	Mangrove	30.4	33.2	NA
STRI_colo	39246	Seagrass Beds	30.4	33.3	10.5
STRI_colo	39253	Coral Reef	29.8	33.5	6
STRI_colo	39253	Mangrove	30	33.16666667	NA
STRI_colo	39253	Seagrass Beds	30.2	33.3	12
STRI_colo	39268	Coral Reef	28.7	32.5	NA
STRI_colo	39268	Mangrove	27.8	27.2	NA
STRI_colo	39268	Seagrass Beds	27.8	28.4	14.5
STRI_colo	39274	Coral Reef	28.7	32.5	11
STRI_colo	39274	Mangrove	28.6	32.4	NA
STRI_colo	39274	Seagrass Beds	28.6	32.4	16.5
STRI_colo	39281	Coral Reef	28.4	30.8	8.5
STRI_colo	39281	Mangrove	28.2	30.06666667	NA
STRI_colo	39281	Seagrass Beds	28	29.8	10.5
STRI_colo	39288	Coral Reef	29.1	30.8	8.5
STRI_colo	39288	Mangrove	28.7	31.26666667	NA
STRI_colo	39288	Seagrass Beds	28.9	31.3	11.5
STRI_colo	39295	Coral Reef	29	31.8	8.5
STRI_colo	39295	Mangrove	29.2	32.16666667	NA
STRI_colo	39295	Seagrass Beds	29.3	32.3	10
STRI_colo	39302	Coral Reef	29.4	31.7	10.5
STRI_colo	39302	Mangrove	29.6	31.7	NA
STRI_colo	39302	Seagrass Beds	29.5	31.7	18
STRI_colo	39309	Coral Reef	29.7	31.8	5.5
STRI_colo	39309	Mangrove	30	31.7	NA
STRI_colo	39309	Seagrass Beds	30	31.7	10
STRI_colo	39323	Coral Reef	29.8	32.9	5
STRI_colo	39323	Mangrove	29.8	32.33333333	NA
STRI_colo	39323	Seagrass Beds	30	32.6	17.5
STRI_colo	39330	Coral Reef	30.2	30.5	13
STRI_colo	39330	Mangrove	30	35.4	NA
STRI_colo	39330	Seagrass Beds	30.2	34	16.5
STRI_colo	39337	Coral Reef	29.8	35.8	16
STRI_colo	39337	Mangrove	30	35.83333333	NA
STRI_colo	39337	Seagrass Beds	29.8	35.8	16
STRI_colo	39345	Coral Reef	29.8	34	11
STRI_colo	39345	Mangrove	29.6	34.1	NA
STRI_colo	39345	Seagrass Beds	30	33.7	13
STRI_colo	39359	Coral Reef	29.9	31.6	8
STRI_colo	39359	Mangrove	30	31.66666667	NA
STRI_colo	39359	Seagrass Beds	30.2	31.7	17
STRI_colo	39366	Coral Reef	30.8	31.1	5.5
STRI_colo	39366	Mangrove	30.3	31.26666667	NA
STRI_colo	39366	Seagrass Beds	30.3	31.2	8
STRI_colo	39372	Coral Reef	30	32	8
STRI_colo	39372	Mangrove	29.9	31.9	NA
STRI_colo	39372	Seagrass Beds	30.1	32	13.5
STRI_colo	39379	Coral Reef	29.3	32.3	5
STRI_colo	39379	Mangrove	29.4	32.23333333	NA
STRI_colo	39379	Seagrass Beds	29.4	32.2	7.5
STRI_colo	39386	Coral Reef	29.5	32.6	4.5
STRI_colo	39386	Mangrove	29.7	32.8	NA
STRI_colo	39386	Seagrass Beds	29.7	32.7	9
STRI_colo	39395	Coral Reef	28.6	33.6	NA
STRI_colo	39395	Mangrove	28.2	32.2	NA
STRI_colo	39395	Seagrass Beds	27.8	30	6.5
STRI_colo	39400	Coral Reef	28.1	32.7	3
STRI_colo	39400	Mangrove	27.8	31.4	NA
STRI_colo	39400	Seagrass Beds	27.6	30.7	7
STRI_colo	39407	Coral Reef	27.3	32.6	3.5
STRI_colo	39407	Mangrove	27.1	31.8	NA
STRI_colo	39407	Seagrass Beds	26.9	31.3	10
STRI_colo	39415	Coral Reef	27.3	32.7	5
STRI_colo	39415	Mangrove	27.2	32.4	NA
STRI_colo	39415	Seagrass Beds	27	31.8	9.5
STRI_colo	39421	Coral Reef	27.8	32.5	7.5
STRI_colo	39421	Mangrove	28.1	32.5	NA
STRI_colo	39421	Seagrass Beds	28	32.4	12.5
STRI_colo	39428	Coral Reef	27.6	31.2	6.5
STRI_colo	39428	Mangrove	26.8	27.4	NA
STRI_colo	39428	Seagrass Beds	27.3	28.5	12
STRI_colo	39435	Coral Reef	27.9	31.9	8
STRI_colo	39435	Mangrove	27.6	31.9	NA
STRI_colo	39435	Seagrass Beds	27.8	31.8	10
STRI_colo	39443	Coral Reef	27.5	28.4	NA
STRI_colo	39443	Mangrove	27	31.16666667	NA
STRI_colo	39443	Seagrass Beds	27.8	31.8	NA
STRI_colo	39450	Coral Reef	26.7	31.3	5
STRI_colo	39450	Mangrove	26.2	30.56666667	NA
STRI_colo	39450	Seagrass Beds	26.1	29.5	10
STRI_colo	39456	Coral Reef	26.9	30.1	4
STRI_colo	39456	Mangrove	26.7	30.06666667	NA
STRI_colo	39456	Seagrass Beds	26.9	30	9.5
STRI_colo	39463	Coral Reef	27.4	29.3	5.5
STRI_colo	39463	Mangrove	26.7	30.2	NA
STRI_colo	39463	Seagrass Beds	26.5	29.8	12.5
STRI_colo	39477	Coral Reef	27.9	33.3	9.5
STRI_colo	39477	Mangrove	28.1	33.5	NA
STRI_colo	39477	Seagrass Beds	28.1	33.4	14.5
STRI_colo	39486	Coral Reef	27.9	33.7	10.5
STRI_colo	39486	Mangrove	27.9	33.76666667	NA
STRI_colo	39486	Seagrass Beds	28.1	33.7	18
STRI_colo	39492	Coral Reef	27.5	33.8	9
STRI_colo	39492	Mangrove	27.3	32.96666667	NA
STRI_colo	39492	Seagrass Beds	27.5	33.7	11.5
STRI_colo	39520	Coral Reef	28.4	34.6	15.5
STRI_colo	39520	Mangrove	28.4	34.6	NA
STRI_colo	39520	Seagrass Beds	28	34.6	18
STRI_colo	39526	Coral Reef	29	34.5	6.5
STRI_colo	39526	Mangrove	28.4	33.83333333	NA
STRI_colo	39526	Seagrass Beds	29.2	34.3	12.5
STRI_colo	39534	Coral Reef	27.8	34.8	5.5
STRI_colo	39534	Mangrove	27.3	33.83333333	NA
STRI_colo	39534	Seagrass Beds	27.9	34.8	5.5
STRI_colo	39540	Coral Reef	28.8	34.6	10
STRI_colo	39540	Mangrove	28.2	33.6	NA
STRI_colo	39540	Seagrass Beds	28.9	34.8	15
STRI_colo	39548	Coral Reef	28.8	35.2	7.5
STRI_colo	39548	Mangrove	27.6	33.9	NA
STRI_colo	39548	Seagrass Beds	28.2	34.8	11.5
STRI_colo	39554	Coral Reef	28.6	35.1	13
STRI_colo	39554	Mangrove	28.1	34.1	NA
STRI_colo	39554	Seagrass Beds	28.5	34.5	11
STRI_colo	39561	Coral Reef	28.7	34.7	10.5
STRI_colo	39561	Mangrove	28	33.6	NA
STRI_colo	39561	Seagrass Beds	28.9	34.6	14.5
STRI_colo	39568	Coral Reef	28.1	35.1	7.5
STRI_colo	39568	Mangrove	28.1	33.63333333	NA
STRI_colo	39568	Seagrass Beds	28.2	34.2	16.5
STRI_colo	39575	Coral Reef	29.3	34.7	12.5
STRI_colo	39575	Mangrove	29.5	34.6	NA
STRI_colo	39575	Seagrass Beds	29.6	34.7	18.5
STRI_colo	39582	Coral Reef	29.3	34.7	12.5
STRI_colo	39582	Mangrove	29	34.36666667	NA
STRI_colo	39582	Seagrass Beds	29.6	34.7	19
STRI_colo	39589	Coral Reef	29.4	34.4	6
STRI_colo	39589	Mangrove	28.7	33.96666667	NA
STRI_colo	39589	Seagrass Beds	29	34.5	11.5
STRI_colo	39596	Coral Reef	28.7	33.6	5
STRI_colo	39596	Mangrove	28.5	33.63333333	NA
STRI_colo	39596	Seagrass Beds	28.6	33.2	9.5
STRI_colo	39605	Coral Reef	29.7	34	7
STRI_colo	39605	Mangrove	29.1	33.86666667	NA
STRI_colo	39605	Seagrass Beds	29	33.9	10.5
STRI_colo	39609	Coral Reef	29.4	33.9	8.5
STRI_colo	39609	Mangrove	29.2	32.9	NA
STRI_colo	39609	Seagrass Beds	29.9	33.9	14.5
STRI_colo	39632	Coral Reef	28.1	33	6.5
STRI_colo	39632	Mangrove	28.1	32.33333333	NA
STRI_colo	39632	Seagrass Beds	28.2	33.1	11
STRI_colo	39639	Coral Reef	29.2	31.5	5
STRI_colo	39639	Mangrove	29	31.2	NA
STRI_colo	39639	Seagrass Beds	29	31.3	9
STRI_colo	39645	Coral Reef	28	31	5.5
STRI_colo	39645	Mangrove	28.3	31	NA
STRI_colo	39645	Seagrass Beds	28.5	31.1	7
STRI_colo	39651	Coral Reef	28.4	30.1	6
STRI_colo	39651	Mangrove	28.1	29.83333333	NA
STRI_colo	39651	Seagrass Beds	28.1	29.7	8
STRI_colo	39658	Coral Reef	27.9	29.2	4.5
STRI_colo	39658	Mangrove	28.1	29.26666667	NA
STRI_colo	39658	Seagrass Beds	28.3	29.1	10
STRI_colo	39666	Coral Reef	28.5	31.5	7.5
STRI_colo	39666	Mangrove	28.9	31.26666667	NA
STRI_colo	39666	Seagrass Beds	28.3	29.1	9
STRI_colo	39672	Coral Reef	28.8	31.4	8.5
STRI_colo	39672	Mangrove	29.2	31.4	NA
STRI_colo	39672	Seagrass Beds	29.3	31.3	13.5
STRI_colo	39679	Coral Reef	29.8	31.5	7.5
STRI_colo	39679	Mangrove	29.7	31.6	NA
STRI_colo	39679	Seagrass Beds	29.9	31.5	10
STRI_colo	39686	Coral Reef	29	30.7	5.5
STRI_colo	39686	Mangrove	29.1	30.9	NA
STRI_colo	39686	Seagrass Beds	29.3	30.7	8.5
STRI_colo	39693	Coral Reef	29.1	30	5
STRI_colo	39693	Mangrove	29.5	30.96666667	NA
STRI_colo	39693	Seagrass Beds	29.5	30.7	7
STRI_colo	39700	Coral Reef	29.8	31.9	9
STRI_colo	39700	Mangrove	29.9	32.06666667	NA
STRI_colo	39700	Seagrass Beds	30	32	10
STRI_colo	39707	Coral Reef	29.9	33.7	7
STRI_colo	39707	Mangrove	29.7	33.53333333	NA
STRI_colo	39707	Seagrass Beds	29.5	33.3	12.5
STRI_colo	39714	Coral Reef	29.8	33.6	7
STRI_colo	39714	Mangrove	30.5	33.36666667	NA
STRI_colo	39714	Seagrass Beds	30.3	33.5	13
STRI_colo	39722	Coral Reef	30.9	33.7	13
STRI_colo	39722	Mangrove	30.9	33.93333333	NA
STRI_colo	39722	Seagrass Beds	30.5	33.9	15
STRI_colo	39729	Coral Reef	30.1	34.1	7.5
STRI_colo	39729	Mangrove	30.3	34.26666667	NA
STRI_colo	39729	Seagrass Beds	30.2	34.2	11
STRI_colo	39735	Coral Reef	29.7	33.7	7
STRI_colo	39735	Mangrove	30	33.76666667	NA
STRI_colo	39735	Seagrass Beds	30.1	33.8	7
STRI_colo	39742	Coral Reef	30.1	31.6	4.5
STRI_colo	39742	Mangrove	30.4	33.23333333	NA
STRI_colo	39742	Seagrass Beds	30.7	31.9	6
STRI_colo	39749	Coral Reef	30.2	32	5.5
STRI_colo	39749	Mangrove	30.2	32.2	NA
STRI_colo	39749	Seagrass Beds	30.3	32.2	6.5
STRI_colo	39756	Coral Reef	28.5	32.4	5
STRI_colo	39756	Mangrove	27.9	31.5	NA
STRI_colo	39756	Seagrass Beds	27.9	31.4	7.5
STRI_colo	39763	Coral Reef	28.5	32.4	7.5
STRI_colo	39763	Mangrove	28.4	31.8	NA
STRI_colo	39763	Seagrass Beds	28.7	32.1	14
STRI_colo	39784	Coral Reef	26.9	25.6	5.5
STRI_colo	39784	Mangrove	27.2	24.1	NA
STRI_colo	39784	Seagrass Beds	27.1	24	6.5
STRI_colo	39798	Coral Reef	27	30.1	3.5
STRI_colo	39798	Mangrove	27.3	30.03333333	NA
STRI_colo	39798	Seagrass Beds	27.1	29.9	6
STRI_colo	39805	Coral Reef	27.4	31.4	8
STRI_colo	39805	Mangrove	27.5	30.63333333	NA
STRI_colo	39805	Seagrass Beds	27.4	30.7	9.5
STRI_colo	39812	Coral Reef	27	31.2	5
STRI_colo	39812	Mangrove	27	NA	NA
STRI_colo	39812	Seagrass Beds	27	31.1	22
STRI_colo	39820	Coral Reef	27.2	31.7	6
STRI_colo	39820	Mangrove	26.8	31.7	NA
STRI_colo	39820	Seagrass Beds	27	31.7	10.5
STRI_colo	39826	Coral Reef	27.6	31.7	8
STRI_colo	39826	Mangrove	27.5	31.7	NA
STRI_colo	39826	Seagrass Beds	27.4	31.5	12.5
STRI_colo	39833	Coral Reef	26.9	32.7	11
STRI_colo	39833	Mangrove	27	32.7	NA
STRI_colo	39833	Seagrass Beds	26.9	32.7	12
STRI_colo	39840	Coral Reef	26.6	32.5	5
STRI_colo	39840	Mangrove	27.4	32.7	NA
STRI_colo	39840	Seagrass Beds	26.7	31	12.5
STRI_colo	39855	Coral Reef	26.3	28.5	2.5
STRI_colo	39855	Mangrove	26.2	28.3	NA
STRI_colo	39855	Seagrass Beds	26.1	28.2	6.5
STRI_colo	39861	Coral Reef	26.7	30.2	6
STRI_colo	39861	Mangrove	27.3	29.96666667	NA
STRI_colo	39861	Seagrass Beds	27.3	29.8	8
STRI_colo	39869	Coral Reef	26.8	31.2	4
STRI_colo	39869	Mangrove	27	31.6	NA
STRI_colo	39869	Seagrass Beds	26.6	30.9	4.5
STRI_colo	39875	Coral Reef	26.4	33.1	6
STRI_colo	39875	Mangrove	26.6	32.36666667	NA
STRI_colo	39875	Seagrass Beds	26.3	32.2	7.5
STRI_colo	39882	Coral Reef	26.3	29.1	2.5
STRI_colo	39882	Mangrove	26.5	26.56666667	NA
STRI_colo	39882	Seagrass Beds	26.2	22.9	3.5
STRI_colo	39889	Coral Reef	27.3	31.1	6
STRI_colo	39889	Mangrove	27.6	30.8	NA
STRI_colo	39889	Seagrass Beds	27.3	30.5	11
STRI_colo	39896	Coral Reef	26.9	32.6	22
STRI_colo	39896	Mangrove	27.4	33.06666667	NA
STRI_colo	39896	Seagrass Beds	27.5	32	35
STRI_colo	39903	Coral Reef	28	32.9	12.5
STRI_colo	39903	Mangrove	28.3	32.56666667	NA
STRI_colo	39903	Seagrass Beds	28.4	32.7	14.5
STRI_colo	39910	Coral Reef	29.1	33.2	15
STRI_colo	39910	Mangrove	29	32.53333333	NA
STRI_colo	39910	Seagrass Beds	29	32.2	16.5
STRI_colo	39917	Coral Reef	28.7	33.5	12.5
STRI_colo	39917	Mangrove	28.1	33.6	NA
STRI_colo	39917	Seagrass Beds	28.6	33.6	15
STRI_colo	39926	Coral Reef	28.2	33.5	8
STRI_colo	39926	Mangrove	28	32.23333333	NA
STRI_colo	39926	Seagrass Beds	27.8	31.5	10.5
STRI_colo	39938	Coral Reef	28.3	33.3	9.5
STRI_colo	39938	Mangrove	28.4	32.86666667	NA
STRI_colo	39938	Seagrass Beds	28.5	33.2	11
STRI_colo	39946	Coral Reef	28.3	32.3	6
STRI_colo	39946	Mangrove	27.4	27.63333333	NA
STRI_colo	39946	Seagrass Beds	27	26.8	11
STRI_colo	39952	Coral Reef	29.2	32.1	6
STRI_colo	39952	Mangrove	29.4	31.76666667	NA
STRI_colo	39952	Seagrass Beds	29.7	32	17.5
STRI_colo	39959	Coral Reef	29.7	32	12
STRI_colo	39959	Mangrove	29.5	31.8	NA
STRI_colo	39959	Seagrass Beds	29.8	31.8	17
STRI_colo	39966	Coral Reef	29.4	32.9	9
STRI_colo	39966	Mangrove	29.4	32.76666667	NA
STRI_colo	39966	Seagrass Beds	29.5	32.8	15
STRI_colo	39974	Coral Reef	29.4	34	10.5
STRI_colo	39974	Mangrove	29.2	33.8	NA
STRI_colo	39974	Seagrass Beds	29.3	33.9	15
STRI_colo	39981	Coral Reef	29.3	33.5	10.5
STRI_colo	39981	Mangrove	29.1	33.3	NA
STRI_colo	39981	Seagrass Beds	29.4	33.3	15
STRI_colo	39987	Coral Reef	29.6	33.1	7.5
STRI_colo	39987	Mangrove	29.8	33.16666667	NA
STRI_colo	39987	Seagrass Beds	29.8	33.1	11.5
STRI_colo	39994	Coral Reef	29.5	33.4	13
STRI_colo	39994	Mangrove	29.8	33.4	NA
STRI_colo	39994	Seagrass Beds	29.8	33.5	14
STRI_colo	40003	Coral Reef	29.1	33.4	10.5
STRI_colo	40003	Mangrove	29.1	33.5	NA
STRI_colo	40003	Seagrass Beds	29.1	33.5	14
STRI_colo	40008	Coral Reef	28.5	33.4	7
STRI_colo	40008	Mangrove	28.4	33.3	NA
STRI_colo	40008	Seagrass Beds	28.5	33.4	9.5
STRI_colo	40015	Coral Reef	28.7	32	5.5
STRI_colo	40015	Mangrove	29	31.4	NA
STRI_colo	40015	Seagrass Beds	28.7	31.8	5.5
STRI_colo	40022	Coral Reef	29	32.5	8.5
STRI_colo	40022	Mangrove	29	32.93333333	NA
STRI_colo	40022	Seagrass Beds	29.5	32.1	9.5
STRI_colo	40031	Coral Reef	27.6	31.3	5
STRI_colo	40031	Mangrove	28	31	NA
STRI_colo	40031	Seagrass Beds	27.7	30.5	7
STRI_colo	40036	Coral Reef	27.6	31.7	5
STRI_colo	40036	Mangrove	28.5	31.9	NA
STRI_colo	40036	Seagrass Beds	28.3	31.6	7
STRI_colo	40043	Coral Reef	29.1	31.5	6.5
STRI_colo	40043	Mangrove	28.7	31.56666667	NA
STRI_colo	40043	Seagrass Beds	29.1	31.5	14
STRI_colo	40050	Coral Reef	28.8	31.7	6
STRI_colo	40050	Mangrove	28.8	32.16666667	NA
STRI_colo	40050	Seagrass Beds	28.7	32.2	13
STRI_colo	40059	Coral Reef	29.4	31.9	9.5
STRI_colo	40059	Mangrove	29.6	32.06666667	NA
STRI_colo	40059	Seagrass Beds	29.6	32.1	11.5
STRI_colo	40064	Coral Reef	29.6	32.7	9
STRI_colo	40064	Mangrove	29.8	32.6	NA
STRI_colo	40064	Seagrass Beds	29.8	32.5	10.5
STRI_colo	40071	Coral Reef	29	32.9	8.5
STRI_colo	40071	Mangrove	29.4	32.6	NA
STRI_colo	40071	Seagrass Beds	29.3	32.6	13
STRI_colo	40078	Coral Reef	29.7	33.6	8
STRI_colo	40078	Mangrove	29.9	33.53333333	NA
STRI_colo	40078	Seagrass Beds	29.9	33.6	12.5
STRI_colo	40087	Coral Reef	29.2	34.5	4
STRI_colo	40087	Mangrove	29.4	34.63333333	NA
STRI_colo	40087	Seagrass Beds	29.3	34.5	7.5
STRI_colo	40092	Coral Reef	29	33.8	6
STRI_colo	40092	Mangrove	29.3	34.16666667	NA
STRI_colo	40092	Seagrass Beds	28.9	33.6	12.5
STRI_colo	40099	Coral Reef	29.1	33.6	6
STRI_colo	40099	Mangrove	29.6	33.8	NA
STRI_colo	40099	Seagrass Beds	29.7	33.6	8
STRI_colo	40106	Coral Reef	28.6	33.1	12
STRI_colo	40106	Mangrove	28.4	33.16666667	NA
STRI_colo	40106	Seagrass Beds	28.3	33.2	9
STRI_colo	40113	Coral Reef	28.9	32.6	10
STRI_colo	40113	Mangrove	29.3	32.4	NA
STRI_colo	40113	Seagrass Beds	29.1	30.5	12
STRI_colo	40120	Coral Reef	28.7	32.5	5.5
STRI_colo	40120	Mangrove	28.7	32.5	NA
STRI_colo	40120	Seagrass Beds	28.7	30.8	11
STRI_colo	40129	Coral Reef	28.7	32.4	9
STRI_colo	40129	Mangrove	28.8	31.96666667	NA
STRI_colo	40129	Seagrass Beds	28.7	31.6	10
STRI_colo	40135	Coral Reef	28	33.3	1
STRI_colo	40135	Mangrove	29.8	26.43333333	NA
STRI_colo	40135	Seagrass Beds	26.2	29.3	6
STRI_colo	40141	Coral Reef	27.7	32.8	7
STRI_colo	40141	Mangrove	28	32.4	NA
STRI_colo	40141	Seagrass Beds	27.9	32.2	8.5
STRI_colo	40148	Coral Reef	27.4	31.5	8.5
STRI_colo	40148	Mangrove	27.7	31.3	NA
STRI_colo	40148	Seagrass Beds	27.6	30.7	9
STRI_colo	40156	Coral Reef	28.1	31.9	5.5
STRI_colo	40156	Mangrove	28.4	31.4	NA
STRI_colo	40156	Seagrass Beds	28.1	31.4	11
STRI_colo	40162	Coral Reef	27.4	31.7	5.5
STRI_colo	40162	Mangrove	27.3	31.23333333	NA
STRI_colo	40162	Seagrass Beds	27.2	31.3	10
STRI_colo	40197	Coral Reef	27.9	33.5	3.5
STRI_colo	40197	Mangrove	28.7	33.3	NA
STRI_colo	40197	Seagrass Beds	28.9	33	6.5
STRI_colo	40204	Coral Reef	28.3	33.8	11
STRI_colo	40204	Mangrove	28.2	33.96666667	NA
STRI_colo	40204	Seagrass Beds	28.2	33.9	10
STRI_colo	40211	Coral Reef	27.5	34.3	8.5
STRI_colo	40211	Mangrove	27.8	34.4	NA
STRI_colo	40211	Seagrass Beds	27.2	34.1	18
STRI_colo	40218	Coral Reef	28.1	34.8	10
STRI_colo	40218	Mangrove	28	34.73333333	NA
STRI_colo	40218	Seagrass Beds	28.2	34.7	15.5
STRI_colo	40226	Coral Reef	28	35	6
STRI_colo	40226	Mangrove	28.6	35	NA
STRI_colo	40226	Seagrass Beds	28.8	35	8.5
STRI_colo	40233	Coral Reef	28.8	35.1	7.5
STRI_colo	40233	Mangrove	29.1	35.2	NA
STRI_colo	40233	Seagrass Beds	29.1	35.2	12.5
STRI_colo	40246	Coral Reef	27	32.7	5.5
STRI_colo	40246	Mangrove	26.9	32.56666667	NA
STRI_colo	40246	Seagrass Beds	27.3	32.9	10
STRI_colo	40253	Coral Reef	29	32.4	6.5
STRI_colo	40253	Mangrove	29.4	32.66666667	NA
STRI_colo	40253	Seagrass Beds	29.3	32.7	14
STRI_colo	40260	Coral Reef	28.2	34.9	10
STRI_colo	40260	Mangrove	28.5	34.7	NA
STRI_colo	40260	Seagrass Beds	28.6	34.7	10.5
STRI_colo	40267	Coral Reef	28.8	34.3	6.5
STRI_colo	40267	Mangrove	28.8	34.56666667	NA
STRI_colo	40267	Seagrass Beds	28.8	34.5	14
STRI_colo	40288	Coral Reef	29.9	34.8	13
STRI_colo	40288	Mangrove	29.5	34.73333333	NA
STRI_colo	40288	Seagrass Beds	29.5	34.7	17.5
STRI_colo	40295	Coral Reef	29.8	34.1	16
STRI_colo	40295	Mangrove	30	34	NA
STRI_colo	40295	Seagrass Beds	29.6	34.7	14
STRI_colo	40302	Coral Reef	30	34.8	12
STRI_colo	40302	Mangrove	30.2	34.2	NA
STRI_colo	40302	Seagrass Beds	30.2	34.3	14.5
STRI_colo	40309	Coral Reef	29.2	35.2	8.5
STRI_colo	40309	Mangrove	28.9	35.23333333	NA
STRI_colo	40309	Seagrass Beds	28.2	35.2	16
STRI_colo	40337	Coral Reef	29.3	31.8	4.5
STRI_colo	40337	Mangrove	29.8	32.6	NA
STRI_colo	40337	Seagrass Beds	29.3	32	14.5
STRI_colo	40345	Coral Reef	29.4	33.8	8
STRI_colo	40345	Mangrove	29.4	33.7	NA
STRI_colo	40345	Seagrass Beds	29.7	33.7	11
STRI_colo	40359	Coral Reef	30.1	33.6	6.5
STRI_colo	40359	Mangrove	29.9	33.7	NA
STRI_colo	40359	Seagrass Beds	30.1	33.8	10.5
STRI_colo	40366	Coral Reef	29.7	34.1	8
STRI_colo	40366	Mangrove	29.8	34.1	NA
STRI_colo	40366	Seagrass Beds	29.8	34.1	10
STRI_colo	40372	Coral Reef	29.2	34.8	10
STRI_colo	40372	Mangrove	29.2	34.8	NA
STRI_colo	40372	Seagrass Beds	29.3	34.7	12
STRI_colo	40379	Coral Reef	28.8	33.9	10.5
STRI_colo	40379	Mangrove	29.3	34.8	NA
STRI_colo	40379	Seagrass Beds	29.3	34.8	15
STRI_colo	40386	Coral Reef	29.7	34.1	9.5
STRI_colo	40386	Mangrove	29.5	34.1	NA
STRI_colo	40386	Seagrass Beds	29.7	34.1	15
STRI_colo	40393	Coral Reef	29.2	33.2	5.5
STRI_colo	40393	Mangrove	29.1	32.7	NA
STRI_colo	40393	Seagrass Beds	28.9	32.1	11
STRI_colo	40400	Coral Reef	29.4	33.2	6
STRI_colo	40400	Mangrove	29.1	33.4	NA
STRI_colo	40400	Seagrass Beds	29.4	33.3	8
STRI_colo	40407	Coral Reef	29.4	32.9	6
STRI_colo	40407	Mangrove	29.3	32.8	NA
STRI_colo	40407	Seagrass Beds	29.4	32.8	11
STRI_colo	40414	Coral Reef	29.6	32.5	7.5
STRI_colo	40414	Mangrove	29.7	32.5	NA
STRI_colo	40414	Seagrass Beds	29.6	32.4	9.5
STRI_colo	40421	Coral Reef	29.7	31.1	5.5
STRI_colo	40421	Mangrove	30	31.1	NA
STRI_colo	40421	Seagrass Beds	29.9	31	9.5
STRI_colo	40435	Coral Reef	30.1	31.5	5.5
STRI_colo	40435	Mangrove	31	31.1	NA
STRI_colo	40435	Seagrass Beds	31.2	31.3	9
STRI_colo	40442	Coral Reef	29.7	32.3	8
STRI_colo	40442	Mangrove	30.2	32.13333333	NA
STRI_colo	40442	Seagrass Beds	30.1	32.2	11.5
STRI_colo	40477	Coral Reef	30.4	34.7	9.5
STRI_colo	40477	Mangrove	30.5	34.76666667	NA
STRI_colo	40477	Seagrass Beds	30.4	34.8	10
STRI_colo	40485	Coral Reef	28.9	34.1	5.5
STRI_colo	40485	Mangrove	29	34.2	NA
STRI_colo	40485	Seagrass Beds	28.8	34.1	9.5
STRI_colo	40491	Coral Reef	27.9	33.5	2
STRI_colo	40491	Mangrove	27.8	33.3	NA
STRI_colo	40491	Seagrass Beds	27.5	33.1	4.5
STRI_colo	40498	Coral Reef	27.9	33.7	9
STRI_colo	40498	Mangrove	29.2	33.63333333	NA
STRI_colo	40498	Seagrass Beds	28.6	33.6	10.5
STRI_colo	40513	Coral Reef	27	31.9	1
STRI_colo	40513	Mangrove	26	26.5	NA
STRI_colo	40513	Seagrass Beds	26	26.1	6.5
STRI_colo	40519	Coral Reef	26.8	31.9	1
STRI_colo	40519	Mangrove	26.7	31.8	NA
STRI_colo	40519	Seagrass Beds	26.8	31.8	7
STRI_colo	40532	Coral Reef	26.7	31.3	0.5
STRI_colo	40532	Mangrove	25.4	21.9	NA
STRI_colo	40532	Seagrass Beds	26.2	23.8	9
STRI_colo	40550	Coral Reef	26.1	32.6	5
STRI_colo	40550	Mangrove	26.2	32.53333333	NA
STRI_colo	40550	Seagrass Beds	26.1	32.6	10.5
STRI_colo	40554	Coral Reef	26.2	32.3	8.5
STRI_colo	40554	Mangrove	26.3	32.36666667	NA
STRI_colo	40554	Seagrass Beds	26.4	32.3	14
STRI_colo	40561	Coral Reef	26.7	29.9	10
STRI_colo	40561	Mangrove	26.7	29.9	NA
STRI_colo	40561	Seagrass Beds	26.7	29.9	14
STRI_colo	40568	Coral Reef	27.4	33.3	9
STRI_colo	40568	Mangrove	27.8	33.23333333	NA
STRI_colo	40568	Seagrass Beds	27.7	33.2	12
STRI_colo	40578	Coral Reef	27.3	32	9.5
STRI_colo	40578	Mangrove	27.5	32.1	NA
STRI_colo	40578	Seagrass Beds	27.2	31.7	11
STRI_colo	40582	Coral Reef	27.8	32.3	12
STRI_colo	40582	Mangrove	27.7	32.4	NA
STRI_colo	40582	Seagrass Beds	27.8	32.4	15
STRI_colo	40591	Coral Reef	27.5	33.7	5.5
STRI_colo	40591	Mangrove	27.3	33.5	NA
STRI_colo	40591	Seagrass Beds	27.4	33.5	10
STRI_colo	40596	Coral Reef	27.8	32.8	5
STRI_colo	40596	Mangrove	28.5	33.03333333	NA
STRI_colo	40596	Seagrass Beds	28.4	32.9	10
STRI_colo	40612	Coral Reef	27.6	31	14
STRI_colo	40612	Mangrove	27.8	31.1	NA
STRI_colo	40612	Seagrass Beds	27.8	31.1	17
STRI_colo	40618	Coral Reef	27.9	32.6	16.5
STRI_colo	40618	Mangrove	28	32.8	NA
STRI_colo	40618	Seagrass Beds	28	32.6	15
STRI_colo	40624	Coral Reef	27.4	34.3	8.5
STRI_colo	40624	Mangrove	27.3	34.3	NA
STRI_colo	40624	Seagrass Beds	27.3	34.3	12.5
STRI_colo	40631	Coral Reef	28.8	34.1	6.5
STRI_colo	40631	Mangrove	28.9	33.8	NA
STRI_colo	40631	Seagrass Beds	29.1	34.1	10.5
STRI_colo	40638	Coral Reef	28.7	34.2	10
STRI_colo	40638	Mangrove	29	34	NA
STRI_colo	40638	Seagrass Beds	29	33.5	15
STRI_colo	40645	Coral Reef	27.6	34.8	3
STRI_colo	40645	Mangrove	28.5	34.33333333	NA
STRI_colo	40645	Seagrass Beds	28.5	33.5	9.5
STRI_colo	40652	Coral Reef	27.9	34.5	9.5
STRI_colo	40652	Mangrove	28	32.33333333	NA
STRI_colo	40652	Seagrass Beds	28	34.4	18.5
STRI_colo	40659	Coral Reef	28.3	34	11
STRI_colo	40659	Mangrove	28.7	34.03333333	NA
STRI_colo	40659	Seagrass Beds	28.9	33.8	16
STRI_colo	40666	Coral Reef	29.2	34.9	13
STRI_colo	40666	Mangrove	29.1	34.8	NA
STRI_colo	40666	Seagrass Beds	29.2	34.8	17
STRI_colo	40673	Coral Reef	28	33.2	6
STRI_colo	40673	Mangrove	28.5	32.6	NA
STRI_colo	40673	Seagrass Beds	28.3	31.2	16
STRI_colo	40694	Coral Reef	29.7	34.1	7
STRI_colo	40694	Mangrove	29.9	34.13333333	NA
STRI_colo	40694	Seagrass Beds	29.9	34.1	9.5
STRI_colo	40701	Coral Reef	29.8	34.4	9
STRI_colo	40701	Mangrove	30.4	34.7	NA
STRI_colo	40701	Seagrass Beds	30.3	34.5	17
STRI_colo	40709	Coral Reef	29.8	34.6	8
STRI_colo	40709	Mangrove	29.7	34.9	NA
STRI_colo	40709	Seagrass Beds	29	34.9	14
STRI_colo	40715	Coral Reef	29.7	34.8	7
STRI_colo	40715	Mangrove	30	34.6	NA
STRI_colo	40715	Seagrass Beds	30.2	34.8	14
STRI_colo	40722	Coral Reef	29.2	34.4	9.5
STRI_colo	40722	Mangrove	29.5	34.4	NA
STRI_colo	40722	Seagrass Beds	29.4	34.3	13
STRI_colo	40736	Coral Reef	29.5	32.1	8
STRI_colo	40736	Mangrove	29.4	30.4	NA
STRI_colo	40736	Seagrass Beds	29.4	30.7	9
STRI_colo	40744	Coral Reef	29.5	32.8	8.5
STRI_colo	40744	Mangrove	28.9	32.5	NA
STRI_colo	40744	Seagrass Beds	29.2	32.4	15
STRI_colo	40750	Coral Reef	28.3	32.2	7
STRI_colo	40750	Mangrove	28.6	32.6	NA
STRI_colo	40750	Seagrass Beds	28.8	32.4	10
STRI_colo	40757	Coral Reef	29.2	31.8	6.5
STRI_colo	40757	Mangrove	28.6	31.3	NA
STRI_colo	40757	Seagrass Beds	28.6	31.2	12
STRI_colo	40764	Coral Reef	29.4	32.5	8
STRI_colo	40764	Mangrove	29.8	32.3	NA
STRI_colo	40764	Seagrass Beds	30.1	32.3	15
STRI_colo	40777	Coral Reef	29.8	33.1	10.5
STRI_colo	40777	Mangrove	30.2	33	NA
STRI_colo	40777	Seagrass Beds	30.1	33	16
STRI_colo	40787	Coral Reef	30	33.3	7.5
STRI_colo	40787	Mangrove	30.1	33.5	NA
STRI_colo	40787	Seagrass Beds	30	33.2	13
STRI_colo	40792	Coral Reef	29.6	33.5	5.5
STRI_colo	40792	Mangrove	29.8	33.8	NA
STRI_colo	40792	Seagrass Beds	29.8	33.8	10
STRI_colo	40799	Coral Reef	29.3	NA	8.5
STRI_colo	40799	Seagrass Beds	NA	NA	18
STRI_colo	40807	Coral Reef	29.6	35.2	8.5
STRI_colo	40807	Mangrove	29.7	35.2	NA
STRI_colo	40807	Seagrass Beds	29.8	35.2	18
STRI_colo	40813	Coral Reef	29.9	35.4	8.5
STRI_colo	40813	Mangrove	30	35.06666667	NA
STRI_colo	40813	Seagrass Beds	30	35.4	17
STRI_colo	40821	Coral Reef	30.1	35.4	8
STRI_colo	40821	Mangrove	30.2	35.4	NA
STRI_colo	40821	Seagrass Beds	30.3	34.5	14
STRI_colo	40827	Coral Reef	29.9	35.1	6
STRI_colo	40827	Mangrove	30.4	35.1	NA
STRI_colo	40827	Seagrass Beds	30.3	35	14.5
STRI_colo	40834	Coral Reef	29.4	35.1	7
STRI_colo	40834	Mangrove	29.9	34.33333333	NA
STRI_colo	40834	Seagrass Beds	29.5	34.5	14
STRI_colo	40841	Coral Reef	29	35.1	10
STRI_colo	40841	Mangrove	29	35.1	NA
STRI_colo	40841	Seagrass Beds	29.1	35.1	11
STRI_colo	40848	Coral Reef	28.8	34.6	6
STRI_colo	40848	Mangrove	29.5	35	NA
STRI_colo	40848	Seagrass Beds	29.1	34.4	10
STRI_colo	40855	Coral Reef	28.7	34.6	9.5
STRI_colo	40855	Mangrove	28.7	34.5	NA
STRI_colo	40855	Seagrass Beds	28.8	34.5	16
STRI_colo	40862	Coral Reef	27.8	33.1	7.5
STRI_colo	40862	Mangrove	28.6	34.16666667	NA
STRI_colo	40862	Seagrass Beds	28.4	33.1	9
STRI_colo	40869	Coral Reef	28	32	5
STRI_colo	40869	Mangrove	27.8	32.8	NA
STRI_colo	40869	Seagrass Beds	27.9	32.9	9
STRI_colo	40878	Coral Reef	27.2	32.4	5
STRI_colo	40878	Mangrove	27.3	32.4	NA
STRI_colo	40878	Seagrass Beds	27.2	32.4	10
STRI_colo	40883	Coral Reef	27.4	29.2	6
STRI_colo	40883	Mangrove	27.7	28.86666667	NA
STRI_colo	40883	Seagrass Beds	27.7	29.5	13
STRI_colo	40890	Coral Reef	26.9	29.2	5
STRI_colo	40890	Mangrove	26.3	28.26666667	NA
STRI_colo	40890	Seagrass Beds	26.4	28.9	7
STRI_colo	40919	Coral Reef	26.8	33.2	8.5
STRI_colo	40919	Mangrove	26.8	32.3	NA
STRI_colo	40919	Seagrass Beds	26.8	32.3	17
STRI_colo	40932	Coral Reef	27.4	32.9	7.5
STRI_colo	40932	Mangrove	27.6	33	NA
STRI_colo	40932	Seagrass Beds	27.5	32.9	17.5
STRI_colo	40946	Coral Reef	27.4	34.6	6
STRI_colo	40946	Mangrove	28.1	34.6	NA
STRI_colo	40946	Seagrass Beds	28	34.6	10
STRI_colo	40952	Coral Reef	27.4	34.2	5
STRI_colo	40952	Mangrove	27.4	34.2	NA
STRI_colo	40952	Seagrass Beds	27.5	34.2	9.5
STRI_colo	40969	Coral Reef	27.7	34.2	6.5
STRI_colo	40969	Mangrove	27.5	32.9	NA
STRI_colo	40969	Seagrass Beds	27.4	32.8	10
STRI_colo	40974	Coral Reef	27.7	33.5	7.5
STRI_colo	40974	Mangrove	27.6	33.3	NA
STRI_colo	40974	Seagrass Beds	27.3	33	12
STRI_colo	40981	Coral Reef	27.3	32.9	5
STRI_colo	40981	Mangrove	27.2	32.6	NA
STRI_colo	40981	Seagrass Beds	27.2	32.6	13
STRI_colo	40988	Coral Reef	27	32.3	6.5
STRI_colo	40988	Mangrove	26.6	31.7	NA
STRI_colo	40988	Seagrass Beds	26.9	31.9	14
STRI_colo	40995	Coral Reef	27.9	32.1	8
STRI_colo	40995	Mangrove	28	32.1	NA
STRI_colo	40995	Seagrass Beds	27.9	32.1	15
STRI_colo	41002	Coral Reef	28.8	32.6	8
STRI_colo	41002	Mangrove	28.6	32.56666667	NA
STRI_colo	41002	Seagrass Beds	28.7	32.6	14
STRI_colo	41010	Coral Reef	28.5	33.4	9.5
STRI_colo	41010	Mangrove	28.2	33.3	NA
STRI_colo	41010	Seagrass Beds	28.6	33.3	20
STRI_colo	41016	Coral Reef	28.9	33.7	8.5
STRI_colo	41016	Mangrove	29.2	33.7	NA
STRI_colo	41016	Seagrass Beds	29	33.6	14
STRI_colo	41023	Coral Reef	28.6	34.2	7
STRI_colo	41023	Mangrove	29.3	33.8	NA
STRI_colo	41023	Seagrass Beds	28.9	33.4	12
STRI_colo	41029	Coral Reef	27.7	33.5	8.5
STRI_colo	41029	Mangrove	29.8	33.6	NA
STRI_colo	41029	Seagrass Beds	29.8	33.7	12.5
STRI_colo	41037	Coral Reef	29.9	35.4	10.5
STRI_colo	41037	Mangrove	30.3	35.16666667	NA
STRI_colo	41037	Seagrass Beds	30.2	35.4	18
STRI_colo	41059	Coral Reef	29.9	35.3	7
STRI_colo	41059	Mangrove	29.9	35.4	NA
STRI_colo	41059	Seagrass Beds	29.8	35.4	14.5
STRI_colo	41065	Coral Reef	30.1	35.4	5.5
STRI_colo	41065	Mangrove	30.1	35.4	NA
STRI_colo	41065	Seagrass Beds	30	35.4	11
STRI_colo	41072	Coral Reef	28.5	32.6	NA
STRI_colo	41072	Mangrove	28.2	29.73333333	NA
STRI_colo	41072	Seagrass Beds	28.2	29.8	7
STRI_colo	41079	Coral Reef	29.9	33.5	7.5
STRI_colo	41079	Mangrove	30.7	34.6	NA
STRI_colo	41079	Seagrass Beds	30.2	34.7	15
STRI_colo	41093	Coral Reef	28.8	34.9	6.5
STRI_colo	41093	Mangrove	28.8	33.5	NA
STRI_colo	41093	Seagrass Beds	28.8	33.4	11
STRI_colo	41107	Coral Reef	28.7	33.5	8
STRI_colo	41107	Mangrove	28.8	33.5	NA
STRI_colo	41107	Seagrass Beds	29	33.5	16
STRI_colo	41121	Coral Reef	27.6	33	3.5
STRI_colo	41121	Mangrove	27.8	31.2	NA
STRI_colo	41121	Seagrass Beds	27.8	31.2	7.5
STRI_colo	41128	Coral Reef	29.4	31.2	5.5
STRI_colo	41128	Mangrove	29.5	31.4	NA
STRI_colo	41128	Seagrass Beds	29.5	31.3	9
STRI_colo	41135	Coral Reef	29.7	31.8	3
STRI_colo	41135	Mangrove	29.6	32.9	NA
STRI_colo	41135	Seagrass Beds	29.6	32.4	9
STRI_colo	41142	Coral Reef	29.2	33.6	6.5
STRI_colo	41142	Mangrove	29	33.5	NA
STRI_colo	41142	Seagrass Beds	29	33.5	14
STRI_colo	41149	Coral Reef	29.7	34.6	6.5
STRI_colo	41149	Mangrove	29.7	34.7	NA
STRI_colo	41149	Seagrass Beds	29.7	34.6	14
STRI_colo	41158	Coral Reef	29.5	34.9	9
STRI_colo	41158	Mangrove	29.7	34.9	NA
STRI_colo	41158	Seagrass Beds	29.7	34.9	11
STRI_colo	41163	Coral Reef	29.3	34.9	10
STRI_colo	41163	Mangrove	29.3	34.9	NA
STRI_colo	41163	Seagrass Beds	29.2	34.8	12
STRI_colo	41170	Coral Reef	29.1	34.6	11.5
STRI_colo	41170	Mangrove	29.2	34.6	NA
STRI_colo	41170	Seagrass Beds	29.4	34.6	10
STRI_colo	41178	Coral Reef	28.8	34.7	7.5
STRI_colo	41178	Mangrove	29	34.8	NA
STRI_colo	41178	Seagrass Beds	29	34.8	10
STRI_colo	41184	Coral Reef	29.8	34.5	8.5
STRI_colo	41184	Mangrove	29.2	34.5	NA
STRI_colo	41184	Seagrass Beds	29.2	34.5	10.5
STRI_colo	41191	Coral Reef	28.8	34.8	8.5
STRI_colo	41191	Mangrove	28.8	33.6	NA
STRI_colo	41191	Seagrass Beds	28.8	33.5	11.5
STRI_colo	41199	Coral Reef	29.1	34.6	6.5
STRI_colo	41199	Mangrove	29	33.3	NA
STRI_colo	41199	Seagrass Beds	29.1	33.3	15
STRI_colo	41205	Coral Reef	29.5	34.4	10
STRI_colo	41205	Mangrove	30.1	34.6	NA
STRI_colo	41205	Seagrass Beds	29.8	34.4	13
STRI_colo	41213	Coral Reef	29.5	34.8	9.5
STRI_colo	41213	Mangrove	29.8	34.8	NA
STRI_colo	41213	Seagrass Beds	29.5	34.8	12.5
STRI_colo	41220	Coral Reef	28.8	35.1	8.5
STRI_colo	41220	Mangrove	28.7	34.93333333	NA
STRI_colo	41220	Seagrass Beds	28.8	35	11.5
STRI_colo	41233	Coral Reef	27.6	33.2	9
STRI_colo	41233	Mangrove	27.6	33.2	NA
STRI_colo	41233	Seagrass Beds	27.5	32.2	5
STRI_colo	41240	Coral Reef	26.9	32.8	5
STRI_colo	41240	Mangrove	26.8	31.46666667	NA
STRI_colo	41240	Seagrass Beds	26.9	30.2	4
STRI_colo	41247	Coral Reef	27.4	32.2	11.5
STRI_colo	41247	Mangrove	27.5	31.9	NA
STRI_colo	41247	Seagrass Beds	27.5	31.9	9
STRI_colo	41261	Coral Reef	27.8	31.8	9.5
STRI_colo	41261	Mangrove	28.1	31.7	NA
STRI_colo	41261	Seagrass Beds	28.1	31.7	8.5
STRI_colo	41282	Coral Reef	27.3	32.9	5
STRI_colo	41282	Mangrove	27.5	32.16666667	NA
STRI_colo	41282	Seagrass Beds	27.5	31.8	9
STRI_colo	41290	Coral Reef	27.4	32.7	10.5
STRI_colo	41290	Mangrove	27.5	32.9	NA
STRI_colo	41290	Seagrass Beds	27.5	32.2	12
STRI_colo	41296	Coral Reef	27.9	33.3	10
STRI_colo	41296	Mangrove	28	33.3	NA
STRI_colo	41296	Seagrass Beds	27.9	33.2	11
STRI_colo	41303	Coral Reef	27.7	33.4	8.5
STRI_colo	41303	Mangrove	27.9	33.4	NA
STRI_colo	41303	Seagrass Beds	27.7	33.4	10
STRI_colo	41324	Coral Reef	27.9	35.5	8.5
STRI_colo	41324	Mangrove	27.7	35.4	NA
STRI_colo	41324	Seagrass Beds	27.8	35.4	16
STRI_colo	41345	Coral Reef	27.3	35	5
STRI_colo	41345	Mangrove	27.3	33.9	NA
STRI_colo	41345	Seagrass Beds	27.4	33.9	13.5
STRI_colo	41352	Coral Reef	27.7	34.3	10.5
STRI_colo	41352	Mangrove	28.1	35.3	NA
STRI_colo	41352	Seagrass Beds	28.4	35.3	12
STRI_colo	41359	Coral Reef	29	35	8.5
STRI_colo	41359	Mangrove	29.1	34.9	NA
STRI_colo	41359	Seagrass Beds	29.2	34.9	10.5
STRI_colo	41375	Coral Reef	28.5	34.9	9.5
STRI_colo	41375	Mangrove	28.7	35	NA
STRI_colo	41375	Seagrass Beds	28.7	35	16
STRI_colo	41380	Coral Reef	28.5	34.9	6
STRI_colo	41380	Mangrove	29.5	35.5	NA
STRI_colo	41380	Seagrass Beds	29.5	34.8	13
STRI_colo	41387	Coral Reef	28.7	34.3	9
STRI_colo	41387	Mangrove	29	34.2	NA
STRI_colo	41387	Seagrass Beds	29	34	17
STRI_colo	41394	Coral Reef	29.2	34.5	6.5
STRI_colo	41394	Mangrove	29.2	34.6	NA
STRI_colo	41394	Seagrass Beds	29.3	34.5	15
STRI_colo	41402	Coral Reef	29.5	35	5.5
STRI_colo	41402	Mangrove	29.9	35	NA
STRI_colo	41402	Seagrass Beds	30	35	10
STRI_colo	41408	Coral Reef	28.7	35	3
STRI_colo	41408	Mangrove	28.8	34.1	NA
STRI_colo	41408	Seagrass Beds	28.3	33.4	7
STRI_colo	41415	Coral Reef	27.8	33.1	4
STRI_colo	41415	Mangrove	27.1	29.7	NA
STRI_colo	41415	Seagrass Beds	27.1	29.6	8
STRI_colo	41422	Coral Reef	28.6	34.7	5.5
STRI_colo	41422	Mangrove	29.1	34.8	NA
STRI_colo	41422	Seagrass Beds	28.7	34.3	11
STRI_colo	41429	Coral Reef	29.6	34.6	10
STRI_colo	41429	Mangrove	29.5	35.13333333	NA
STRI_colo	41429	Seagrass Beds	29.6	34.7	15
STRI_colo	41438	Coral Reef	28.5	34.6	5
STRI_colo	41438	Mangrove	29.3	34.3	NA
STRI_colo	41438	Seagrass Beds	29.1	33.6	10
STRI_colo	41443	Coral Reef	29.2	34.8	6
STRI_colo	41443	Mangrove	29.4	34.8	NA
STRI_colo	41443	Seagrass Beds	29.6	34.8	13
STRI_colo	41450	Coral Reef	28.1	34.1	5.5
STRI_colo	41450	Mangrove	26.9	31.2	NA
STRI_colo	41450	Seagrass Beds	27.1	31.4	10
[truncated: 197,248 more chars]
